# Supplementary material for: Malaria parasite heme biosynthesis promotes and griseofulvin protects against cerebral malaria in mice
Source: Nat Commun. 2022 Jul 12;13:4028. doi: 10.1038/s41467-022-31431-z (PMC9276668; doi:10.1038/s41467-022-31431-z)
Supplement: Supplementary file 3 — Supplementary Data 1 [file 41467_2022_31431_MOESM3_ESM.xlsx]

## Sheet: PbWT FV Proteome
No.	Unused	Total	% Cov (95)	Accession #	Name	Species	Peptides(95%)
1	82.3	82.3	51.6	tr|Q8WT39|Q8WT39_PLABE	Heat shock protein 70 OS=Plasmodium berghei OX=5821 GN=hsp70 PE=3 SV=1	PLABE	54
2	77	77	54.6	tr|A0A509ANB9|A0A509ANB9_PLABA	Heat shock protein 90, putative OS=Plasmodium berghei (strain Anka) OX=5823 GN=PBANKA_0805700 PE=3 SV=1	PLABA	51
3	76.15	76.23	30.5	tr|A0A509ALB2|A0A509ALB2_PLABA	Merozoite surface antigens OS=Plasmodium berghei (strain Anka) OX=5823 GN=PBANKA_0831000 PE=4 SV=1	PLABA	41
4	67.15	67.15	72.4	tr|A0A509AQ68|A0A509AQ68_PLABA	Phosphopyruvate hydratase OS=Plasmodium berghei (strain Anka) OX=5823 GN=PBANKA_1214300 PE=3 SV=1	PLABA	42
5	62.86	63.06	61	tr|A0A509AJG0|A0A509AJG0_PLABA	Endoplasmic reticulum chaperone BiP, putative OS=Plasmodium berghei (strain Anka) OX=5823 GN=PBANKA_0818900 PE=3 SV=1	PLABA	37
6	57.44	57.44	88.4	tr|A0A509AQ04|A0A509AQ04_PLABA	Glyceraldehyde-3-phosphate dehydrogenase OS=Plasmodium berghei (strain Anka) OX=5823 GN=PBANKA_1326400 PE=3 SV=1	PLABA	46
7	56.77	56.81	66.2	tr|A0A1D3SCT1|A0A1D3SCT1_PLABE	Elongation factor 1-alpha OS=Plasmodium berghei OX=5821 GN=EF-1alpha PE=3 SV=1	PLABE	34
8	56.39	56.48	69.7	tr|Q2XQR4|Q2XQR4_PLABE	Protein disulfide-isomerase OS=Plasmodium berghei OX=5821 GN=PDI PE=2 SV=1	PLABE	33
9	56.09	56.1	82.9	tr|A0A509AXF4|A0A509AXF4_PLABA	L-lactate dehydrogenase OS=Plasmodium berghei (strain Anka) OX=5823 GN=PBANKA_1340100 PE=3 SV=1	PLABA	31
10	54.31	54.31	71.3	tr|A0A509APH7|A0A509APH7_PLABA	Fructose-bisphosphate aldolase OS=Plasmodium berghei (strain Anka) OX=5823 GN=PBANKA_1308600 PE=3 SV=1	PLABA	37
11	49.22	49.22	74.2	tr|A0A509AU65|A0A509AU65_PLABA	Actin I OS=Plasmodium berghei (strain Anka) OX=5823 GN=PBANKA_1459300 PE=3 SV=1	PLABA	39
12	48.92	48.98	28.5	tr|Q86QI8|Q86QI8_PLABE	31 kDa antigen OS=Plasmodium berghei OX=5821 PE=2 SV=1	PLABE	100
13	37.7	37.7	50.4	tr|A0A509ALD0|A0A509ALD0_PLABA	Adenosine deaminase, putative OS=Plasmodium berghei (strain Anka) OX=5823 GN=PBANKA_0513600 PE=3 SV=1	PLABA	22
14	36.3	36.3	84.7	tr|A0A509AIM7|A0A509AIM7_PLABA	14-3-3 protein OS=Plasmodium berghei (strain Anka) OX=5823 GN=PBANKA_0712600 PE=3 SV=1	PLABA	26
15	34.74	34.74	63.5	tr|A0A509AK77|A0A509AK77_PLABA	Endoplasmic reticulum-resident calcium binding protein, putative OS=Plasmodium berghei (strain Anka) OX=5823 GN=PBANKA_0938400 PE=4 SV=1	PLABA	18
16	32.02	32.02	68	tr|A0A509ASB0|A0A509ASB0_PLABA	Purine nucleoside phosphorylase, putative OS=Plasmodium berghei (strain Anka) OX=5823 GN=PBANKA_1113000 PE=4 SV=1	PLABA	24
17	32	32	70.1	tr|O96085|O96085_PLABE	Hypoxanthine phosphoribosyltransferase OS=Plasmodium berghei OX=5821 GN=HGPRT PE=2 SV=1	PLABE	23
18	30.04	30.04	44	tr|A0A509AIM6|A0A509AIM6_PLABA	Phosphoglycerate kinase OS=Plasmodium berghei (strain Anka) OX=5823 GN=PBANKA_0823400 PE=3 SV=1	PLABA	15
19	29.83	29.83	44	tr|A0A509ATN3|A0A509ATN3_PLABA	Tubulin beta chain OS=Plasmodium berghei (strain Anka) OX=5823 GN=PBANKA_1206900 PE=3 SV=1	PLABA	21
20	29.69	29.76	28.1	tr|A0A509AQB1|A0A509AQB1_PLABA	Elongation factor 2, putative OS=Plasmodium berghei (strain Anka) OX=5823 GN=PBANKA_1314800 PE=3 SV=1	PLABA	19
21	28.15	28.15	63.6	tr|A0A509AKT1|A0A509AKT1_PLABA	Pyruvate kinase OS=Plasmodium berghei (strain Anka) OX=5823 GN=PBANKA_1125600 PE=3 SV=1	PLABA	24
22	28.02	28.02	44.9	tr|A0A509AM17|A0A509AM17_PLABA	Heat shock protein 60, putative OS=Plasmodium berghei (strain Anka) OX=5823 GN=PBANKA_1214000 PE=3 SV=1	PLABA	14
23	24.77	24.77	23	tr|A0A509B0M9|A0A509B0M9_PLABA	Endoplasmin, putative OS=Plasmodium berghei (strain Anka) OX=5823 GN=PBANKA_1437300 PE=3 SV=1	PLABA	13
24	23.43	23.43	36	tr|O76965|O76965_PLABE	Plasmepsin OS=Plasmodium berghei OX=5821 GN=PM4 PE=3 SV=1	PLABE	15
25	22.86	22.88	46	tr|A0A509AIY5|A0A509AIY5_PLABA	Parasitophorous vacuolar protein 5 OS=Plasmodium berghei (strain Anka) OX=5823 GN=PBANKA_0826700 PE=4 SV=1	PLABA	11
26	22.04	22.04	25.2	tr|A0A509ALK9|A0A509ALK9_PLABA	Rhoptry-associated protein 1 OS=Plasmodium berghei (strain Anka) OX=5823 GN=PBANKA_1032100 PE=4 SV=1	PLABA	16
27	21.24	21.25	13	tr|A0A509ATR4|A0A509ATR4_PLABA	M1-family alanyl aminopeptidase, putative OS=Plasmodium berghei (strain Anka) OX=5823 GN=PBANKA_1410300 PE=3 SV=1	PLABA	11
28	20.92	20.94	32.4	tr|A0A509AME3|A0A509AME3_PLABA	Adenosylhomocysteinase OS=Plasmodium berghei (strain Anka) OX=5823 GN=PBANKA_1235600 PE=3 SV=1	PLABA	12
29	20.22	20.39	20.9	tr|C6ZKQ1|C6ZKQ1_PLABE	Serine repeat antigen 1 OS=Plasmodium berghei OX=5821 GN=SERA2 PE=3 SV=1	PLABE	21
30	19.7	19.71	63.8	tr|A0A509AGR9|A0A509AGR9_PLABA	High mobility group protein B1, putative OS=Plasmodium berghei (strain Anka) OX=5823 GN=PBANKA_0601900 PE=4 SV=1	PLABA	10
31	19.26	19.29	29.9	tr|A0A509AU99|A0A509AU99_PLABA	NPL domain-containing protein OS=Plasmodium berghei (strain Anka) OX=5823 GN=PBANKA_1424300 PE=4 SV=1	PLABA	10
32	18.51	18.52	13.7	tr|A0A509ANR0|A0A509ANR0_PLABA	Karyopherin beta, putative OS=Plasmodium berghei (strain Anka) OX=5823 GN=PBANKA_1238800 PE=4 SV=1	PLABA	10
33	18.01	18.01	44.4	tr|A0A509AKQ5|A0A509AKQ5_PLABA	Leucine-rich repeat protein OS=Plasmodium berghei (strain Anka) OX=5823 GN=PBANKA_1016700 PE=4 SV=1	PLABA	9
34	18	18	73.5	tr|A0A509ALV1|A0A509ALV1_PLABA	Peptidyl-prolyl cis-trans isomerase OS=Plasmodium berghei (strain Anka) OX=5823 GN=PBANKA_1216500 PE=3 SV=1	PLABA	13
35	17.64	17.69	50.8	tr|A0A509AR63|A0A509AR63_PLABA	Thioredoxin peroxidase 1 OS=Plasmodium berghei (strain Anka) OX=5823 GN=PBANKA_1302800 PE=3 SV=1	PLABA	10
36	16.68	16.7	31.5	tr|A0A1D3SBZ5|A0A1D3SBZ5_PLABE	Merozoite surface protein 8 OS=Plasmodium berghei OX=5821 GN=MSP8 PE=4 SV=1	PLABE	11
37	15.93	15.97	16.1	tr|A0A509APA2|A0A509APA2_PLABA	M17 leucyl aminopeptidase, putative OS=Plasmodium berghei (strain Anka) OX=5823 GN=PBANKA_1309900 PE=3 SV=1	PLABA	10
38	15.9	15.9	28.9	tr|A0A509AU86|A0A509AU86_PLABA	DNA/RNA-binding protein Alba 1, putative OS=Plasmodium berghei (strain Anka) OX=5823 GN=PBANKA_1423300 PE=4 SV=1	PLABA	9
39	15.26	15.29	44	tr|A0A509AR74|A0A509AR74_PLABA	Triosephosphate isomerase OS=Plasmodium berghei (strain Anka) OX=5823 GN=PBANKA_1303800 PE=3 SV=1	PLABA	12
40	15.09	15.11	31.4	tr|A0A509AJK0|A0A509AJK0_PLABA	Receptor for activated c kinase, putative OS=Plasmodium berghei (strain Anka) OX=5823 GN=PBANKA_0703900 PE=4 SV=1	PLABA	8
41	14.13	14.13	10.7	tr|A0A509AKL5|A0A509AKL5_PLABA	Cell division cycle protein 48 homologue, putative OS=Plasmodium berghei (strain Anka) OX=5823 GN=PBANKA_1118600 PE=4 SV=1	PLABA	8
42	14.01	14.01	26	tr|A0A509ALW3|A0A509ALW3_PLABA	Phosphoglycerate mutase OS=Plasmodium berghei (strain Anka) OX=5823 GN=PBANKA_0928100 PE=3 SV=1	PLABA	7
43	14	14	48.7	tr|A0A509AQR5|A0A509AQR5_PLABA	Histone H2A OS=Plasmodium berghei (strain Anka) OX=5823 GN=PBANKA_1217600 PE=3 SV=1	PLABA	9
44	13.85	13.89	10.5	tr|A0A509AKT5|A0A509AKT5_PLABA	High molecular weight rhoptry protein 3, putative OS=Plasmodium berghei (strain Anka) OX=5823 GN=PBANKA_0416000 PE=4 SV=1	PLABA	7
45	12.98	14.13	23.2	tr|A0A509AN97|A0A509AN97_PLABA	p1/s1 nuclease, putative OS=Plasmodium berghei (strain Anka) OX=5823 GN=PBANKA_1030600 PE=3 SV=1	PLABA	9
46	12.65	12.66	24.1	tr|A0A509AV96|A0A509AV96_PLABA	Hsc70-interacting protein, putative OS=Plasmodium berghei (strain Anka) OX=5823 GN=PBANKA_1242300 PE=4 SV=1	PLABA	10
47	12.58	12.59	23.6	tr|Q4PL61|Q4PL61_PLABE	Tubulin alpha chain OS=Plasmodium berghei OX=5821 PE=3 SV=1	PLABE	9
48	12.29	12.29	21.6	tr|A0A509AS99|A0A509AS99_PLABA	Eukaryotic initiation factor 4a, putative OS=Plasmodium berghei (strain Anka) OX=5823 GN=PBANKA_1331900 PE=3 SV=1	PLABA	7
49	12.03	12.03	26	tr|A0A509AT96|A0A509AT96_PLABA	Exported protein IBIS1 OS=Plasmodium berghei (strain Anka) OX=5823 GN=PBANKA_1365500 PE=4 SV=1	PLABA	7
50	12	12	62.6	tr|A0A509AMU6|A0A509AMU6_PLABA	DNA/RNA-binding protein Alba 3, putative OS=Plasmodium berghei (strain Anka) OX=5823 GN=PBANKA_1204400 PE=4 SV=1	PLABA	6
51	12	12	75.7	tr|A0A509AI60|A0A509AI60_PLABA	60S acidic ribosomal protein P2, putative OS=Plasmodium berghei (strain Anka) OX=5823 GN=PBANKA_0407700 PE=3 SV=1	PLABA	7
52	11.7	11.76	16.8	tr|A0A509ALS9|A0A509ALS9_PLABA	Kelch domain-containing protein, putative OS=Plasmodium berghei (strain Anka) OX=5823 GN=PBANKA_0922500 PE=4 SV=1	PLABA	7
53	11.65	11.78	5.1	tr|A0A509AKZ5|A0A509AKZ5_PLABA	High molecular weight rhoptry protein 2 OS=Plasmodium berghei (strain Anka) OX=5823 GN=PBANKA_0830200 PE=4 SV=1	PLABA	6
54	11.54	11.59	17.5	tr|A0A509AI32|A0A509AI32_PLABA	CCT-alpha OS=Plasmodium berghei (strain Anka) OX=5823 GN=PBANKA_0916200 PE=3 SV=1	PLABA	8
55	11.34	13.55	11.2	tr|A0A509AH14|A0A509AH14_PLABA	Serine repeat antigen 1 OS=Plasmodium berghei (strain Anka) OX=5823 GN=PBANKA_0305100 PE=3 SV=1	PLABA	10
56	11.23	11.3	16.1	tr|A0A509AR98|A0A509AR98_PLABA	ATP synthase subunit beta OS=Plasmodium berghei (strain Anka) OX=5823 GN=PBANKA_1450300 PE=3 SV=1	PLABA	6
57	10.99	11.09	24.3	tr|A0A509AH17|A0A509AH17_PLABA	HSP40, subfamily A, putative OS=Plasmodium berghei (strain Anka) OX=5823 GN=PBANKA_0610900 PE=4 SV=1	PLABA	8
58	10.48	10.5	35.6	tr|A0A509AKM3|A0A509AKM3_PLABA	Histone H2B OS=Plasmodium berghei (strain Anka) OX=5823 GN=PBANKA_0941800 PE=3 SV=1	PLABA	8
59	10.38	10.4	9.8	tr|A0A509ALK6|A0A509ALK6_PLABA	Heat shock protein 70, putative OS=Plasmodium berghei (strain Anka) OX=5823 GN=PBANKA_0914400 PE=3 SV=1	PLABA	5
60	10.21	10.29	11.6	tr|A0A509ANN1|A0A509ANN1_PLABA	T-complex protein 1 subunit epsilon, putative OS=Plasmodium berghei (strain Anka) OX=5823 GN=PBANKA_1218200 PE=3 SV=1	PLABA	7
61	10.18	10.24	24.5	tr|A0A509APL9|A0A509APL9_PLABA	Proliferating cell nuclear antigen OS=Plasmodium berghei (strain Anka) OX=5823 GN=PBANKA_1137900 PE=3 SV=1	PLABA	5
62	10.11	10.12	44.6	tr|A0A509AQ14|A0A509AQ14_PLABA	Exported protein 1 OS=Plasmodium berghei (strain Anka) OX=5823 GN=PBANKA_0926700 PE=4 SV=1	PLABA	6
63	10.08	10.08	13.5	tr|A0A509AFC2|A0A509AFC2_PLABA	CCT-beta OS=Plasmodium berghei (strain Anka) OX=5823 GN=PBANKA_0405200 PE=3 SV=1	PLABA	5
64	9.86	9.99	5.9	tr|A0A509APX9|A0A509APX9_PLABA	Cytoadherence linked asexual protein, putative OS=Plasmodium berghei (strain Anka) OX=5823 GN=PBANKA_1400600 PE=4 SV=1	PLABA	5
65	9.66	9.68	7.6	tr|A0A509AC44|A0A509AC44_PLABA	Serine repeat antigen 3 OS=Plasmodium berghei (strain Anka) OX=5823 GN=PBANKA_0304900 PE=3 SV=1	PLABA	7
66	9.65	9.69	13.8	tr|A0A1C6YFD7|A0A1C6YFD7_PLABE	Protein disulfide isomerase related protein, putative OS=Plasmodium berghei OX=5821 GN=PBNK65E_000186500 PE=4 SV=1	PLABE	6
67	9.39	9.45	21.2	tr|A0A509APC3|A0A509APC3_PLABA	MSP7-like protein OS=Plasmodium berghei (strain Anka) OX=5823 GN=PBANKA_1349100 PE=4 SV=1	PLABA	5
68	9.32	9.4	24.2	tr|A0A509AFB5|A0A509AFB5_PLABA	Proteasome subunit alpha type OS=Plasmodium berghei (strain Anka) OX=5823 GN=PBANKA_0211500 PE=3 SV=1	PLABA	5
69	9.32	9.37	28.8	tr|A0A509AUW8|A0A509AUW8_PLABA	Haloacid dehalogenase-like hydrolase, putative OS=Plasmodium berghei (strain Anka) OX=5823 GN=PBANKA_1441100 PE=4 SV=1	PLABA	5
70	9.25	9.31	28.5	tr|A0A509AVQ1|A0A509AVQ1_PLABA	Macrophage migration inhibitory factor OS=Plasmodium berghei (strain Anka) OX=5823 GN=PBANKA_1444000 PE=3 SV=1	PLABA	6
71	9.17	9.27	16.1	tr|A0A509AS38|A0A509AS38_PLABA	60 kDa chaperonin, putative OS=Plasmodium berghei (strain Anka) OX=5823 GN=PBANKA_1446800 PE=3 SV=1	PLABA	7
72	8.86	8.92	40.1	tr|Q25647|Q25647_PLABE	Nucleosome assembly protein OS=Plasmodium berghei OX=5821 GN=pbB7 PE=3 SV=2	PLABE	8
73	8.71	8.92	27.6	tr|Q8MZJ7|Q8MZJ7_PLABA	60S acidic ribosomal protein P0 OS=Plasmodium berghei (strain Anka) OX=5823 GN=PBANKA_0918000 PE=3 SV=1	PLABA	5
74	8.54	8.58	9.5	tr|A0A509AMQ1|A0A509AMQ1_PLABA	Hsp70/Hsp90 organizing protein, putative OS=Plasmodium berghei (strain Anka) OX=5823 GN=PBANKA_1010500 PE=4 SV=1	PLABA	4
75	8.4	8.43	21.4	tr|A0A509AKU6|A0A509AKU6_PLABA	Elongation factor 1-beta, putative OS=Plasmodium berghei (strain Anka) OX=5823 GN=PBANKA_0814200 PE=3 SV=1	PLABA	5
76	8.27	8.35	22.9	tr|Q6YPB7|Q6YPB7_PLABE	GTP-binding nuclear protein (Fragment) OS=Plasmodium berghei OX=5821 PE=3 SV=1	PLABE	5
77	8.14	8.15	73.1	tr|A0A509AJ86|A0A509AJ86_PLABA	60S acidic ribosomal protein P1, putative OS=Plasmodium berghei (strain Anka) OX=5823 GN=PBANKA_0943600 PE=3 SV=1	PLABA	6
78	8.09	8.2	7.5	tr|Q56DP0|Q56DP0_PLABE	HSP70 OS=Plasmodium berghei OX=5821 GN=HSP110c PE=2 SV=1	PLABE	6
79	8.08	8.09	14.6	tr|A0A509ALA2|A0A509ALA2_PLABA	T-complex protein 1 subunit delta OS=Plasmodium berghei (strain Anka) OX=5823 GN=PBANKA_1134100 PE=3 SV=1	PLABA	4
80	8	8	8.2	tr|A0A0Y9ZU09|A0A0Y9ZU09_PLABE	MSP7-like protein OS=Plasmodium berghei OX=5821 GN=MSRP2 PE=4 SV=1	PLABE	4
81	8	8	35.2	tr|A0A509APQ6|A0A509APQ6_PLABA	DNA/RNA-binding protein Alba 2, putative OS=Plasmodium berghei (strain Anka) OX=5823 GN=PBANKA_1359200 PE=4 SV=1	PLABA	5
82	8	8	36.2	tr|A0A509AE46|A0A509AE46_PLABA	Early transcribed membrane protein OS=Plasmodium berghei (strain Anka) OX=5823 GN=PBANKA_0201600 PE=4 SV=1	PLABA	6
83	8	8	38.6	tr|A0A509AMC5|A0A509AMC5_PLABA	Protein DJ-1, putative OS=Plasmodium berghei (strain Anka) OX=5823 GN=PBANKA_1126200 PE=4 SV=1	PLABA	4
84	7.74	7.84	16.2	tr|A0A509AK46|A0A509AK46_PLABA	Rhoptry-associated protein 2/3 OS=Plasmodium berghei (strain Anka) OX=5823 GN=PBANKA_1101400 PE=4 SV=1	PLABA	4
85	7.59	7.74	10	tr|A0A509AN28|A0A509AN28_PLABA	Glutamate dehydrogenase OS=Plasmodium berghei (strain Anka) OX=5823 GN=PBANKA_1026200 PE=3 SV=1	PLABA	4
86	7.59	7.66	22.1	tr|A0A509AVK2|A0A509AVK2_PLABA	Proteasome endopeptidase complex OS=Plasmodium berghei (strain Anka) OX=5823 GN=PBANKA_1301400 PE=3 SV=1	PLABA	4
87	7.06	7.12	13.2	tr|A0A509AJD5|A0A509AJD5_PLABA	V-type proton ATPase subunit B OS=Plasmodium berghei (strain Anka) OX=5823 GN=PBANKA_1003800 PE=3 SV=1	PLABA	4
88	7.03	7.24	39.8	tr|Q7Z1F5|Q7Z1F5_PLABE	Histone H4 (Fragment) OS=Plasmodium berghei OX=5821 GN=PBK173_000222200 PE=3 SV=1	PLABE	4
89	6.93	7.01	20	tr|A0A509ALS0|A0A509ALS0_PLABA	Nucleosome assembly protein, putative OS=Plasmodium berghei (strain Anka) OX=5823 GN=PBANKA_0602700 PE=3 SV=1	PLABA	4
90	6.72	6.79	15.5	tr|A0A509AJD4|A0A509AJD4_PLABA	Tetratricopeptide repeat protein, putative OS=Plasmodium berghei (strain Anka) OX=5823 GN=PBANKA_0604300 PE=3 SV=1	PLABA	3
91	6.41	6.56	11	tr|A0A509AQX1|A0A509AQX1_PLABA	DNA/RNA-binding protein Alba 4, putative OS=Plasmodium berghei (strain Anka) OX=5823 GN=PBANKA_1360300 PE=4 SV=1	PLABA	5
92	6.3	6.32	6.8	tr|A0A509AV09|A0A509AV09_PLABA	T-complex protein 1 subunit gamma OS=Plasmodium berghei (strain Anka) OX=5823 GN=PBANKA_1444100 PE=3 SV=1	PLABA	3
93	6.26	6.27	15.3	tr|A0A509AEN4|A0A509AEN4_PLABA	Proteasome endopeptidase complex OS=Plasmodium berghei (strain Anka) OX=5823 GN=PBANKA_0107100 PE=3 SV=1	PLABA	3
94	6.22	6.23	52.8	tr|A0A509AL62|A0A509AL62_PLABA	Nuclear transport factor 2, putative OS=Plasmodium berghei (strain Anka) OX=5823 GN=PBANKA_1030300 PE=4 SV=1	PLABA	4
95	6.04	6.11	4.8	tr|A0A509AT80|A0A509AT80_PLABA	Lysine--tRNA ligase OS=Plasmodium berghei (strain Anka) OX=5823 GN=PBANKA_1362900 PE=3 SV=1	PLABA	3
96	6.04	6.04	13.8	tr|A0A509AKD8|A0A509AKD8_PLABA	Erythrocyte membrane antigen 1 OS=Plasmodium berghei (strain Anka) OX=5823 GN=PBANKA_1000600 PE=4 SV=1	PLABA	3
97	6.02	6.02	31.6	tr|A0A509ALD1|A0A509ALD1_PLABA	Profilin OS=Plasmodium berghei (strain Anka) OX=5823 GN=PBANKA_0833000 PE=3 SV=1	PLABA	3
98	6.01	6.01	12.9	tr|A0A509AGI7|A0A509AGI7_PLABA	Uncharacterized protein OS=Plasmodium berghei (strain Anka) OX=5823 GN=PBANKA_0519100 PE=4 SV=1	PLABA	3
99	6	6.06	13.4	tr|A0A509AJQ5|A0A509AJQ5_PLABA	Parasitophorous vacuolar protein 1 OS=Plasmodium berghei (strain Anka) OX=5823 GN=PBANKA_0919100 PE=4 SV=1	PLABA	3
100	6	6	13.7	tr|A0A509AMJ5|A0A509AMJ5_PLABA	Serine/arginine-rich splicing factor 1, putative OS=Plasmodium berghei (strain Anka) OX=5823 GN=PBANKA_1232100 PE=4 SV=1	PLABA	3
101	6	6	6.9	tr|A0A509AL59|A0A509AL59_PLABA	CUGBP Elav-like family member 2, putative OS=Plasmodium berghei (strain Anka) OX=5823 GN=PBANKA_1032700 PE=4 SV=1	PLABA	3
102	6	6	21.8	tr|A0A509AKZ9|A0A509AKZ9_PLABA	Mitochondrial acidic protein MAM33, putative OS=Plasmodium berghei (strain Anka) OX=5823 GN=PBANKA_1010000 PE=4 SV=1	PLABA	3
103	6	6	6.2	tr|A0A509AKE3|A0A509AKE3_PLABA	Rhoptry neck protein 4 OS=Plasmodium berghei (strain Anka) OX=5823 GN=PBANKA_0932000 PE=4 SV=1	PLABA	3
104	6	6	10	tr|A0A509APW5|A0A509APW5_PLABA	CUGBP Elav-like family member 1, putative OS=Plasmodium berghei (strain Anka) OX=5823 GN=PBANKA_1135700 PE=4 SV=1	PLABA	3
105	6	6	25.2	tr|A0A509AQF4|A0A509AQF4_PLABA	Histone H2B OS=Plasmodium berghei (strain Anka) OX=5823 GN=PBANKA_1420600 PE=3 SV=1	PLABA	4
106	6	6	42.2	tr|A0A509AI28|A0A509AI28_PLABA	Glutaredoxin 1, putative OS=Plasmodium berghei (strain Anka) OX=5823 GN=PBANKA_0404700 PE=4 SV=1	PLABA	3
107	6	6	46.5	tr|A0A509AG75|A0A509AG75_PLABA	40S ribosomal protein S12 OS=Plasmodium berghei (strain Anka) OX=5823 GN=PBANKA_0405400 PE=3 SV=1	PLABA	3
108	6	6	14.2	tr|A0A509APS4|A0A509APS4_PLABA	26S proteasome regulatory subunit RPN11 OS=Plasmodium berghei (strain Anka) OX=5823 GN=PBANKA_1144000 PE=4 SV=1	PLABA	3
109	5.89	5.96	18.5	tr|A0A509AH76|A0A509AH76_PLABA	Early transcribed membrane protein OS=Plasmodium berghei (strain Anka) OX=5823 GN=PBANKA_0517000 PE=4 SV=1	PLABA	3
110	5.68	5.75	29.5	tr|A0A509ALQ7|A0A509ALQ7_PLABA	40S ribosomal protein S18, putative OS=Plasmodium berghei (strain Anka) OX=5823 GN=PBANKA_0922100 PE=3 SV=1	PLABA	3
111	5.64	5.78	26.3	tr|A0A509AKC8|A0A509AKC8_PLABA	Histamine-releasing factor OS=Plasmodium berghei (strain Anka) OX=5823 GN=PBANKA_1110500 PE=3 SV=1	PLABA	4
112	5.61	5.81	15.1	tr|A0A509AK18|A0A509AK18_PLABA	26S protease regulatory subunit 6A, putative OS=Plasmodium berghei (strain Anka) OX=5823 GN=PBANKA_0917900 PE=3 SV=1	PLABA	3
113	5.32	5.43	7.1	tr|A0A509AF93|A0A509AF93_PLABA	Asparagine--tRNA ligase OS=Plasmodium berghei (strain Anka) OX=5823 GN=PBANKA_0308600 PE=3 SV=1	PLABA	3
114	5.21	5.3	3.6	tr|A0A509AID9|A0A509AID9_PLABA	Probable ATP-dependent 6-phosphofructokinase OS=Plasmodium berghei (strain Anka) OX=5823 GN=PBANKA_0816400 PE=3 SV=1	PLABA	3
115	5.19	5.56	6.4	tr|A0A509AD56|A0A509AD56_PLABA	Asparagine synthase (glutamine-hydrolyzing) OS=Plasmodium berghei (strain Anka) OX=5823 GN=PBANKA_0407600 PE=4 SV=1	PLABA	3
116	5.14	5.22	16.9	tr|A0A509ATF9|A0A509ATF9_PLABA	Inner membrane complex protein 1c OS=Plasmodium berghei (strain Anka) OX=5823 GN=PBANKA_1202000 PE=4 SV=1	PLABA	3
117	5.1	5.18	21.9	tr|A0A509APY8|A0A509APY8_PLABA	60S ribosomal protein L27, putative OS=Plasmodium berghei (strain Anka) OX=5823 GN=PBANKA_1324400 PE=3 SV=1	PLABA	3
118	5.05	7.22	29.3	tr|A0A509AM25|A0A509AM25_PLABA	Histone H2A OS=Plasmodium berghei (strain Anka) OX=5823 GN=PBANKA_1117000 PE=3 SV=1	PLABA	4
119	5.01	5.11	7.4	tr|A0A509AFF6|A0A509AFF6_PLABA	T-complex protein 1 subunit eta OS=Plasmodium berghei (strain Anka) OX=5823 GN=PBANKA_0406500 PE=3 SV=1	PLABA	3
120	4.91	5.14	11.3	tr|A0A509AM85|A0A509AM85_PLABA	Phosphotransferase OS=Plasmodium berghei (strain Anka) OX=5823 GN=PBANKA_1122900 PE=3 SV=1	PLABA	3
121	4.9	5	12.9	tr|A0A509AGJ2|A0A509AGJ2_PLABA	40S ribosomal protein SA OS=Plasmodium berghei (strain Anka) OX=5823 GN=PBANKA_0510900 PE=3 SV=1	PLABA	3
122	4.52	4.55	19.3	tr|A0A509AK08|A0A509AK08_PLABA	Peptidyl-prolyl cis-trans isomerase OS=Plasmodium berghei (strain Anka) OX=5823 GN=PBANKA_0932200 PE=3 SV=1	PLABA	3
123	4.31	4.34	2.6	tr|A0A509AMM9|A0A509AMM9_PLABA	Translocon component PTEX150 OS=Plasmodium berghei (strain Anka) OX=5823 GN=PBANKA_1008500 PE=4 SV=1	PLABA	2
124	4.29	4.3	22.2	tr|A0A0Y9X7L8|A0A0Y9X7L8_PLABE	40S ribosomal protein S25 OS=Plasmodium berghei OX=5821 GN=PBK173_000246700 PE=3 SV=1	PLABE	2
125	4.2	4.21	12.1	tr|A0A509APW3|A0A509APW3_PLABA	Thioredoxin-related protein, putative OS=Plasmodium berghei (strain Anka) OX=5823 GN=PBANKA_1365200 PE=4 SV=1	PLABA	2
126	4.15	4.21	7	tr|A0A509ADC9|A0A509ADC9_PLABA	Chromatin assembly factor 1 protein WD40 domain, putative OS=Plasmodium berghei (strain Anka) OX=5823 GN=PBANKA_0203000 PE=4 SV=1	PLABA	2
127	4.15	4.16	4.9	tr|A0A509ANA6|A0A509ANA6_PLABA	Aminopeptidase P, putative OS=Plasmodium berghei (strain Anka) OX=5823 GN=PBANKA_1318100 PE=3 SV=1	PLABA	2
128	4	4.01	8.7	tr|C9E398|C9E398_PLABE	PHIST domain containing protein OS=Plasmodium berghei OX=5821 PE=4 SV=1	PLABE	2
129	4	4	7.4	tr|A0A509AQI1|A0A509AQI1_PLABA	Thioredoxin-like mero protein, putative OS=Plasmodium berghei (strain Anka) OX=5823 GN=PBANKA_0942500 PE=4 SV=1	PLABA	2
130	4	4	12.2	tr|A0A509AQ19|A0A509AQ19_PLABA	40S ribosomal protein S3, putative OS=Plasmodium berghei (strain Anka) OX=5823 GN=PBANKA_1329300 PE=3 SV=1	PLABA	2
131	4	4	6.4	tr|A0A509AIK6|A0A509AIK6_PLABA	Uncharacterized protein OS=Plasmodium berghei (strain Anka) OX=5823 GN=PBANKA_0519400 PE=4 SV=1	PLABA	2
132	4	4	5.3	tr|A0A509AIS9|A0A509AIS9_PLABA	Inosine-5'-monophosphate dehydrogenase OS=Plasmodium berghei (strain Anka) OX=5823 GN=PBANKA_0821700 PE=3 SV=1	PLABA	2
133	4	4	5	tr|A0A509AF03|A0A509AF03_PLABA	T-complex protein 1 subunit theta, putative OS=Plasmodium berghei (strain Anka) OX=5823 GN=PBANKA_0310900 PE=3 SV=1	PLABA	2
134	4	4	29.8	tr|A0A509AUT7|A0A509AUT7_PLABA	40S ribosomal protein S11, putative OS=Plasmodium berghei (strain Anka) OX=5823 GN=PBANKA_1231000 PE=3 SV=1	PLABA	2
135	4	4	8.2	tr|A0A509AQ65|A0A509AQ65_PLABA	Exported protein 2 OS=Plasmodium berghei (strain Anka) OX=5823 GN=PBANKA_1334300 PE=4 SV=1	PLABA	2
136	4	4	13.3	tr|A0A509AQS2|A0A509AQS2_PLABA	60S ribosomal protein L12, putative OS=Plasmodium berghei (strain Anka) OX=5823 GN=PBANKA_1231800 PE=3 SV=1	PLABA	2
137	4	4	11.9	tr|A0A509AQH1|A0A509AQH1_PLABA	40S ribosomal protein S4 OS=Plasmodium berghei (strain Anka) OX=5823 GN=PBANKA_0941500 PE=3 SV=1	PLABA	2
138	4	4	16.1	tr|A0A509ARE9|A0A509ARE9_PLABA	40S ribosomal protein S17, putative OS=Plasmodium berghei (strain Anka) OX=5823 GN=PBANKA_1456100 PE=3 SV=1	PLABA	2
139	4	4	18.6	tr|A0A509AK89|A0A509AK89_PLABA	60S ribosomal protein L36 OS=Plasmodium berghei (strain Anka) OX=5823 GN=PBANKA_0937700 PE=3 SV=1	PLABA	2
140	4	4	17.3	tr|A0A509ALB6|A0A509ALB6_PLABA	Membrane associated histidine-rich protein 1a OS=Plasmodium berghei (strain Anka) OX=5823 GN=PBANKA_1145800 PE=4 SV=1	PLABA	2
141	4	4	16.2	tr|A0A509AU84|A0A509AU84_PLABA	RNA-binding protein, putative OS=Plasmodium berghei (strain Anka) OX=5823 GN=PBANKA_1409200 PE=4 SV=1	PLABA	2
142	4	4	40.3	tr|A0A509APP5|A0A509APP5_PLABA	40S ribosomal protein S28e, putative OS=Plasmodium berghei (strain Anka) OX=5823 GN=PBANKA_1325000 PE=3 SV=1	PLABA	2
143	4	4	12.5	tr|A0A509AIN1|A0A509AIN1_PLABA	Ubiquitin domain-containing protein DSK2, putative OS=Plasmodium berghei (strain Anka) OX=5823 GN=PBANKA_0934200 PE=4 SV=1	PLABA	2
144	4	4	14.7	tr|A0A509ABX5|A0A509ABX5_PLABA	Histone H3 OS=Plasmodium berghei (strain Anka) OX=5823 GN=PBANKA_0108800 PE=3 SV=1	PLABA	2
145	4	4	18	tr|Q3YPG9|Q3YPG9_PLABE	Actin-depolymerizing factor 1 OS=Plasmodium berghei OX=5821 GN=ADF1 PE=3 SV=1	PLABE	2
146	4	4	16.8	tr|A0A509AR47|A0A509AR47_PLABA	Uncharacterized protein OS=Plasmodium berghei (strain Anka) OX=5823 GN=PBANKA_1400700 PE=4 SV=1	PLABA	2
147	4	4	9.4	tr|A0A509AQJ3|A0A509AQJ3_PLABA	Rhoptry associated adhesin, putative OS=Plasmodium berghei (strain Anka) OX=5823 GN=PBANKA_1210600 PE=4 SV=1	PLABA	2
148	3.78	3.92	6.3	tr|A0A509AGT3|A0A509AGT3_PLABA	Ornithine aminotransferase OS=Plasmodium berghei (strain Anka) OX=5823 GN=PBANKA_0107400 PE=3 SV=1	PLABA	2
149	3.66	3.74	13.5	tr|A0A509API3|A0A509API3_PLABA	Nascent polypeptide-associated complex subunit alpha, putative OS=Plasmodium berghei (strain Anka) OX=5823 GN=PBANKA_1120700 PE=4 SV=1	PLABA	3
150	3.62	3.92	1.9	tr|A0A509APX7|A0A509APX7_PLABA	Glideosome-associated connector OS=Plasmodium berghei (strain Anka) OX=5823 GN=PBANKA_1137800 PE=4 SV=1	PLABA	3
151	3.57	3.66	35.4	tr|A0A509ARX8|A0A509ARX8_PLABA	40S ribosomal protein S27, putative OS=Plasmodium berghei (strain Anka) OX=5823 GN=PBANKA_1406800 PE=3 SV=1	PLABA	2
152	3.48	3.57	7.9	tr|A0A509B1C2|A0A509B1C2_PLABA	Glycine hydroxymethyltransferase OS=Plasmodium berghei (strain Anka) OX=5823 GN=PBANKA_1450200 PE=3 SV=1	PLABA	2
153	3.48	3.57	7.2	tr|A0A509AY13|A0A509AY13_PLABA	Elongation factor 1-gamma, putative OS=Plasmodium berghei (strain Anka) OX=5823 GN=PBANKA_1352000 PE=4 SV=1	PLABA	2
154	3.41	3.49	11.7	tr|A0A509AM51|A0A509AM51_PLABA	Proteasome subunit beta OS=Plasmodium berghei (strain Anka) OX=5823 GN=PBANKA_1226500 PE=3 SV=1	PLABA	2
155	3.37	3.46	26	tr|A0A509AFC5|A0A509AFC5_PLABA	Uncharacterized protein OS=Plasmodium berghei (strain Anka) OX=5823 GN=PBANKA_0619300 PE=4 SV=1	PLABA	3
156	3.36	3.44	6.5	tr|A0A509AS81|A0A509AS81_PLABA	Clustered-asparagine-rich protein, putative OS=Plasmodium berghei (strain Anka) OX=5823 GN=PBANKA_1450700 PE=4 SV=1	PLABA	2
157	3.23	3.32	20.6	tr|A0A509AM59|A0A509AM59_PLABA	Ribonucloprotein OS=Plasmodium berghei (strain Anka) OX=5823 GN=PBANKA_0924400 PE=3 SV=1	PLABA	3
158	3.13	3.29	77.9	tr|A0A509ARR9|A0A509ARR9_PLABA	Thioredoxin OS=Plasmodium berghei (strain Anka) OX=5823 GN=PBANKA_1320900 PE=3 SV=1	PLABA	4
159	3.12	3.22	3.2	tr|A0A509ANU3|A0A509ANU3_PLABA	DnaJ protein, putative OS=Plasmodium berghei (strain Anka) OX=5823 GN=PBANKA_1224200 PE=4 SV=1	PLABA	2
160	2.82	2.91	14.3	tr|A0A509AIY1|A0A509AIY1_PLABA	Uncharacterized protein OS=Plasmodium berghei (strain Anka) OX=5823 GN=PBANKA_0100700 PE=4 SV=1	PLABA	3
161	2.71	2.79	7.6	tr|A0A1C6YCW2|A0A1C6YCW2_PLABE	RNA-binding protein musashi, putative OS=Plasmodium berghei OX=5821 GN=HoMu PE=4 SV=1	PLABE	2
162	2.66	2.73	10.5	tr|A0A509AM53|A0A509AM53_PLABA	Ras-related protein Rab-1B, putative OS=Plasmodium berghei (strain Anka) OX=5823 GN=PBANKA_1112300 PE=4 SV=1	PLABA	2
163	2.65	2.81	8.6	tr|A0A509AIX6|A0A509AIX6_PLABA	Ran-specific GTPase-activating protein 1, putative OS=Plasmodium berghei (strain Anka) OX=5823 GN=PBANKA_0721700 PE=4 SV=1	PLABA	2
164	2.61	2.65	10	tr|A0A509AQ03|A0A509AQ03_PLABA	Fam-a protein OS=Plasmodium berghei (strain Anka) OX=5823 GN=PBANKA_1327300 PE=4 SV=1	PLABA	2
165	2.44	2.47	18.9	tr|A0A509ANZ6|A0A509ANZ6_PLABA	Ribosomal protein L27a, putative OS=Plasmodium berghei (strain Anka) OX=5823 GN=PBANKA_1117500 PE=3 SV=1	PLABA	2
166	2.38	2.41	2.9	tr|A0A509AKT4|A0A509AKT4_PLABA	Proliferation-associated protein 2g4, putative OS=Plasmodium berghei (strain Anka) OX=5823 GN=PBANKA_1016300 PE=4 SV=1	PLABA	1
167	2.32	2.35	1.8	tr|A0A509ARF6|A0A509ARF6_PLABA	V-type proton ATPase catalytic subunit A OS=Plasmodium berghei (strain Anka) OX=5823 GN=PBANKA_1410400 PE=3 SV=1	PLABA	1
168	2.32	2.35	4.2	tr|A0A509AKK4|A0A509AKK4_PLABA	L-lactate dehydrogenase OS=Plasmodium berghei (strain Anka) OX=5823 GN=PBANKA_1117700 PE=3 SV=1	PLABA	1
169	2.26	2.28	9.6	tr|A0A1C6WSZ3|A0A1C6WSZ3_PLABE	Uncharacterized protein OS=Plasmodium berghei OX=5821 GN=PBNK65E_000067500 PE=4 SV=1	PLABE	1
170	2.16	2.17	7.1	tr|A0A1C6YSM4|A0A1C6YSM4_PLABE	40S ribosomal protein S16, putative OS=Plasmodium berghei OX=5821 GN=PBNK65E_000441000 PE=3 SV=1	PLABE	1
171	2.15	2.17	5.7	tr|A0A509AUA3|A0A509AUA3_PLABA	Elongation factor 1-delta, putative OS=Plasmodium berghei (strain Anka) OX=5823 GN=PBANKA_1218900 PE=3 SV=1	PLABA	1
172	2.11	2.12	29.2	tr|A0A0Y9Y912|A0A0Y9Y912_PLABE	Uncharacterized protein OS=Plasmodium berghei OX=5821 GN=PBK173_000313700 PE=4 SV=1	PLABE	1
173	2.11	2.12	11.7	tr|A0A509ATZ6|A0A509ATZ6_PLABA	40S ribosomal protein S19, putative OS=Plasmodium berghei (strain Anka) OX=5823 GN=PBANKA_1416300 PE=3 SV=1	PLABA	1
174	2.09	2.1	16.7	tr|A0A509AUJ3|A0A509AUJ3_PLABA	10 kDa chaperonin, putative OS=Plasmodium berghei (strain Anka) OX=5823 GN=PBANKA_1431050 PE=3 SV=1	PLABA	1
175	2.06	2.07	11.6	tr|A0A509AG23|A0A509AG23_PLABA	ADP-ribosylation factor, putative OS=Plasmodium berghei (strain Anka) OX=5823 GN=PBANKA_0505100 PE=3 SV=1	PLABA	1
176	2.04	30.29	39	tr|Q25643|Q25643_PLABE	PBGRP (Fragment) OS=Plasmodium berghei OX=5821 PE=3 SV=1	PLABE	18
177	2.04	2.05	6.1	tr|Q8MNY5|Q8MNY5_PLABE	Small exported protein OS=Plasmodium berghei OX=5821 GN=sep1 PE=4 SV=1	PLABE	1
178	2.03	2.04	5.4	tr|A0A509AHK9|A0A509AHK9_PLABA	Glycerol-3-phosphate dehydrogenase OS=Plasmodium berghei (strain Anka) OX=5823 GN=PBANKA_0404800 PE=3 SV=1	PLABA	2
179	2.03	2.03	3.1	tr|A0A509ANB0|A0A509ANB0_PLABA	60S ribosomal protein L5, putative OS=Plasmodium berghei (strain Anka) OX=5823 GN=PBANKA_1019500 PE=3 SV=1	PLABA	1
180	2.02	2.02	6.4	tr|A0A509AEM7|A0A509AEM7_PLABA	Proteasome subunit beta OS=Plasmodium berghei (strain Anka) OX=5823 GN=PBANKA_0205400 PE=3 SV=1	PLABA	1
181	2.01	2.01	5	tr|A0A509AJR9|A0A509AJR9_PLABA	60S ribosomal protein L10, putative OS=Plasmodium berghei (strain Anka) OX=5823 GN=PBANKA_1028400 PE=4 SV=1	PLABA	1
182	2.01	2.01	3.3	tr|A0A509AN69|A0A509AN69_PLABA	Proteasome subunit beta OS=Plasmodium berghei (strain Anka) OX=5823 GN=PBANKA_1209800 PE=3 SV=1	PLABA	1
183	2	10.56	18.1	tr|Q4PL62|Q4PL62_PLABE	Tubulin alpha chain OS=Plasmodium berghei OX=5821 GN=PBK173_000068300 PE=3 SV=1	PLABE	8
184	2	2	0.9	tr|A0A509ANP8|A0A509ANP8_PLABA	Multidrug resistance protein 1, putative OS=Plasmodium berghei (strain Anka) OX=5823 GN=PBANKA_1237800 PE=4 SV=1	PLABA	1
185	2	2	2.5	tr|A0A509APE5|A0A509APE5_PLABA	Uncharacterized protein OS=Plasmodium berghei (strain Anka) OX=5823 GN=PBANKA_1116800 PE=4 SV=1	PLABA	1
186	2	2	1.2	tr|A0A509AM50|A0A509AM50_PLABA	Acetyl-CoA synthetase, putative OS=Plasmodium berghei (strain Anka) OX=5823 GN=PBANKA_1126500 PE=4 SV=1	PLABA	1
187	2	2	2.6	tr|A0A509AR31|A0A509AR31_PLABA	26S protease regulatory subunit 7, putative OS=Plasmodium berghei (strain Anka) OX=5823 GN=PBANKA_1410000 PE=3 SV=1	PLABA	1
188	2	2	2.9	tr|A0A509AHF6|A0A509AHF6_PLABA	Reticulocyte binding protein, putative OS=Plasmodium berghei (strain Anka) OX=5823 GN=PBANKA_0216761 PE=4 SV=1	PLABA	1
189	2	2	1.7	tr|A0A509AFC8|A0A509AFC8_PLABA	Rhoptry neck protein 6, putative OS=Plasmodium berghei (strain Anka) OX=5823 GN=PBANKA_0311700 PE=4 SV=1	PLABA	1
190	2	2	3.4	tr|A0A509AQF1|A0A509AQF1_PLABA	26S protease regulatory subunit 4, putative OS=Plasmodium berghei (strain Anka) OX=5823 GN=PBANKA_1206600 PE=3 SV=1	PLABA	1
191	2	2	6.6	tr|A0A509ANC4|A0A509ANC4_PLABA	Adenylate kinase, putative OS=Plasmodium berghei (strain Anka) OX=5823 GN=PBANKA_1207200 PE=3 SV=1	PLABA	1
192	2	2	6.1	tr|A0A509AIC9|A0A509AIC9_PLABA	Proteasome activator 28 subunit beta, putative OS=Plasmodium berghei (strain Anka) OX=5823 GN=PBANKA_0809100 PE=3 SV=1	PLABA	1
193	2	2	1.3	tr|A0A509ACL7|A0A509ACL7_PLABA	Aspartyl-tRNA synthetase OS=Plasmodium berghei (strain Anka) OX=5823 GN=PBANKA_0210200 PE=3 SV=1	PLABA	1
194	2	2	4.2	tr|A0A509AJT8|A0A509AJT8_PLABA	GrpE protein homolog OS=Plasmodium berghei (strain Anka) OX=5823 GN=PBANKA_0923600 PE=3 SV=1	PLABA	1
195	2	2	1.5	tr|A0A509AF33|A0A509AF33_PLABA	26S proteasome regulatory subunit RPN1, putative OS=Plasmodium berghei (strain Anka) OX=5823 GN=PBANKA_0303600 PE=3 SV=1	PLABA	1
196	2	2	2.5	tr|A0A509APU2|A0A509APU2_PLABA	6-phosphogluconate dehydrogenase, decarboxylating OS=Plasmodium berghei (strain Anka) OX=5823 GN=PBANKA_1318400 PE=3 SV=1	PLABA	1
197	2	2	4.9	tr|A0A509APG1|A0A509APG1_PLABA	Fam-a protein OS=Plasmodium berghei (strain Anka) OX=5823 GN=PBANKA_1246161 PE=4 SV=1	PLABA	1
198	2	2	2.6	tr|A0A509AK44|A0A509AK44_PLABA	Protein-synthesizing GTPase OS=Plasmodium berghei (strain Anka) OX=5823 GN=PBANKA_1031900 PE=4 SV=1	PLABA	1
199	2	2	8.7	tr|A0A509ADB1|A0A509ADB1_PLABA	60S ribosomal protein L26, putative OS=Plasmodium berghei (strain Anka) OX=5823 GN=PBANKA_0410600 PE=3 SV=1	PLABA	1
200	2	2	7.6	tr|A0A509ASX0|A0A509ASX0_PLABA	60S ribosomal protein L18a OS=Plasmodium berghei (strain Anka) OX=5823 GN=PBANKA_1354400 PE=3 SV=1	PLABA	1
201	2	2	2.8	tr|A0A509ASB5|A0A509ASB5_PLABA	Vacuolar protein sorting-associated protein 4, putative OS=Plasmodium berghei (strain Anka) OX=5823 GN=PBANKA_1321200 PE=4 SV=1	PLABA	1
202	2	2	9.5	tr|A0A509APL0|A0A509APL0_PLABA	Centrin-2, putative OS=Plasmodium berghei (strain Anka) OX=5823 GN=PBANKA_1310400 PE=4 SV=1	PLABA	1
203	2	2	3.5	tr|A0A509AM86|A0A509AM86_PLABA	Rhoptry-associated leucine zipper-like protein 1, putative OS=Plasmodium berghei (strain Anka) OX=5823 GN=PBANKA_0619700 PE=4 SV=1	PLABA	1
204	2	2	4.1	tr|A0A509AIN2|A0A509AIN2_PLABA	Secreted acid phosphatase, putative OS=Plasmodium berghei (strain Anka) OX=5823 GN=PBANKA_0819000 PE=4 SV=1	PLABA	1
205	2	2	4.6	tr|A0A509AE05|A0A509AE05_PLABA	MYND-type zinc finger protein, putative OS=Plasmodium berghei (strain Anka) OX=5823 GN=PBANKA_0101000 PE=4 SV=1	PLABA	1
206	2	2	8.4	tr|A0A509ALC8|A0A509ALC8_PLABA	60S ribosomal protein L35ae, putative OS=Plasmodium berghei (strain Anka) OX=5823 GN=PBANKA_0906400 PE=3 SV=1	PLABA	1
207	2	2	7.6	tr|A0A509AG19|A0A509AG19_PLABA	2-deoxy-D-ribose 5-phosphate aldolase OS=Plasmodium berghei (strain Anka) OX=5823 GN=PBANKA_0505800 PE=4 SV=1	PLABA	1
208	2	2	10.4	tr|A0A509AR54|A0A509AR54_PLABA	60S ribosomal protein L2, putative OS=Plasmodium berghei (strain Anka) OX=5823 GN=PBANKA_1231700 PE=4 SV=1	PLABA	2
209	2	2	4.4	tr|A0A509AR45|A0A509AR45_PLABA	Proteasome subunit beta OS=Plasmodium berghei (strain Anka) OX=5823 GN=PBANKA_1343300 PE=3 SV=1	PLABA	1
210	2	2	4.4	tr|A0A509ANZ7|A0A509ANZ7_PLABA	60S ribosomal protein L19, putative OS=Plasmodium berghei (strain Anka) OX=5823 GN=PBANKA_1229200 PE=3 SV=1	PLABA	1
211	2	2	6.9	tr|A0A509AID7|A0A509AID7_PLABA	40S ribosomal protein S15A, putative OS=Plasmodium berghei (strain Anka) OX=5823 GN=PBANKA_0414600 PE=3 SV=1	PLABA	1
212	2	2	2.1	tr|A0A509AEV0|A0A509AEV0_PLABA	ATP-dependent RNA helicase UAP56, putative OS=Plasmodium berghei (strain Anka) OX=5823 GN=PBANKA_0306800 PE=4 SV=1	PLABA	1
213	2	2	4.6	tr|A0A1D3SD99|A0A1D3SD99_PLABE	Proteasome subunit alpha type OS=Plasmodium berghei OX=5821 GN=PBSP11RLL_000288300 PE=3 SV=1	PLABE	1
214	2	2	18.2	tr|A0A509AQZ7|A0A509AQZ7_PLABA	V-type proton ATPase subunit G, putative OS=Plasmodium berghei (strain Anka) OX=5823 GN=PBANKA_1338400 PE=3 SV=1	PLABA	1
215	2	2	14.5	tr|A0A509ADG4|A0A509ADG4_PLABA	ELM2 domain-containing protein OS=Plasmodium berghei (strain Anka) OX=5823 GN=PBANKA_0205000 PE=4 SV=1	PLABA	1
216	2	2	3	tr|A0A1D3L8A0|A0A1D3L8A0_PLABE	Erythrocyte membrane associated protein 2 OS=Plasmodium berghei OX=5821 GN=EMAP2 PE=4 SV=1	PLABE	1
217	2	2	33.3	tr|A0A509ALW8|A0A509ALW8_PLABA	U6 snRNA-associated Sm-like protein LSm7, putative OS=Plasmodium berghei (strain Anka) OX=5823 GN=PBANKA_0607600 PE=3 SV=1	PLABA	1
218	2	2	10.5	tr|A0A509ALJ9|A0A509ALJ9_PLABA	Enhancer of rudimentary homolog OS=Plasmodium berghei (strain Anka) OX=5823 GN=PBANKA_0520600 PE=3 SV=1	PLABA	1
219	2	2	17.3	tr|A0A509AJP7|A0A509AJP7_PLABA	60S ribosomal protein L38, putative OS=Plasmodium berghei (strain Anka) OX=5823 GN=PBANKA_0918100 PE=3 SV=1	PLABA	1
220	2	2	7.5	tr|A0A509AGU2|A0A509AGU2_PLABA	Eukaryotic translation initiation factor 5A OS=Plasmodium berghei (strain Anka) OX=5823 GN=PBANKA_0603200 PE=3 SV=1	PLABA	1
221	2	2	5.4	tr|A0A509ASH7|A0A509ASH7_PLABA	Myosin light chain 1, putative OS=Plasmodium berghei (strain Anka) OX=5823 GN=PBANKA_1459500 PE=4 SV=1	PLABA	1
222	2	2	11	tr|A0A509AL94|A0A509AL94_PLABA	40S ribosomal protein S21 OS=Plasmodium berghei (strain Anka) OX=5823 GN=PBANKA_0905000 PE=3 SV=1	PLABA	1
223	2	2	2.3	tr|A0A509AH99|A0A509AH99_PLABA	S-antigen, putative OS=Plasmodium berghei (strain Anka) OX=5823 GN=PBANKA_0519000 PE=4 SV=1	PLABA	1
224	2	2	3.3	tr|A0A509AFW4|A0A509AFW4_PLABA	26S proteasome regulatory subunit RPN12, putative OS=Plasmodium berghei (strain Anka) OX=5823 GN=PBANKA_0410300 PE=3 SV=1	PLABA	1
225	2	2	14.5	tr|Q08505|Q08505_PLABE	p23-like protein (Fragment) OS=Plasmodium berghei OX=5821 PE=2 SV=2	PLABE	1
226	2	2	8.6	tr|A0A509ALB0|A0A509ALB0_PLABA	40S ribosomal protein S15, putative OS=Plasmodium berghei (strain Anka) OX=5823 GN=PBANKA_1135100 PE=3 SV=1	PLABA	1
227	2	2	13.2	tr|A0A509AK69|A0A509AK69_PLABA	U6 snRNA-associated Sm-like protein LSm3 OS=Plasmodium berghei (strain Anka) OX=5823 GN=LSM3 PE=3 SV=1	PLABA	1
228	2	2	6.5	tr|A0A509AT02|A0A509AT02_PLABA	YOP1-like protein, putative OS=Plasmodium berghei (strain Anka) OX=5823 GN=PBANKA_1135000 PE=3 SV=1	PLABA	1
229	1.89	2	2.2	tr|A0A509AJH9|A0A509AJH9_PLABA	Glucose-6-phosphate isomerase OS=Plasmodium berghei (strain Anka) OX=5823 GN=PBANKA_1008800 PE=3 SV=1	PLABA	1
230	1.83	1.96	3.3	tr|A0A509AM90|A0A509AM90_PLABA	Proteasome subunit alpha type OS=Plasmodium berghei (strain Anka) OX=5823 GN=PBANKA_1130500 PE=3 SV=1	PLABA	1
231	1.82	2.09	10.3	tr|A0A509ANA0|A0A509ANA0_PLABA	Nascent polypeptide-associated complex subunit beta OS=Plasmodium berghei (strain Anka) OX=5823 GN=PBANKA_1018500 PE=3 SV=1	PLABA	2
232	1.66	1.8	5.8	tr|A0A509ANM1|A0A509ANM1_PLABA	FoP domain-containing protein, putative OS=Plasmodium berghei (strain Anka) OX=5823 GN=PBANKA_1234500 PE=4 SV=1	PLABA	1
233	1.37	1.51	3.4	tr|A0A509AR08|A0A509AR08_PLABA	Proliferating cell nuclear antigen OS=Plasmodium berghei (strain Anka) OX=5823 GN=PBANKA_1441400 PE=3 SV=1	PLABA	1
234	1.36	1.5	4.2	tr|A0A509AQX0|A0A509AQX0_PLABA	40S ribosomal protein S9, putative OS=Plasmodium berghei (strain Anka) OX=5823 GN=PBANKA_1234800 PE=3 SV=1	PLABA	1
235	1.24	1.37	8.3	tr|A0A509AFQ8|A0A509AFQ8_PLABA	40S ribosomal protein S23, putative OS=Plasmodium berghei (strain Anka) OX=5823 GN=PBANKA_0405300 PE=3 SV=1	PLABA	1
236	1.23	1.67	1.4	tr|A0A509AHB5|A0A509AHB5_PLABA	Protein transport protein SEC23 OS=Plasmodium berghei (strain Anka) OX=5823 GN=PBANKA_0708000 PE=3 SV=1	PLABA	1
237	1.17	1.29	5	tr|A0A509AI93|A0A509AI93_PLABA	Phosphoglucomutase-2 OS=Plasmodium berghei (strain Anka) OX=5823 GN=PBANKA_0715500 PE=4 SV=1	PLABA	2
238	1.15	1.32	3.5	tr|A0A509AIQ8|A0A509AIQ8_PLABA	26S protease regulatory subunit 6B, putative OS=Plasmodium berghei (strain Anka) OX=5823 GN=PBANKA_0715600 PE=3 SV=1	PLABA	1
239	1.12	1.26	2.1	tr|Q8WQM4|Q8WQM4_PLABE	Berghepain-2 OS=Plasmodium berghei OX=5821 PE=2 SV=1	PLABE	1
240	1.07	1.21	3.6	tr|A0A509APD0|A0A509APD0_PLABA	Leucine carboxyl methyltransferase 1 OS=Plasmodium berghei (strain Anka) OX=5823 GN=PBANKA_1303600 PE=3 SV=1	PLABA	1
241	1	1.14	6.9	tr|A0A509AIA4|A0A509AIA4_PLABA	SAP domain-containing protein, putative OS=Plasmodium berghei (strain Anka) OX=5823 GN=PBANKA_0813500 PE=4 SV=1	PLABA	1
242	0.89	1.09	1.6	tr|A0A509ANT9|A0A509ANT9_PLABA	FACT complex subunit OS=Plasmodium berghei (strain Anka) OX=5823 GN=PBANKA_1232200 PE=3 SV=1	PLABA	1
243	0.88	1.01	0.7	tr|A0A509AEK7|A0A509AEK7_PLABA	Uncharacterized protein OS=Plasmodium berghei (strain Anka) OX=5823 GN=PBANKA_0214600 PE=4 SV=1	PLABA	1
244	0.84	0.96	1.9	tr|A0A509B0I1|A0A509B0I1_PLABA	Arginyl-tRNA synthetase OS=Plasmodium berghei (strain Anka) OX=5823 GN=PBANKA_1434200 PE=3 SV=1	PLABA	1
245	0.79	0.91	1.5	tr|A0A509AHX4|A0A509AHX4_PLABA	Protein phosphatase PPM2 OS=Plasmodium berghei (strain Anka) OX=5823 GN=PBANKA_0910200 PE=3 SV=1	PLABA	1
246	0.71	0.83	2.4	tr|Q8WSK1|Q8WSK1_PLABE	Adenylosuccinate lyase OS=Plasmodium berghei OX=5821 GN=asl PE=3 SV=1	PLABE	1
247	0.65	0.77	2.9	tr|A0A509APD3|A0A509APD3_PLABA	DnaJ protein, putative OS=Plasmodium berghei (strain Anka) OX=5823 GN=PBANKA_1127800 PE=4 SV=1	PLABA	1
248	0.63	0.74	1.6	tr|A0A0Y9TCZ5|A0A0Y9TCZ5_PLABE	Transketolase OS=Plasmodium berghei OX=5821 GN=TK PE=3 SV=1	PLABE	1
249	0.56	0.59	3	tr|A0A509AJ70|A0A509AJ70_PLABA	Erythrocyte membrane associated protein 1 OS=Plasmodium berghei (strain Anka) OX=5823 GN=PBANKA_0836800 PE=4 SV=1	PLABA	1
250	0.49	0.51	0.7	tr|A0A509AS36|A0A509AS36_PLABA	Uncharacterized protein OS=Plasmodium berghei (strain Anka) OX=5823 GN=PBANKA_1314200 PE=4 SV=1	PLABA	1
251	0.47	0.5	4.5	tr|A0A509APP4|A0A509APP4_PLABA	Reticulon-like protein, putative OS=Plasmodium berghei (strain Anka) OX=5823 GN=PBANKA_1139900 PE=4 SV=1	PLABA	1

## Sheet: PbWT FV Proteome GO Clustering
Nucleic acid and protein synthesis
40S ribosomal protein S11, putative OS=Plasmodium berghei (strain Anka) OX=5823 GN=PBANKA_1231000 PE=3 SV=1
40S ribosomal protein S12 OS=Plasmodium berghei (strain Anka) OX=5823 GN=PBANKA_0405400 PE=3 SV=1
40S ribosomal protein S15, putative OS=Plasmodium berghei (strain Anka) OX=5823 GN=PBANKA_1135100 PE=3 SV=1
40S ribosomal protein S15A, putative OS=Plasmodium berghei (strain Anka) OX=5823 GN=PBANKA_0414600 PE=3 SV=1
40S ribosomal protein S16, putative OS=Plasmodium berghei OX=5821 GN=PBNK65E_000441000 PE=3 SV=1
40S ribosomal protein S17, putative OS=Plasmodium berghei (strain Anka) OX=5823 GN=PBANKA_1456100 PE=3 SV=1
40S ribosomal protein S18, putative OS=Plasmodium berghei (strain Anka) OX=5823 GN=PBANKA_0922100 PE=3 SV=1
40S ribosomal protein S19, putative OS=Plasmodium berghei (strain Anka) OX=5823 GN=PBANKA_1416300 PE=3 SV=1
40S ribosomal protein S21 OS=Plasmodium berghei (strain Anka) OX=5823 GN=PBANKA_0905000 PE=3 SV=1
40S ribosomal protein S23, putative OS=Plasmodium berghei (strain Anka) OX=5823 GN=PBANKA_0405300 PE=3 SV=1
40S ribosomal protein S25 OS=Plasmodium berghei OX=5821 GN=PBK173_000246700 PE=3 SV=1
40S ribosomal protein S27, putative OS=Plasmodium berghei (strain Anka) OX=5823 GN=PBANKA_1406800 PE=3 SV=1
40S ribosomal protein S28e, putative OS=Plasmodium berghei (strain Anka) OX=5823 GN=PBANKA_1325000 PE=3 SV=1
40S ribosomal protein S3, putative OS=Plasmodium berghei (strain Anka) OX=5823 GN=PBANKA_1329300 PE=3 SV=1
40S ribosomal protein S4 OS=Plasmodium berghei (strain Anka) OX=5823 GN=PBANKA_0941500 PE=3 SV=1
40S ribosomal protein S9, putative OS=Plasmodium berghei (strain Anka) OX=5823 GN=PBANKA_1234800 PE=3 SV=1
40S ribosomal protein SA OS=Plasmodium berghei (strain Anka) OX=5823 GN=PBANKA_0510900 PE=3 SV=1
60S acidic ribosomal protein P0 OS=Plasmodium berghei (strain Anka) OX=5823 GN=PBANKA_0918000 PE=3 SV=1
60S acidic ribosomal protein P1, putative OS=Plasmodium berghei (strain Anka) OX=5823 GN=PBANKA_0943600 PE=3 SV=1
60S acidic ribosomal protein P2, putative OS=Plasmodium berghei (strain Anka) OX=5823 GN=PBANKA_0407700 PE=3 SV=1
60S ribosomal protein L10, putative OS=Plasmodium berghei (strain Anka) OX=5823 GN=PBANKA_1028400 PE=4 SV=1
60S ribosomal protein L12, putative OS=Plasmodium berghei (strain Anka) OX=5823 GN=PBANKA_1231800 PE=3 SV=1
60S ribosomal protein L18a OS=Plasmodium berghei (strain Anka) OX=5823 GN=PBANKA_1354400 PE=3 SV=1
60S ribosomal protein L19, putative OS=Plasmodium berghei (strain Anka) OX=5823 GN=PBANKA_1229200 PE=3 SV=1
60S ribosomal protein L2, putative OS=Plasmodium berghei (strain Anka) OX=5823 GN=PBANKA_1231700 PE=4 SV=1
60S ribosomal protein L26, putative OS=Plasmodium berghei (strain Anka) OX=5823 GN=PBANKA_0410600 PE=3 SV=1
60S ribosomal protein L27, putative OS=Plasmodium berghei (strain Anka) OX=5823 GN=PBANKA_1324400 PE=3 SV=1
60S ribosomal protein L35ae, putative OS=Plasmodium berghei (strain Anka) OX=5823 GN=PBANKA_0906400 PE=3 SV=1
60S ribosomal protein L36 OS=Plasmodium berghei (strain Anka) OX=5823 GN=PBANKA_0937700 PE=3 SV=1
60S ribosomal protein L38, putative OS=Plasmodium berghei (strain Anka) OX=5823 GN=PBANKA_0918100 PE=3 SV=1
60S ribosomal protein L5, putative OS=Plasmodium berghei (strain Anka) OX=5823 GN=PBANKA_1019500 PE=3 SV=1
Arginyl-tRNA synthetase OS=Plasmodium berghei (strain Anka) OX=5823 GN=PBANKA_1434200 PE=3 SV=1
Asparagine--tRNA ligase OS=Plasmodium berghei (strain Anka) OX=5823 GN=PBANKA_0308600 PE=3 SV=1
Aspartyl-tRNA synthetase OS=Plasmodium berghei (strain Anka) OX=5823 GN=PBANKA_0210200 PE=3 SV=1
ATP-dependent RNA helicase UAP56, putative OS=Plasmodium berghei (strain Anka) OX=5823 GN=PBANKA_0306800 PE=4 SV=1
Elongation factor 1-alpha OS=Plasmodium berghei OX=5821 GN=EF-1alpha PE=3 SV=1
Elongation factor 1-beta, putative OS=Plasmodium berghei (strain Anka) OX=5823 GN=PBANKA_0814200 PE=3 SV=1
Elongation factor 1-delta, putative OS=Plasmodium berghei (strain Anka) OX=5823 GN=PBANKA_1218900 PE=3 SV=1
Elongation factor 1-gamma, putative OS=Plasmodium berghei (strain Anka) OX=5823 GN=PBANKA_1352000 PE=4 SV=1
Elongation factor 2, putative OS=Plasmodium berghei (strain Anka) OX=5823 GN=PBANKA_1314800 PE=3 SV=1
Eukaryotic initiation factor 4a, putative OS=Plasmodium berghei (strain Anka) OX=5823 GN=PBANKA_1331900 PE=3 SV=1
Eukaryotic translation initiation factor 5A OS=Plasmodium berghei (strain Anka) OX=5823 GN=PBANKA_0603200 PE=3 SV=1
Lysine--tRNA ligase OS=Plasmodium berghei (strain Anka) OX=5823 GN=PBANKA_1362900 PE=3 SV=1
Proliferating cell nuclear antigen OS=Plasmodium berghei (strain Anka) OX=5823 GN=PBANKA_1137900 PE=3 SV=1
Proliferating cell nuclear antigen OS=Plasmodium berghei (strain Anka) OX=5823 GN=PBANKA_1441400 PE=3 SV=1
Proliferation-associated protein 2g4, putative OS=Plasmodium berghei (strain Anka) OX=5823 GN=PBANKA_1016300 PE=4 SV=1
Protein-synthesizing GTPase OS=Plasmodium berghei (strain Anka) OX=5823 GN=PBANKA_1031900 PE=4 SV=1
Ribosomal protein L27a, putative OS=Plasmodium berghei (strain Anka) OX=5823 GN=PBANKA_1117500 PE=3 SV=1
Serine/arginine-rich splicing factor 1, putative OS=Plasmodium berghei (strain Anka) OX=5823 GN=PBANKA_1232100 PE=4 SV=1
Host-trafficked and parasite membrane-associated proteins
31 kDa antigen OS=Plasmodium berghei OX=5821 PE=2 SV=1
Cytoadherence linked asexual protein, putative OS=Plasmodium berghei (strain Anka) OX=5823 GN=PBANKA_1400600 PE=4 SV=1
Early transcribed membrane protein OS=Plasmodium berghei (strain Anka) OX=5823 GN=PBANKA_0201600 PE=4 SV=1
Early transcribed membrane protein OS=Plasmodium berghei (strain Anka) OX=5823 GN=PBANKA_0517000 PE=4 SV=1
Erythrocyte membrane antigen 1 OS=Plasmodium berghei (strain Anka) OX=5823 GN=PBANKA_1000600 PE=4 SV=1
Erythrocyte membrane associated protein 1 OS=Plasmodium berghei (strain Anka) OX=5823 GN=PBANKA_0836800 PE=4 SV=1
Erythrocyte membrane associated protein 2 OS=Plasmodium berghei OX=5821 GN=EMAP2 PE=4 SV=1
Glideosome-associated connector OS=Plasmodium berghei (strain Anka) OX=5823 GN=PBANKA_1137800 PE=4 SV=1
High molecular weight rhoptry protein 2 OS=Plasmodium berghei (strain Anka) OX=5823 GN=PBANKA_0830200 PE=4 SV=1
High molecular weight rhoptry protein 3, putative OS=Plasmodium berghei (strain Anka) OX=5823 GN=PBANKA_0416000 PE=4 SV=1
Membrane associated histidine-rich protein 1a OS=Plasmodium berghei (strain Anka) OX=5823 GN=PBANKA_1145800 PE=4 SV=1
Merozoite surface antigens OS=Plasmodium berghei (strain Anka) OX=5823 GN=PBANKA_0831000 PE=4 SV=1
Merozoite surface protein 8 OS=Plasmodium berghei OX=5821 GN=MSP8 PE=4 SV=1
MSP7-like protein OS=Plasmodium berghei (strain Anka) OX=5823 GN=PBANKA_1349100 PE=4 SV=1
MSP7-like protein OS=Plasmodium berghei OX=5821 GN=MSRP2 PE=4 SV=1
Multidrug resistance protein 1, putative OS=Plasmodium berghei (strain Anka) OX=5823 GN=PBANKA_1237800 PE=4 SV=1
Parasitophorous vacuolar protein 1 OS=Plasmodium berghei (strain Anka) OX=5823 GN=PBANKA_0919100 PE=4 SV=1
Parasitophorous vacuolar protein 5 OS=Plasmodium berghei (strain Anka) OX=5823 GN=PBANKA_0826700 PE=4 SV=1
PHIST domain containing protein OS=Plasmodium berghei OX=5821 PE=4 SV=1
Profilin OS=Plasmodium berghei (strain Anka) OX=5823 GN=PBANKA_0833000 PE=3 SV=1
Protein transport protein SEC23 OS=Plasmodium berghei (strain Anka) OX=5823 GN=PBANKA_0708000 PE=3 SV=1
Reticulocyte binding protein, putative OS=Plasmodium berghei (strain Anka) OX=5823 GN=PBANKA_0216761 PE=4 SV=1
Reticulon-like protein, putative OS=Plasmodium berghei (strain Anka) OX=5823 GN=PBANKA_1139900 PE=4 SV=1
Rhoptry associated adhesin, putative OS=Plasmodium berghei (strain Anka) OX=5823 GN=PBANKA_1210600 PE=4 SV=1
Rhoptry neck protein 4 OS=Plasmodium berghei (strain Anka) OX=5823 GN=PBANKA_0932000 PE=4 SV=1
Rhoptry neck protein 6, putative OS=Plasmodium berghei (strain Anka) OX=5823 GN=PBANKA_0311700 PE=4 SV=1
Rhoptry-associated leucine zipper-like protein 1, putative OS=Plasmodium berghei (strain Anka) OX=5823 GN=PBANKA_0619700 PE=4 SV=1
Rhoptry-associated protein 1 OS=Plasmodium berghei (strain Anka) OX=5823 GN=PBANKA_1032100 PE=4 SV=1
Rhoptry-associated protein 2/3 OS=Plasmodium berghei (strain Anka) OX=5823 GN=PBANKA_1101400 PE=4 SV=1
S-antigen, putative OS=Plasmodium berghei (strain Anka) OX=5823 GN=PBANKA_0519000 PE=4 SV=1
Secreted acid phosphatase, putative OS=Plasmodium berghei (strain Anka) OX=5823 GN=PBANKA_0819000 PE=4 SV=1
Serine repeat antigen 1 OS=Plasmodium berghei (strain Anka) OX=5823 GN=PBANKA_0305100 PE=3 SV=1
Serine repeat antigen 1 OS=Plasmodium berghei OX=5821 GN=SERA2 PE=3 SV=1
Serine repeat antigen 3 OS=Plasmodium berghei (strain Anka) OX=5823 GN=PBANKA_0304900 PE=3 SV=1
Small exported protein OS=Plasmodium berghei OX=5821 GN=sep1 PE=4 SV=1
Uncharacterized protein OS=Plasmodium berghei (strain Anka) OX=5823 GN=PBANKA_0100700 PE=4 SV=1
Uncharacterized protein OS=Plasmodium berghei (strain Anka) OX=5823 GN=PBANKA_0214600 PE=4 SV=1
Uncharacterized protein OS=Plasmodium berghei (strain Anka) OX=5823 GN=PBANKA_0519100 PE=4 SV=1
Uncharacterized protein OS=Plasmodium berghei (strain Anka) OX=5823 GN=PBANKA_1400700 PE=4 SV=1
Cytoskeleton and organelle function
14-3-3 protein OS=Plasmodium berghei (strain Anka) OX=5823 GN=PBANKA_0712600 PE=3 SV=1
Actin I OS=Plasmodium berghei (strain Anka) OX=5823 GN=PBANKA_1459300 PE=3 SV=1
Actin-depolymerizing factor 1 OS=Plasmodium berghei OX=5821 GN=ADF1 PE=3 SV=1
ADP-ribosylation factor, putative OS=Plasmodium berghei (strain Anka) OX=5823 GN=PBANKA_0505100 PE=3 SV=1
Cell division cycle protein 48 homologue, putative OS=Plasmodium berghei (strain Anka) OX=5823 GN=PBANKA_1118600 PE=4 SV=1
Centrin-2, putative OS=Plasmodium berghei (strain Anka) OX=5823 GN=PBANKA_1310400 PE=4 SV=1
Endoplasmic reticulum-resident calcium binding protein, putative OS=Plasmodium berghei (strain Anka) OX=5823 GN=PBANKA_0938400 PE=4 SV=1
Exported protein 1 OS=Plasmodium berghei (strain Anka) OX=5823 GN=PBANKA_0926700 PE=4 SV=1
Exported protein 2 OS=Plasmodium berghei (strain Anka) OX=5823 GN=PBANKA_1334300 PE=4 SV=1
Exported protein IBIS1 OS=Plasmodium berghei (strain Anka) OX=5823 GN=PBANKA_1365500 PE=4 SV=1
Fam-a protein OS=Plasmodium berghei (strain Anka) OX=5823 GN=PBANKA_1246161 PE=4 SV=1
Fam-a protein OS=Plasmodium berghei (strain Anka) OX=5823 GN=PBANKA_1327300 PE=4 SV=1
Glutaredoxin 1, putative OS=Plasmodium berghei (strain Anka) OX=5823 GN=PBANKA_0404700 PE=4 SV=1
Histamine-releasing factor OS=Plasmodium berghei (strain Anka) OX=5823 GN=PBANKA_1110500 PE=3 SV=1
Inner membrane complex protein 1c OS=Plasmodium berghei (strain Anka) OX=5823 GN=PBANKA_1202000 PE=4 SV=1
Karyopherin beta, putative OS=Plasmodium berghei (strain Anka) OX=5823 GN=PBANKA_1238800 PE=4 SV=1
Mitochondrial acidic protein MAM33, putative OS=Plasmodium berghei (strain Anka) OX=5823 GN=PBANKA_1010000 PE=4 SV=1
MYND-type zinc finger protein, putative OS=Plasmodium berghei (strain Anka) OX=5823 GN=PBANKA_0101000 PE=4 SV=1
Myosin light chain 1, putative OS=Plasmodium berghei (strain Anka) OX=5823 GN=PBANKA_1459500 PE=4 SV=1
NPL domain-containing protein OS=Plasmodium berghei (strain Anka) OX=5823 GN=PBANKA_1424300 PE=4 SV=1
Nuclear transport factor 2, putative OS=Plasmodium berghei (strain Anka) OX=5823 GN=PBANKA_1030300 PE=4 SV=1
Ran-specific GTPase-activating protein 1, putative OS=Plasmodium berghei (strain Anka) OX=5823 GN=PBANKA_0721700 PE=4 SV=1
Ras-related protein Rab-1B, putative OS=Plasmodium berghei (strain Anka) OX=5823 GN=PBANKA_1112300 PE=4 SV=1
Thioredoxin OS=Plasmodium berghei (strain Anka) OX=5823 GN=PBANKA_1320900 PE=3 SV=1
Thioredoxin peroxidase 1 OS=Plasmodium berghei (strain Anka) OX=5823 GN=PBANKA_1302800 PE=3 SV=1
Thioredoxin-like mero protein, putative OS=Plasmodium berghei (strain Anka) OX=5823 GN=PBANKA_0942500 PE=4 SV=1
Thioredoxin-related protein, putative OS=Plasmodium berghei (strain Anka) OX=5823 GN=PBANKA_1365200 PE=4 SV=1
Translocon component PTEX150 OS=Plasmodium berghei (strain Anka) OX=5823 GN=PBANKA_1008500 PE=4 SV=1
Tubulin alpha chain OS=Plasmodium berghei OX=5821 GN=PBK173_000068300 PE=3 SV=1
Tubulin alpha chain OS=Plasmodium berghei OX=5821 PE=3 SV=1
Tubulin beta chain OS=Plasmodium berghei (strain Anka) OX=5823 GN=PBANKA_1206900 PE=3 SV=1
Uncharacterized protein OS=Plasmodium berghei (strain Anka) OX=5823 GN=PBANKA_0519400 PE=4 SV=1
Uncharacterized protein OS=Plasmodium berghei (strain Anka) OX=5823 GN=PBANKA_1116800 PE=4 SV=1
Vacuolar protein sorting-associated protein 4, putative OS=Plasmodium berghei (strain Anka) OX=5823 GN=PBANKA_1321200 PE=4 SV=1
YOP1-like protein, putative OS=Plasmodium berghei (strain Anka) OX=5823 GN=PBANKA_1135000 PE=3 SV=1
Chaperones
10 kDa chaperonin, putative OS=Plasmodium berghei (strain Anka) OX=5823 GN=PBANKA_1431050 PE=3 SV=1
60 kDa chaperonin, putative OS=Plasmodium berghei (strain Anka) OX=5823 GN=PBANKA_1446800 PE=3 SV=1
CCT-alpha OS=Plasmodium berghei (strain Anka) OX=5823 GN=PBANKA_0916200 PE=3 SV=1
CCT-beta OS=Plasmodium berghei (strain Anka) OX=5823 GN=PBANKA_0405200 PE=3 SV=1
DnaJ protein, putative OS=Plasmodium berghei (strain Anka) OX=5823 GN=PBANKA_1127800 PE=4 SV=1
DnaJ protein, putative OS=Plasmodium berghei (strain Anka) OX=5823 GN=PBANKA_1224200 PE=4 SV=1
Endoplasmic reticulum chaperone BiP, putative OS=Plasmodium berghei (strain Anka) OX=5823 GN=PBANKA_0818900 PE=3 SV=1
Endoplasmin, putative OS=Plasmodium berghei (strain Anka) OX=5823 GN=PBANKA_1437300 PE=3 SV=1
FACT complex subunit OS=Plasmodium berghei (strain Anka) OX=5823 GN=PBANKA_1232200 PE=3 SV=1
GrpE protein homolog OS=Plasmodium berghei (strain Anka) OX=5823 GN=PBANKA_0923600 PE=3 SV=1
Heat shock protein 60, putative OS=Plasmodium berghei (strain Anka) OX=5823 GN=PBANKA_1214000 PE=3 SV=1
Heat shock protein 70 OS=Plasmodium berghei OX=5821 GN=hsp70 PE=3 SV=1
Heat shock protein 70, putative OS=Plasmodium berghei (strain Anka) OX=5823 GN=PBANKA_0914400 PE=3 SV=1
Heat shock protein 90, putative OS=Plasmodium berghei (strain Anka) OX=5823 GN=PBANKA_0805700 PE=3 SV=1
Hsc70-interacting protein, putative OS=Plasmodium berghei (strain Anka) OX=5823 GN=PBANKA_1242300 PE=4 SV=1
HSP40, subfamily A, putative OS=Plasmodium berghei (strain Anka) OX=5823 GN=PBANKA_0610900 PE=4 SV=1
HSP70 OS=Plasmodium berghei OX=5821 GN=HSP110c PE=2 SV=1
Hsp70/Hsp90 organizing protein, putative OS=Plasmodium berghei (strain Anka) OX=5823 GN=PBANKA_1010500 PE=4 SV=1
Nascent polypeptide-associated complex subunit alpha, putative OS=Plasmodium berghei (strain Anka) OX=5823 GN=PBANKA_1120700 PE=4 SV=1
Nascent polypeptide-associated complex subunit beta OS=Plasmodium berghei (strain Anka) OX=5823 GN=PBANKA_1018500 PE=3 SV=1
p23-like protein (Fragment) OS=Plasmodium berghei OX=5821 PE=2 SV=2
PBGRP (Fragment) OS=Plasmodium berghei OX=5821 PE=3 SV=1
Peptidyl-prolyl cis-trans isomerase OS=Plasmodium berghei (strain Anka) OX=5823 GN=PBANKA_0932200 PE=3 SV=1
Peptidyl-prolyl cis-trans isomerase OS=Plasmodium berghei (strain Anka) OX=5823 GN=PBANKA_1216500 PE=3 SV=1
Protein disulfide isomerase related protein, putative OS=Plasmodium berghei OX=5821 GN=PBNK65E_000186500 PE=4 SV=1
Protein disulfide-isomerase OS=Plasmodium berghei OX=5821 GN=PDI PE=2 SV=1
Protein DJ-1, putative OS=Plasmodium berghei (strain Anka) OX=5823 GN=PBANKA_1126200 PE=4 SV=1
Receptor for activated c kinase, putative OS=Plasmodium berghei (strain Anka) OX=5823 GN=PBANKA_0703900 PE=4 SV=1
T-complex protein 1 subunit delta OS=Plasmodium berghei (strain Anka) OX=5823 GN=PBANKA_1134100 PE=3 SV=1
T-complex protein 1 subunit epsilon, putative OS=Plasmodium berghei (strain Anka) OX=5823 GN=PBANKA_1218200 PE=3 SV=1
T-complex protein 1 subunit eta OS=Plasmodium berghei (strain Anka) OX=5823 GN=PBANKA_0406500 PE=3 SV=1
T-complex protein 1 subunit gamma OS=Plasmodium berghei (strain Anka) OX=5823 GN=PBANKA_1444100 PE=3 SV=1
T-complex protein 1 subunit theta, putative OS=Plasmodium berghei (strain Anka) OX=5823 GN=PBANKA_0310900 PE=3 SV=1
Tetratricopeptide repeat protein, putative OS=Plasmodium berghei (strain Anka) OX=5823 GN=PBANKA_0604300 PE=3 SV=1
Metabolic enzymes
2-deoxy-D-ribose 5-phosphate aldolase OS=Plasmodium berghei (strain Anka) OX=5823 GN=PBANKA_0505800 PE=4 SV=1
6-phosphogluconate dehydrogenase, decarboxylating OS=Plasmodium berghei (strain Anka) OX=5823 GN=PBANKA_1318400 PE=3 SV=1
Acetyl-CoA synthetase, putative OS=Plasmodium berghei (strain Anka) OX=5823 GN=PBANKA_1126500 PE=4 SV=1
Adenosine deaminase, putative OS=Plasmodium berghei (strain Anka) OX=5823 GN=PBANKA_0513600 PE=3 SV=1
Adenosylhomocysteinase OS=Plasmodium berghei (strain Anka) OX=5823 GN=PBANKA_1235600 PE=3 SV=1
Adenylate kinase, putative OS=Plasmodium berghei (strain Anka) OX=5823 GN=PBANKA_1207200 PE=3 SV=1
Adenylosuccinate lyase OS=Plasmodium berghei OX=5821 GN=asl PE=3 SV=1
Asparagine synthase (glutamine-hydrolyzing) OS=Plasmodium berghei (strain Anka) OX=5823 GN=PBANKA_0407600 PE=4 SV=1
ATP synthase subunit beta OS=Plasmodium berghei (strain Anka) OX=5823 GN=PBANKA_1450300 PE=3 SV=1
Fructose-bisphosphate aldolase OS=Plasmodium berghei (strain Anka) OX=5823 GN=PBANKA_1308600 PE=3 SV=1
Glucose-6-phosphate isomerase OS=Plasmodium berghei (strain Anka) OX=5823 GN=PBANKA_1008800 PE=3 SV=1
Glutamate dehydrogenase OS=Plasmodium berghei (strain Anka) OX=5823 GN=PBANKA_1026200 PE=3 SV=1
Glyceraldehyde-3-phosphate dehydrogenase OS=Plasmodium berghei (strain Anka) OX=5823 GN=PBANKA_1326400 PE=3 SV=1
Glycerol-3-phosphate dehydrogenase OS=Plasmodium berghei (strain Anka) OX=5823 GN=PBANKA_0404800 PE=3 SV=1
Glycine hydroxymethyltransferase OS=Plasmodium berghei (strain Anka) OX=5823 GN=PBANKA_1450200 PE=3 SV=1
Haloacid dehalogenase-like hydrolase, putative OS=Plasmodium berghei (strain Anka) OX=5823 GN=PBANKA_1441100 PE=4 SV=1
Hypoxanthine phosphoribosyltransferase OS=Plasmodium berghei OX=5821 GN=HGPRT PE=2 SV=1
Inosine-5'-monophosphate dehydrogenase OS=Plasmodium berghei (strain Anka) OX=5823 GN=PBANKA_0821700 PE=3 SV=1
Leucine carboxyl methyltransferase 1 OS=Plasmodium berghei (strain Anka) OX=5823 GN=PBANKA_1303600 PE=3 SV=1
L-lactate dehydrogenase OS=Plasmodium berghei (strain Anka) OX=5823 GN=PBANKA_1117700 PE=3 SV=1
L-lactate dehydrogenase OS=Plasmodium berghei (strain Anka) OX=5823 GN=PBANKA_1340100 PE=3 SV=1
Macrophage migration inhibitory factor OS=Plasmodium berghei (strain Anka) OX=5823 GN=PBANKA_1444000 PE=3 SV=1
Ornithine aminotransferase OS=Plasmodium berghei (strain Anka) OX=5823 GN=PBANKA_0107400 PE=3 SV=1
Phosphoglucomutase-2 OS=Plasmodium berghei (strain Anka) OX=5823 GN=PBANKA_0715500 PE=4 SV=1
Phosphoglycerate kinase OS=Plasmodium berghei (strain Anka) OX=5823 GN=PBANKA_0823400 PE=3 SV=1
Phosphoglycerate mutase OS=Plasmodium berghei (strain Anka) OX=5823 GN=PBANKA_0928100 PE=3 SV=1
Phosphopyruvate hydratase OS=Plasmodium berghei (strain Anka) OX=5823 GN=PBANKA_1214300 PE=3 SV=1
Phosphotransferase OS=Plasmodium berghei (strain Anka) OX=5823 GN=PBANKA_1122900 PE=3 SV=1
Probable ATP-dependent 6-phosphofructokinase OS=Plasmodium berghei (strain Anka) OX=5823 GN=PBANKA_0816400 PE=3 SV=1
Protein phosphatase PPM2 OS=Plasmodium berghei (strain Anka) OX=5823 GN=PBANKA_0910200 PE=3 SV=1
Purine nucleoside phosphorylase, putative OS=Plasmodium berghei (strain Anka) OX=5823 GN=PBANKA_1113000 PE=4 SV=1
Pyruvate kinase OS=Plasmodium berghei (strain Anka) OX=5823 GN=PBANKA_1125600 PE=3 SV=1
Transketolase OS=Plasmodium berghei OX=5821 GN=TK PE=3 SV=1
Triosephosphate isomerase OS=Plasmodium berghei (strain Anka) OX=5823 GN=PBANKA_1303800 PE=3 SV=1
Histones and nucleic acid binding proteins
Chromatin assembly factor 1 protein WD40 domain, putative OS=Plasmodium berghei (strain Anka) OX=5823 GN=PBANKA_0203000 PE=4 SV=1
Clustered-asparagine-rich protein, putative OS=Plasmodium berghei (strain Anka) OX=5823 GN=PBANKA_1450700 PE=4 SV=1
CUGBP Elav-like family member 1, putative OS=Plasmodium berghei (strain Anka) OX=5823 GN=PBANKA_1135700 PE=4 SV=1
CUGBP Elav-like family member 2, putative OS=Plasmodium berghei (strain Anka) OX=5823 GN=PBANKA_1032700 PE=4 SV=1
DNA/RNA-binding protein Alba 1, putative OS=Plasmodium berghei (strain Anka) OX=5823 GN=PBANKA_1423300 PE=4 SV=1
DNA/RNA-binding protein Alba 2, putative OS=Plasmodium berghei (strain Anka) OX=5823 GN=PBANKA_1359200 PE=4 SV=1
DNA/RNA-binding protein Alba 3, putative OS=Plasmodium berghei (strain Anka) OX=5823 GN=PBANKA_1204400 PE=4 SV=1
DNA/RNA-binding protein Alba 4, putative OS=Plasmodium berghei (strain Anka) OX=5823 GN=PBANKA_1360300 PE=4 SV=1
ELM2 domain-containing protein OS=Plasmodium berghei (strain Anka) OX=5823 GN=PBANKA_0205000 PE=4 SV=1
Enhancer of rudimentary homolog OS=Plasmodium berghei (strain Anka) OX=5823 GN=PBANKA_0520600 PE=3 SV=1
FoP domain-containing protein, putative OS=Plasmodium berghei (strain Anka) OX=5823 GN=PBANKA_1234500 PE=4 SV=1
GTP-binding nuclear protein (Fragment) OS=Plasmodium berghei OX=5821 PE=3 SV=1
High mobility group protein B1, putative OS=Plasmodium berghei (strain Anka) OX=5823 GN=PBANKA_0601900 PE=4 SV=1
Histone H2A OS=Plasmodium berghei (strain Anka) OX=5823 GN=PBANKA_1117000 PE=3 SV=1
Histone H2A OS=Plasmodium berghei (strain Anka) OX=5823 GN=PBANKA_1217600 PE=3 SV=1
Histone H2B OS=Plasmodium berghei (strain Anka) OX=5823 GN=PBANKA_0941800 PE=3 SV=1
Histone H2B OS=Plasmodium berghei (strain Anka) OX=5823 GN=PBANKA_1420600 PE=3 SV=1
Histone H3 OS=Plasmodium berghei (strain Anka) OX=5823 GN=PBANKA_0108800 PE=3 SV=1
Histone H4 (Fragment) OS=Plasmodium berghei OX=5821 GN=PBK173_000222200 PE=3 SV=1
Leucine-rich repeat protein OS=Plasmodium berghei (strain Anka) OX=5823 GN=PBANKA_1016700 PE=4 SV=1
Nucleosome assembly protein OS=Plasmodium berghei OX=5821 GN=pbB7 PE=3 SV=2
Nucleosome assembly protein, putative OS=Plasmodium berghei (strain Anka) OX=5823 GN=PBANKA_0602700 PE=3 SV=1
p1/s1 nuclease, putative OS=Plasmodium berghei (strain Anka) OX=5823 GN=PBANKA_1030600 PE=3 SV=1
Ribonucloprotein OS=Plasmodium berghei (strain Anka) OX=5823 GN=PBANKA_0924400 PE=3 SV=1
RNA-binding protein musashi, putative OS=Plasmodium berghei OX=5821 GN=HoMu PE=4 SV=1
RNA-binding protein, putative OS=Plasmodium berghei (strain Anka) OX=5823 GN=PBANKA_1409200 PE=4 SV=1
SAP domain-containing protein, putative OS=Plasmodium berghei (strain Anka) OX=5823 GN=PBANKA_0813500 PE=4 SV=1
U6 snRNA-associated Sm-like protein LSm3 OS=Plasmodium berghei (strain Anka) OX=5823 GN=LSM3 PE=3 SV=1
U6 snRNA-associated Sm-like protein LSm7, putative OS=Plasmodium berghei (strain Anka) OX=5823 GN=PBANKA_0607600 PE=3 SV=1
Proteasome-associated proteins
26S protease regulatory subunit 4, putative OS=Plasmodium berghei (strain Anka) OX=5823 GN=PBANKA_1206600 PE=3 SV=1
26S protease regulatory subunit 6A, putative OS=Plasmodium berghei (strain Anka) OX=5823 GN=PBANKA_0917900 PE=3 SV=1
26S protease regulatory subunit 6B, putative OS=Plasmodium berghei (strain Anka) OX=5823 GN=PBANKA_0715600 PE=3 SV=1
26S protease regulatory subunit 7, putative OS=Plasmodium berghei (strain Anka) OX=5823 GN=PBANKA_1410000 PE=3 SV=1
26S proteasome regulatory subunit RPN1, putative OS=Plasmodium berghei (strain Anka) OX=5823 GN=PBANKA_0303600 PE=3 SV=1
26S proteasome regulatory subunit RPN11 OS=Plasmodium berghei (strain Anka) OX=5823 GN=PBANKA_1144000 PE=4 SV=1
26S proteasome regulatory subunit RPN12, putative OS=Plasmodium berghei (strain Anka) OX=5823 GN=PBANKA_0410300 PE=3 SV=1
Kelch domain-containing protein, putative OS=Plasmodium berghei (strain Anka) OX=5823 GN=PBANKA_0922500 PE=4 SV=1
Proteasome activator 28 subunit beta, putative OS=Plasmodium berghei (strain Anka) OX=5823 GN=PBANKA_0809100 PE=3 SV=1
Proteasome endopeptidase complex OS=Plasmodium berghei (strain Anka) OX=5823 GN=PBANKA_0107100 PE=3 SV=1
Proteasome endopeptidase complex OS=Plasmodium berghei (strain Anka) OX=5823 GN=PBANKA_1301400 PE=3 SV=1
Proteasome subunit alpha type OS=Plasmodium berghei (strain Anka) OX=5823 GN=PBANKA_0211500 PE=3 SV=1
Proteasome subunit alpha type OS=Plasmodium berghei (strain Anka) OX=5823 GN=PBANKA_1130500 PE=3 SV=1
Proteasome subunit alpha type OS=Plasmodium berghei OX=5821 GN=PBSP11RLL_000288300 PE=3 SV=1
Proteasome subunit beta OS=Plasmodium berghei (strain Anka) OX=5823 GN=PBANKA_0205400 PE=3 SV=1
Proteasome subunit beta OS=Plasmodium berghei (strain Anka) OX=5823 GN=PBANKA_1209800 PE=3 SV=1
Proteasome subunit beta OS=Plasmodium berghei (strain Anka) OX=5823 GN=PBANKA_1226500 PE=3 SV=1
Proteasome subunit beta OS=Plasmodium berghei (strain Anka) OX=5823 GN=PBANKA_1343300 PE=3 SV=1
Ubiquitin domain-containing protein DSK2, putative OS=Plasmodium berghei (strain Anka) OX=5823 GN=PBANKA_0934200 PE=4 SV=1
Hemoglobin degradation
Aminopeptidase P, putative OS=Plasmodium berghei (strain Anka) OX=5823 GN=PBANKA_1318100 PE=3 SV=1
Berghepain-2 OS=Plasmodium berghei OX=5821 PE=2 SV=1
M17 leucyl aminopeptidase, putative OS=Plasmodium berghei (strain Anka) OX=5823 GN=PBANKA_1309900 PE=3 SV=1
M1-family alanyl aminopeptidase, putative OS=Plasmodium berghei (strain Anka) OX=5823 GN=PBANKA_1410300 PE=3 SV=1
Plasmepsin OS=Plasmodium berghei OX=5821 GN=PM4 PE=3 SV=1
pH regulation
V-type proton ATPase catalytic subunit A OS=Plasmodium berghei (strain Anka) OX=5823 GN=PBANKA_1410400 PE=3 SV=1
V-type proton ATPase subunit B OS=Plasmodium berghei (strain Anka) OX=5823 GN=PBANKA_1003800 PE=3 SV=1
V-type proton ATPase subunit G, putative OS=Plasmodium berghei (strain Anka) OX=5823 GN=PBANKA_1338400 PE=3 SV=1
Unknown function
Uncharacterized protein OS=Plasmodium berghei (strain Anka) OX=5823 GN=PBANKA_0619300 PE=4 SV=1
Uncharacterized protein OS=Plasmodium berghei (strain Anka) OX=5823 GN=PBANKA_1314200 PE=4 SV=1
Uncharacterized protein OS=Plasmodium berghei OX=5821 GN=PBK173_000313700 PE=4 SV=1
Uncharacterized protein OS=Plasmodium berghei OX=5821 GN=PBNK65E_000067500 PE=4 SV=1

## Sheet: Peptide Summary
No.	Unused	Total	%Cov	%Cov(50)	%Cov(95)	Accessions	Names	Used	Annotation	Contrib	Conf	Sequence	Modifications	ProteinModifications	dMass	Obs MW	Obs m/z	Theor MW	Theor m/z	Theor z	Sc	Spectrum	Acq Time	Intensity (Peptide)	PrecursorIntensityAcquisition	Apex Time (Peptide)	Elution Peak Width (Peptide)	MS2Counts
1	82.3	82.3	63.15	51.88	51.59	tr|Q8WT39|Q8WT39_PLABE; tr|A0A509AK78|A0A509AK78_PLABA; tr|A0A0Y9VNI8|A0A0Y9VNI8_PLABE	Heat shock protein 70 OS=Plasmodium berghei OX=5821 GN=hsp70 PE=3 SV=1; Heat shock protein 70 OS=Plasmodium berghei (strain Anka) OX=5823 GN=PBANKA_0711900 PE=3 SV=1; Heat shock protein 70 OS=Plasmodium berghei OX=5821 GN=PBK173_000131400 PE=3 SV=1			2	99	ALTKDNNLLGK			-0.00510819	1185.67	593.841	1185.67	593.843	2	11	1.1.1.721.15	9.78585	506.99	505.83	9.77	0.11	2079.3
1	82.3	82.3	63.15	51.88	51.59	tr|Q8WT39|Q8WT39_PLABE; tr|A0A509AK78|A0A509AK78_PLABA; tr|A0A0Y9VNI8|A0A0Y9VNI8_PLABE	Heat shock protein 70 OS=Plasmodium berghei OX=5821 GN=hsp70 PE=3 SV=1; Heat shock protein 70 OS=Plasmodium berghei (strain Anka) OX=5823 GN=PBANKA_0711900 PE=3 SV=1; Heat shock protein 70 OS=Plasmodium berghei OX=5821 GN=PBK173_000131400 PE=3 SV=1			2	99	ALTKDNNLLGKFHLDGIPPAPR			-0.0124599	2386.3	597.582	2386.31	597.585	4	26	1.1.1.1186.6	22.2041	6800.38	5115.23	22.17	0.24	12904.3
1	82.3	82.3	63.15	51.88	51.59	tr|Q8WT39|Q8WT39_PLABE; tr|A0A509AK78|A0A509AK78_PLABA; tr|A0A0Y9VNI8|A0A0Y9VNI8_PLABE	Heat shock protein 70 OS=Plasmodium berghei OX=5821 GN=hsp70 PE=3 SV=1; Heat shock protein 70 OS=Plasmodium berghei (strain Anka) OX=5823 GN=PBANKA_0711900 PE=3 SV=1; Heat shock protein 70 OS=Plasmodium berghei OX=5821 GN=PBK173_000131400 PE=3 SV=1			2	99	ATAGDTHLGGEDFDNR			-0.000470646	1674.72	559.248	1674.72	559.248	3	17	1.1.1.756.11	10.7273	33558.3	5591.05	10.39	0.22	8238.86
1	82.3	82.3	63.15	51.88	51.59	tr|Q8WT39|Q8WT39_PLABE; tr|A0A509AK78|A0A509AK78_PLABA; tr|A0A0Y9VNI8|A0A0Y9VNI8_PLABE	Heat shock protein 70 OS=Plasmodium berghei OX=5821 GN=hsp70 PE=3 SV=1; Heat shock protein 70 OS=Plasmodium berghei (strain Anka) OX=5823 GN=PBANKA_0711900 PE=3 SV=1; Heat shock protein 70 OS=Plasmodium berghei OX=5821 GN=PBK173_000131400 PE=3 SV=1			2	99	DAGTIAGLNVMR	Oxidation(M)@11		0.00475615	1232.62	617.319	1232.62	617.316	2	13	1.1.1.975.11	16.5555	3985.5	3390.95	16.54	0.21	5735.16
1	82.3	82.3	63.15	51.88	51.59	tr|Q8WT39|Q8WT39_PLABE; tr|A0A509AK78|A0A509AK78_PLABA; tr|A0A0Y9VNI8|A0A0Y9VNI8_PLABE	Heat shock protein 70 OS=Plasmodium berghei OX=5821 GN=hsp70 PE=3 SV=1; Heat shock protein 70 OS=Plasmodium berghei (strain Anka) OX=5823 GN=PBANKA_0711900 PE=3 SV=1; Heat shock protein 70 OS=Plasmodium berghei OX=5821 GN=PBK173_000131400 PE=3 SV=1			2	99	DNNLLGKFHLDGIPPAPR			0.00516011	1973.05	494.271	1973.05	494.269	4	14	1.1.1.1266.4	24.3484	3502.75	2864.94	24.26	0.16	2618.01
1	82.3	82.3	63.15	51.88	51.59	tr|Q8WT39|Q8WT39_PLABE; tr|A0A509AK78|A0A509AK78_PLABA; tr|A0A0Y9VNI8|A0A0Y9VNI8_PLABE	Heat shock protein 70 OS=Plasmodium berghei OX=5821 GN=hsp70 PE=3 SV=1; Heat shock protein 70 OS=Plasmodium berghei (strain Anka) OX=5823 GN=PBANKA_0711900 PE=3 SV=1; Heat shock protein 70 OS=Plasmodium berghei OX=5821 GN=PBK173_000131400 PE=3 SV=1			2	99	DTLIPVEK			-0.00628818	913.506	457.76	913.512	457.763	2	10	1.1.1.928.5	15.2964	15409	7168.56	15.39	0.18	5084.17
1	82.3	82.3	63.15	51.88	51.59	tr|Q8WT39|Q8WT39_PLABE; tr|A0A509AK78|A0A509AK78_PLABA; tr|A0A0Y9VNI8|A0A0Y9VNI8_PLABE	Heat shock protein 70 OS=Plasmodium berghei OX=5821 GN=hsp70 PE=3 SV=1; Heat shock protein 70 OS=Plasmodium berghei (strain Anka) OX=5823 GN=PBANKA_0711900 PE=3 SV=1; Heat shock protein 70 OS=Plasmodium berghei OX=5821 GN=PBK173_000131400 PE=3 SV=1			2	99	FHLDGIPPAPR			0.00160935	1218.65	610.334	1218.65	610.333	2	13	1.1.1.1059.9	18.7916	2358.86	1390.22	18.7	0.16	4411.57
1	82.3	82.3	63.15	51.88	51.59	tr|Q8WT39|Q8WT39_PLABE; tr|A0A509AK78|A0A509AK78_PLABA; tr|A0A0Y9VNI8|A0A0Y9VNI8_PLABE	Heat shock protein 70 OS=Plasmodium berghei OX=5821 GN=hsp70 PE=3 SV=1; Heat shock protein 70 OS=Plasmodium berghei (strain Anka) OX=5823 GN=PBANKA_0711900 PE=3 SV=1; Heat shock protein 70 OS=Plasmodium berghei OX=5821 GN=PBK173_000131400 PE=3 SV=1			2	99	FTESSVQSDMK			-0.00200785	1257.55	629.784	1257.55	629.785	2	12	1.1.1.760.15	10.8405	4475.22	1210.02	10.66	0.13	2828.71
1	82.3	82.3	63.15	51.88	51.59	tr|Q8WT39|Q8WT39_PLABE; tr|A0A509AK78|A0A509AK78_PLABA; tr|A0A0Y9VNI8|A0A0Y9VNI8_PLABE	Heat shock protein 70 OS=Plasmodium berghei OX=5821 GN=hsp70 PE=3 SV=1; Heat shock protein 70 OS=Plasmodium berghei (strain Anka) OX=5823 GN=PBANKA_0711900 PE=3 SV=1; Heat shock protein 70 OS=Plasmodium berghei OX=5821 GN=PBK173_000131400 PE=3 SV=1			2	99	FTESSVQSDMKHWPFTVK			0.0103042	2153.04	539.266	2153.03	539.264	4	19	1.1.1.1168.4	21.7191	10762.7	10264.8	21.71	0.11	14591.7
1	82.3	82.3	63.15	51.88	51.59	tr|Q8WT39|Q8WT39_PLABE; tr|A0A509AK78|A0A509AK78_PLABA; tr|A0A0Y9VNI8|A0A0Y9VNI8_PLABE	Heat shock protein 70 OS=Plasmodium berghei OX=5821 GN=hsp70 PE=3 SV=1; Heat shock protein 70 OS=Plasmodium berghei (strain Anka) OX=5823 GN=PBANKA_0711900 PE=3 SV=1; Heat shock protein 70 OS=Plasmodium berghei OX=5821 GN=PBK173_000131400 PE=3 SV=1			2	99	HWPFTVK			-0.00846628	913.473	457.744	913.481	457.748	2	9	1.1.1.1022.4	17.7989	4206.77	3083.68	17.9	0.26	2284.71
1	82.3	82.3	63.15	51.88	51.59	tr|Q8WT39|Q8WT39_PLABE; tr|A0A509AK78|A0A509AK78_PLABA; tr|A0A0Y9VNI8|A0A0Y9VNI8_PLABE	Heat shock protein 70 OS=Plasmodium berghei OX=5821 GN=hsp70 PE=3 SV=1; Heat shock protein 70 OS=Plasmodium berghei (strain Anka) OX=5823 GN=PBANKA_0711900 PE=3 SV=1; Heat shock protein 70 OS=Plasmodium berghei OX=5821 GN=PBK173_000131400 PE=3 SV=1			2	99	IINEPTAAAIAYGLHK	Lys-add@N-term		0.000934996	1809.02	604.013	1809.01	604.012	3	22	1.1.1.1050.12	18.5539	10597	4887.75	18.48	0.16	11013.6
1	82.3	82.3	63.15	51.88	51.59	tr|Q8WT39|Q8WT39_PLABE; tr|A0A509AK78|A0A509AK78_PLABA; tr|A0A0Y9VNI8|A0A0Y9VNI8_PLABE	Heat shock protein 70 OS=Plasmodium berghei OX=5821 GN=hsp70 PE=3 SV=1; Heat shock protein 70 OS=Plasmodium berghei (strain Anka) OX=5823 GN=PBANKA_0711900 PE=3 SV=1; Heat shock protein 70 OS=Plasmodium berghei OX=5821 GN=PBK173_000131400 PE=3 SV=1			2	99	IINEPTAAAIAYGLHKK			0.00209721	1809.02	453.262	1809.01	453.261	4	20	1.1.1.1050.2	18.5405	13355.5	8211.91	18.46	0.21	8078.08
1	82.3	82.3	63.15	51.88	51.59	tr|Q8WT39|Q8WT39_PLABE; tr|A0A509AK78|A0A509AK78_PLABA; tr|A0A0Y9VNI8|A0A0Y9VNI8_PLABE	Heat shock protein 70 OS=Plasmodium berghei OX=5821 GN=hsp70 PE=3 SV=1; Heat shock protein 70 OS=Plasmodium berghei (strain Anka) OX=5823 GN=PBANKA_0711900 PE=3 SV=1; Heat shock protein 70 OS=Plasmodium berghei OX=5821 GN=PBK173_000131400 PE=3 SV=1			2	99	IQTLIKEFFNGK			-0.00426374	1436.8	479.94	1436.8	479.942	3	13	1.1.1.1255.3	24.0516	7461.49	3948.08	23.96	0.14	3173.86
1	82.3	82.3	63.15	51.88	51.59	tr|Q8WT39|Q8WT39_PLABE; tr|A0A509AK78|A0A509AK78_PLABA; tr|A0A0Y9VNI8|A0A0Y9VNI8_PLABE	Heat shock protein 70 OS=Plasmodium berghei OX=5821 GN=hsp70 PE=3 SV=1; Heat shock protein 70 OS=Plasmodium berghei (strain Anka) OX=5823 GN=PBANKA_0711900 PE=3 SV=1; Heat shock protein 70 OS=Plasmodium berghei OX=5821 GN=PBK173_000131400 PE=3 SV=1			2	99	KFTESSVQSDMK			0.000456584	1385.65	462.891	1385.65	462.891	3	13	1.1.1.685.6	8.79437	4020.32	972.2	8.68	0.11	2947.55
1	82.3	82.3	63.15	51.88	51.59	tr|Q8WT39|Q8WT39_PLABE; tr|A0A509AK78|A0A509AK78_PLABA; tr|A0A0Y9VNI8|A0A0Y9VNI8_PLABE	Heat shock protein 70 OS=Plasmodium berghei OX=5821 GN=hsp70 PE=3 SV=1; Heat shock protein 70 OS=Plasmodium berghei (strain Anka) OX=5823 GN=PBANKA_0711900 PE=3 SV=1; Heat shock protein 70 OS=Plasmodium berghei OX=5821 GN=PBK173_000131400 PE=3 SV=1			2	99	KFTESSVQSDMKHWPFTVK			0.0101811	2281.13	571.29	2281.12	571.287	4	27	1.1.1.1116.5	20.323	23186.7	12327.5	20.23	0.19	17199.5
1	82.3	82.3	63.15	51.88	51.59	tr|Q8WT39|Q8WT39_PLABE; tr|A0A509AK78|A0A509AK78_PLABA; tr|A0A0Y9VNI8|A0A0Y9VNI8_PLABE	Heat shock protein 70 OS=Plasmodium berghei OX=5821 GN=hsp70 PE=3 SV=1; Heat shock protein 70 OS=Plasmodium berghei (strain Anka) OX=5823 GN=PBANKA_0711900 PE=3 SV=1; Heat shock protein 70 OS=Plasmodium berghei OX=5821 GN=PBK173_000131400 PE=3 SV=1			2	99	KLFHPEEISSMVLQK			-0.00386723	1784.95	595.989	1784.95	595.99	3	17	1.1.1.1109.10	20.142	23411.3	4413.39	20.34	0.19	6471.85
1	82.3	82.3	63.15	51.88	51.59	tr|Q8WT39|Q8WT39_PLABE; tr|A0A509AK78|A0A509AK78_PLABA; tr|A0A0Y9VNI8|A0A0Y9VNI8_PLABE	Heat shock protein 70 OS=Plasmodium berghei OX=5821 GN=hsp70 PE=3 SV=1; Heat shock protein 70 OS=Plasmodium berghei (strain Anka) OX=5823 GN=PBANKA_0711900 PE=3 SV=1; Heat shock protein 70 OS=Plasmodium berghei OX=5821 GN=PBK173_000131400 PE=3 SV=1			2	99	KSVHEVVLVGGSTR			-0.0117616	1466.81	367.709	1466.82	367.712	4	9	1.1.1.665.2	8.24693	379.67	370.8	8.27	0.11	1243.37
1	82.3	82.3	63.15	51.88	51.59	tr|Q8WT39|Q8WT39_PLABE; tr|A0A509AK78|A0A509AK78_PLABA; tr|A0A0Y9VNI8|A0A0Y9VNI8_PLABE	Heat shock protein 70 OS=Plasmodium berghei OX=5821 GN=hsp70 PE=3 SV=1; Heat shock protein 70 OS=Plasmodium berghei (strain Anka) OX=5823 GN=PBANKA_0711900 PE=3 SV=1; Heat shock protein 70 OS=Plasmodium berghei OX=5821 GN=PBK173_000131400 PE=3 SV=1			2	99	LFHPEEISSMVLQK			0.00205877	1656.86	553.293	1656.85	553.292	3	17	1.1.1.1195.6	22.4439	49130.9	7162.43	22.65	0.19	10265.7
1	82.3	82.3	63.15	51.88	51.59	tr|Q8WT39|Q8WT39_PLABE; tr|A0A509AK78|A0A509AK78_PLABA; tr|A0A0Y9VNI8|A0A0Y9VNI8_PLABE	Heat shock protein 70 OS=Plasmodium berghei OX=5821 GN=hsp70 PE=3 SV=1; Heat shock protein 70 OS=Plasmodium berghei (strain Anka) OX=5823 GN=PBANKA_0711900 PE=3 SV=1; Heat shock protein 70 OS=Plasmodium berghei OX=5821 GN=PBK173_000131400 PE=3 SV=1			2	99	LIGDAAKNQVAR			0.00072776	1254.71	419.242	1254.7	419.242	3	10	1.1.1.623.5	7.11065	2245.85	816.23	7.21	0.13	1918.53
1	82.3	82.3	63.15	51.88	51.59	tr|Q8WT39|Q8WT39_PLABE; tr|A0A509AK78|A0A509AK78_PLABA; tr|A0A0Y9VNI8|A0A0Y9VNI8_PLABE	Heat shock protein 70 OS=Plasmodium berghei OX=5821 GN=hsp70 PE=3 SV=1; Heat shock protein 70 OS=Plasmodium berghei (strain Anka) OX=5823 GN=PBANKA_0711900 PE=3 SV=1; Heat shock protein 70 OS=Plasmodium berghei OX=5821 GN=PBK173_000131400 PE=3 SV=1			2	99	LSPEEIDR			0.00182042	957.479	479.747	957.477	479.746	2	9	1.1.1.743.6	10.369	8651.63	5287.64	10.44	0.24	6686.88
1	82.3	82.3	63.15	51.88	51.59	tr|Q8WT39|Q8WT39_PLABE; tr|A0A509AK78|A0A509AK78_PLABA; tr|A0A0Y9VNI8|A0A0Y9VNI8_PLABE	Heat shock protein 70 OS=Plasmodium berghei OX=5821 GN=hsp70 PE=3 SV=1; Heat shock protein 70 OS=Plasmodium berghei (strain Anka) OX=5823 GN=PBANKA_0711900 PE=3 SV=1; Heat shock protein 70 OS=Plasmodium berghei OX=5821 GN=PBK173_000131400 PE=3 SV=1			2	99	LSPEEIDRMVNDAEKYKAEDEENKKR			-0.0102368	3135.5	523.591	3135.51	523.593	6	17	1.1.1.1117.3	20.3477	8751.66	7528.11	20.32	0.13	7642.91
1	82.3	82.3	63.15	51.88	51.59	tr|Q8WT39|Q8WT39_PLABE; tr|A0A509AK78|A0A509AK78_PLABA; tr|A0A0Y9VNI8|A0A0Y9VNI8_PLABE	Heat shock protein 70 OS=Plasmodium berghei OX=5821 GN=hsp70 PE=3 SV=1; Heat shock protein 70 OS=Plasmodium berghei (strain Anka) OX=5823 GN=PBANKA_0711900 PE=3 SV=1; Heat shock protein 70 OS=Plasmodium berghei OX=5821 GN=PBK173_000131400 PE=3 SV=1			2	99	MKENAEAFLGK			-0.00206137	1236.62	619.315	1236.62	619.316	2	14	1.1.1.878.14	13.9711	1690.26	1607.79	13.98	0.32	2722.84
1	82.3	82.3	63.15	51.88	51.59	tr|Q8WT39|Q8WT39_PLABE; tr|A0A509AK78|A0A509AK78_PLABA; tr|A0A0Y9VNI8|A0A0Y9VNI8_PLABE	Heat shock protein 70 OS=Plasmodium berghei OX=5821 GN=hsp70 PE=3 SV=1; Heat shock protein 70 OS=Plasmodium berghei (strain Anka) OX=5823 GN=PBANKA_0711900 PE=3 SV=1; Heat shock protein 70 OS=Plasmodium berghei OX=5821 GN=PBK173_000131400 PE=3 SV=1			2	99	MVNDAEKYKAEDEENKKR			0.00632566	2196.05	367.016	2196.05	367.015	6	15	1.1.1.514.2	4.49243	519.34	148.88	4.42	0.08	750.468
1	82.3	82.3	63.15	51.88	51.59	tr|Q8WT39|Q8WT39_PLABE; tr|A0A509AK78|A0A509AK78_PLABA; tr|A0A0Y9VNI8|A0A0Y9VNI8_PLABE	Heat shock protein 70 OS=Plasmodium berghei OX=5821 GN=hsp70 PE=3 SV=1; Heat shock protein 70 OS=Plasmodium berghei (strain Anka) OX=5823 GN=PBANKA_0711900 PE=3 SV=1; Heat shock protein 70 OS=Plasmodium berghei OX=5821 GN=PBK173_000131400 PE=3 SV=1			2	99	NAVITVPAYFNDSQR			-0.00370889	1693.84	565.62	1693.84	565.621	3	19	1.1.1.1196.6	22.4708	4988.33	4942.82	22.44	0.21	6116.71
1	82.3	82.3	63.15	51.88	51.59	tr|Q8WT39|Q8WT39_PLABE; tr|A0A509AK78|A0A509AK78_PLABA; tr|A0A0Y9VNI8|A0A0Y9VNI8_PLABE	Heat shock protein 70 OS=Plasmodium berghei OX=5821 GN=hsp70 PE=3 SV=1; Heat shock protein 70 OS=Plasmodium berghei (strain Anka) OX=5823 GN=PBANKA_0711900 PE=3 SV=1; Heat shock protein 70 OS=Plasmodium berghei OX=5821 GN=PBK173_000131400 PE=3 SV=1			2	99	NENVDIIANDQGNR			-0.00049878	1570.73	786.374	1570.73	786.374	2	21	1.1.1.838.14	12.9107	13735.6	9015.82	13	0.32	13019.1
1	82.3	82.3	63.15	51.88	51.59	tr|Q8WT39|Q8WT39_PLABE; tr|A0A509AK78|A0A509AK78_PLABA; tr|A0A0Y9VNI8|A0A0Y9VNI8_PLABE	Heat shock protein 70 OS=Plasmodium berghei OX=5821 GN=hsp70 PE=3 SV=1; Heat shock protein 70 OS=Plasmodium berghei (strain Anka) OX=5823 GN=PBANKA_0711900 PE=3 SV=1; Heat shock protein 70 OS=Plasmodium berghei OX=5821 GN=PBK173_000131400 PE=3 SV=1			2	99	NPENTVFDAK			-0.00267858	1133.53	567.774	1133.54	567.775	2	15	1.1.1.787.11	11.5567	8463.21	4644.29	11.49	0.19	7484.71
1	82.3	82.3	63.15	51.88	51.59	tr|Q8WT39|Q8WT39_PLABE; tr|A0A509AK78|A0A509AK78_PLABA; tr|A0A0Y9VNI8|A0A0Y9VNI8_PLABE	Heat shock protein 70 OS=Plasmodium berghei OX=5821 GN=hsp70 PE=3 SV=1; Heat shock protein 70 OS=Plasmodium berghei (strain Anka) OX=5823 GN=PBANKA_0711900 PE=3 SV=1; Heat shock protein 70 OS=Plasmodium berghei OX=5821 GN=PBK173_000131400 PE=3 SV=1			2	99	NPENTVFDAKR			-0.0030498	1289.63	430.885	1289.64	430.886	3	13	1.1.1.703.4	9.28322	15581.5	2226.03	9.44	0.16	4205.03
1	82.3	82.3	63.15	51.88	51.59	tr|Q8WT39|Q8WT39_PLABE; tr|A0A509AK78|A0A509AK78_PLABA; tr|A0A0Y9VNI8|A0A0Y9VNI8_PLABE	Heat shock protein 70 OS=Plasmodium berghei OX=5821 GN=hsp70 PE=3 SV=1; Heat shock protein 70 OS=Plasmodium berghei (strain Anka) OX=5823 GN=PBANKA_0711900 PE=3 SV=1; Heat shock protein 70 OS=Plasmodium berghei OX=5821 GN=PBK173_000131400 PE=3 SV=1			2	99	NQVARNPENTVFDAK			0.0551239	1701.9	568.307	1701.84	568.288	3	16	1.1.1.775.10	11.2369	80492.5	5423.68	11.04	0.11	8605.75
1	82.3	82.3	63.15	51.88	51.59	tr|Q8WT39|Q8WT39_PLABE; tr|A0A509AK78|A0A509AK78_PLABA; tr|A0A0Y9VNI8|A0A0Y9VNI8_PLABE	Heat shock protein 70 OS=Plasmodium berghei OX=5821 GN=hsp70 PE=3 SV=1; Heat shock protein 70 OS=Plasmodium berghei (strain Anka) OX=5823 GN=PBANKA_0711900 PE=3 SV=1; Heat shock protein 70 OS=Plasmodium berghei OX=5821 GN=PBK173_000131400 PE=3 SV=1			2	99	NQVARNPENTVFDAKR			-0.00661658	1857.94	465.492	1857.94	465.493	4	19	1.1.1.717.4	9.66323	4683.61	4503.6	9.68	0.16	8058.23
1	82.3	82.3	63.15	51.88	51.59	tr|Q8WT39|Q8WT39_PLABE; tr|A0A509AK78|A0A509AK78_PLABA; tr|A0A0Y9VNI8|A0A0Y9VNI8_PLABE	Heat shock protein 70 OS=Plasmodium berghei OX=5821 GN=hsp70 PE=3 SV=1; Heat shock protein 70 OS=Plasmodium berghei (strain Anka) OX=5823 GN=PBANKA_0711900 PE=3 SV=1; Heat shock protein 70 OS=Plasmodium berghei OX=5821 GN=PBK173_000131400 PE=3 SV=1			2	99	QATKDAGTIAGLNVMR			0.0012214	1644.86	549.295	1644.86	549.294	3	21	1.1.1.994.9	17.0603	13917.2	11588	17.02	0.16	18812.6
1	82.3	82.3	63.15	51.88	51.59	tr|Q8WT39|Q8WT39_PLABE; tr|A0A509AK78|A0A509AK78_PLABA; tr|A0A0Y9VNI8|A0A0Y9VNI8_PLABE	Heat shock protein 70 OS=Plasmodium berghei OX=5821 GN=hsp70 PE=3 SV=1; Heat shock protein 70 OS=Plasmodium berghei (strain Anka) OX=5823 GN=PBANKA_0711900 PE=3 SV=1; Heat shock protein 70 OS=Plasmodium berghei OX=5821 GN=PBK173_000131400 PE=3 SV=1			2	99	RNENVDIIANDQGNR			0.00581559	1726.84	576.621	1726.83	576.619	3	19	1.1.1.729.10	9.99497	1769.27	1665.41	10.01	0.22	5287.19
1	82.3	82.3	63.15	51.88	51.59	tr|Q8WT39|Q8WT39_PLABE; tr|A0A509AK78|A0A509AK78_PLABA; tr|A0A0Y9VNI8|A0A0Y9VNI8_PLABE	Heat shock protein 70 OS=Plasmodium berghei OX=5821 GN=hsp70 PE=3 SV=1; Heat shock protein 70 OS=Plasmodium berghei (strain Anka) OX=5823 GN=PBANKA_0711900 PE=3 SV=1; Heat shock protein 70 OS=Plasmodium berghei OX=5821 GN=PBK173_000131400 PE=3 SV=1			2	99	SGIEEKPMIEVVYQGEK			0.0075737	1934.97	645.999	1934.97	645.996	3	24	1.1.1.1098.11	19.8486	27340	7435.29	19.75	0.11	9153.43
1	82.3	82.3	63.15	51.88	51.59	tr|Q8WT39|Q8WT39_PLABE; tr|A0A509AK78|A0A509AK78_PLABA; tr|A0A0Y9VNI8|A0A0Y9VNI8_PLABE	Heat shock protein 70 OS=Plasmodium berghei OX=5821 GN=hsp70 PE=3 SV=1; Heat shock protein 70 OS=Plasmodium berghei (strain Anka) OX=5823 GN=PBANKA_0711900 PE=3 SV=1; Heat shock protein 70 OS=Plasmodium berghei OX=5821 GN=PBK173_000131400 PE=3 SV=1			2	99	SGIEEKPMIEVVYQGEKK			-0.00407888	2063.06	516.771	2063.06	516.773	4	20	1.1.1.1006.4	17.374	4136.75	4117.33	17.37	0.13	6401.43
1	82.3	82.3	63.15	51.88	51.59	tr|Q8WT39|Q8WT39_PLABE; tr|A0A509AK78|A0A509AK78_PLABA; tr|A0A0Y9VNI8|A0A0Y9VNI8_PLABE	Heat shock protein 70 OS=Plasmodium berghei OX=5821 GN=hsp70 PE=3 SV=1; Heat shock protein 70 OS=Plasmodium berghei (strain Anka) OX=5823 GN=PBANKA_0711900 PE=3 SV=1; Heat shock protein 70 OS=Plasmodium berghei OX=5821 GN=PBK173_000131400 PE=3 SV=1			2	99	SIKNAVITVPAYFNDSQR			-0.0017701	2022.05	675.024	2022.05	675.025	3	20	1.1.1.1156.8	21.4018	5214.15	2958.12	21.36	0.08	7763.11
1	82.3	82.3	63.15	51.88	51.59	tr|Q8WT39|Q8WT39_PLABE; tr|A0A509AK78|A0A509AK78_PLABA; tr|A0A0Y9VNI8|A0A0Y9VNI8_PLABE	Heat shock protein 70 OS=Plasmodium berghei OX=5821 GN=hsp70 PE=3 SV=1; Heat shock protein 70 OS=Plasmodium berghei (strain Anka) OX=5823 GN=PBANKA_0711900 PE=3 SV=1; Heat shock protein 70 OS=Plasmodium berghei OX=5821 GN=PBK173_000131400 PE=3 SV=1			2	99	SQIFTTYADNQPGVLIQVYEGER			0.0032756	2627.29	876.771	2627.29	876.77	3	18	1.1.1.1386.14	27.5812	7934.3	1333.31	27.46	0.05	7895.23
1	82.3	82.3	63.15	51.88	51.59	tr|Q8WT39|Q8WT39_PLABE; tr|A0A509AK78|A0A509AK78_PLABA; tr|A0A0Y9VNI8|A0A0Y9VNI8_PLABE	Heat shock protein 70 OS=Plasmodium berghei OX=5821 GN=hsp70 PE=3 SV=1; Heat shock protein 70 OS=Plasmodium berghei (strain Anka) OX=5823 GN=PBANKA_0711900 PE=3 SV=1; Heat shock protein 70 OS=Plasmodium berghei OX=5821 GN=PBK173_000131400 PE=3 SV=1			2	99	SVHEVVLVGGSTR			-0.0372804	1338.69	670.351	1338.73	670.37	2	13	1.1.1.807.14	12.0905	3630.28	157.1	12.28	0.11	2280.16
1	82.3	82.3	63.15	51.88	51.59	tr|Q8WT39|Q8WT39_PLABE; tr|A0A509AK78|A0A509AK78_PLABA; tr|A0A0Y9VNI8|A0A0Y9VNI8_PLABE	Heat shock protein 70 OS=Plasmodium berghei OX=5821 GN=hsp70 PE=3 SV=1; Heat shock protein 70 OS=Plasmodium berghei (strain Anka) OX=5823 GN=PBANKA_0711900 PE=3 SV=1; Heat shock protein 70 OS=Plasmodium berghei OX=5821 GN=PBK173_000131400 PE=3 SV=1			2	99	SVHEVVLVGGSTRIPK			-0.000191097	1676.96	559.993	1676.96	559.993	3	18	1.1.1.892.12	14.3444	2373.52	2296.76	14.36	0.13	8206.84
1	82.3	82.3	63.15	51.88	51.59	tr|Q8WT39|Q8WT39_PLABE; tr|A0A509AK78|A0A509AK78_PLABA; tr|A0A0Y9VNI8|A0A0Y9VNI8_PLABE	Heat shock protein 70 OS=Plasmodium berghei OX=5821 GN=hsp70 PE=3 SV=1; Heat shock protein 70 OS=Plasmodium berghei (strain Anka) OX=5823 GN=PBANKA_0711900 PE=3 SV=1; Heat shock protein 70 OS=Plasmodium berghei OX=5821 GN=PBK173_000131400 PE=3 SV=1			2	99	SVTSILEWLEK			-9.8094e-06	1303.7	652.859	1303.7	652.858	2	13	1.1.1.1571.5	32.5403	9839.74	5156.65	32.45	0.16	5157.87
1	82.3	82.3	63.15	51.88	51.59	tr|Q8WT39|Q8WT39_PLABE; tr|A0A509AK78|A0A509AK78_PLABA; tr|A0A0Y9VNI8|A0A0Y9VNI8_PLABE	Heat shock protein 70 OS=Plasmodium berghei OX=5821 GN=hsp70 PE=3 SV=1; Heat shock protein 70 OS=Plasmodium berghei (strain Anka) OX=5823 GN=PBANKA_0711900 PE=3 SV=1; Heat shock protein 70 OS=Plasmodium berghei OX=5821 GN=PBK173_000131400 PE=3 SV=1			2	99	SVTSILEWLEKNQLAGKDEYEAK			0.00313777	2650.35	663.595	2650.35	663.595	4	23	1.1.1.1451.4	29.3081	36852.9	26937.4	29.22	0.16	18587.5
1	82.3	82.3	63.15	51.88	51.59	tr|Q8WT39|Q8WT39_PLABE; tr|A0A509AK78|A0A509AK78_PLABA; tr|A0A0Y9VNI8|A0A0Y9VNI8_PLABE	Heat shock protein 70 OS=Plasmodium berghei OX=5821 GN=hsp70 PE=3 SV=1; Heat shock protein 70 OS=Plasmodium berghei (strain Anka) OX=5823 GN=PBANKA_0711900 PE=3 SV=1; Heat shock protein 70 OS=Plasmodium berghei OX=5821 GN=PBK173_000131400 PE=3 SV=1			2	99	TTPSYVAFTDTER			0.00609461	1486.7	744.357	1486.69	744.354	2	18	1.1.1.1021.15	17.7871	58745	13445.1	17.61	0.13	12347.2
1	82.3	82.3	63.15	51.88	51.59	tr|Q8WT39|Q8WT39_PLABE; tr|A0A509AK78|A0A509AK78_PLABA; tr|A0A0Y9VNI8|A0A0Y9VNI8_PLABE	Heat shock protein 70 OS=Plasmodium berghei OX=5821 GN=hsp70 PE=3 SV=1; Heat shock protein 70 OS=Plasmodium berghei (strain Anka) OX=5823 GN=PBANKA_0711900 PE=3 SV=1; Heat shock protein 70 OS=Plasmodium berghei OX=5821 GN=PBK173_000131400 PE=3 SV=1			1.40894	97.53	ENAEAFLGK			0.00456741	977.486	489.75	977.482	489.748	2	8	1.1.1.904.6	14.6603	2817.28	2138.77	14.71	0.16	4204.79
1	82.3	82.3	63.15	51.88	51.59	tr|Q8WT39|Q8WT39_PLABE; tr|A0A509AK78|A0A509AK78_PLABA; tr|A0A0Y9VNI8|A0A0Y9VNI8_PLABE	Heat shock protein 70 OS=Plasmodium berghei OX=5821 GN=hsp70 PE=3 SV=1; Heat shock protein 70 OS=Plasmodium berghei (strain Anka) OX=5823 GN=PBANKA_0711900 PE=3 SV=1; Heat shock protein 70 OS=Plasmodium berghei OX=5821 GN=PBK173_000131400 PE=3 SV=1			0.659556	79.99	TTPSYVAFTDTERLIGDAAK			0.0222181	2155.1	719.375	2155.08	719.367	3	15	1.1.1.1316.11	25.7011	14783.8	14703.7	25.71	0.38	18107.7
1	82.3	82.3	63.15	51.88	51.59	tr|Q8WT39|Q8WT39_PLABE; tr|A0A509AK78|A0A509AK78_PLABA; tr|A0A0Y9VNI8|A0A0Y9VNI8_PLABE	Heat shock protein 70 OS=Plasmodium berghei OX=5821 GN=hsp70 PE=3 SV=1; Heat shock protein 70 OS=Plasmodium berghei (strain Anka) OX=5823 GN=PBANKA_0711900 PE=3 SV=1; Heat shock protein 70 OS=Plasmodium berghei OX=5821 GN=PBK173_000131400 PE=3 SV=1			0.228413	99	IINEPTAAAIAY			0.0229936	1245.68	623.849	1245.66	623.838	2	15	1.1.1.1157.5	21.4249	34349.9	5513.83	21.58	0.19	9061.25
1	82.3	82.3	63.15	51.88	51.59	tr|Q8WT39|Q8WT39_PLABE; tr|A0A509AK78|A0A509AK78_PLABA; tr|A0A0Y9VNI8|A0A0Y9VNI8_PLABE	Heat shock protein 70 OS=Plasmodium berghei OX=5821 GN=hsp70 PE=3 SV=1; Heat shock protein 70 OS=Plasmodium berghei (strain Anka) OX=5823 GN=PBANKA_0711900 PE=3 SV=1; Heat shock protein 70 OS=Plasmodium berghei OX=5821 GN=PBK173_000131400 PE=3 SV=1			0.0043648	99	IKEKLQPNEVETCMK	Methyl(C)@13; Carbamyl(K)@15	Methyl(C)@582	-0.00248237	1845.93	616.317	1845.93	616.318	3	14	1.1.1.740.12	10.2952	940.04	929.86	10.28	0.14	2770.96
1	82.3	82.3	63.15	51.88	51.59	tr|Q8WT39|Q8WT39_PLABE; tr|A0A509AK78|A0A509AK78_PLABA; tr|A0A0Y9VNI8|A0A0Y9VNI8_PLABE	Heat shock protein 70 OS=Plasmodium berghei OX=5821 GN=hsp70 PE=3 SV=1; Heat shock protein 70 OS=Plasmodium berghei (strain Anka) OX=5823 GN=PBANKA_0711900 PE=3 SV=1; Heat shock protein 70 OS=Plasmodium berghei OX=5821 GN=PBK173_000131400 PE=3 SV=1			0.000434506	47.65	MVNDAEK	Hex(N)@3	Hex(N)@532	0.0246469	967.441	484.728	967.417	484.716	2	8	1.1.1.949.6	15.8519	1931.73	1866.22	15.87	0.13	3640.23
1	82.3	82.3	63.15	51.88	51.59	tr|Q8WT39|Q8WT39_PLABE; tr|A0A509AK78|A0A509AK78_PLABA; tr|A0A0Y9VNI8|A0A0Y9VNI8_PLABE	Heat shock protein 70 OS=Plasmodium berghei OX=5821 GN=hsp70 PE=3 SV=1; Heat shock protein 70 OS=Plasmodium berghei (strain Anka) OX=5823 GN=PBANKA_0711900 PE=3 SV=1; Heat shock protein 70 OS=Plasmodium berghei OX=5821 GN=PBK173_000131400 PE=3 SV=1			0.000434506	99	SSLEDQKIKEKLQPNEVETCMK	Methyl(C)@20; Carbamyl(K)@22	Methyl(C)@582	0.0113546	2633.32	659.336	2633.3	659.333	4	16	1.1.1.899.14	14.5359	3667.29	3461.9	14.54	0.11	6417.68
1	82.3	82.3	63.15	51.88	51.59	tr|Q8WT39|Q8WT39_PLABE; tr|A0A509AK78|A0A509AK78_PLABA; tr|A0A0Y9VNI8|A0A0Y9VNI8_PLABE	Heat shock protein 70 OS=Plasmodium berghei OX=5821 GN=hsp70 PE=3 SV=1; Heat shock protein 70 OS=Plasmodium berghei (strain Anka) OX=5823 GN=PBANKA_0711900 PE=3 SV=1; Heat shock protein 70 OS=Plasmodium berghei OX=5821 GN=PBK173_000131400 PE=3 SV=1			0	99	ALTKDNNLLGK			-0.00800933	1185.66	396.228	1185.67	396.231	3	10	1.1.1.724.2	9.84952	939.24	840.78	9.79	0.19	2202.53
1	82.3	82.3	63.15	51.88	51.59	tr|Q8WT39|Q8WT39_PLABE; tr|A0A509AK78|A0A509AK78_PLABA; tr|A0A0Y9VNI8|A0A0Y9VNI8_PLABE	Heat shock protein 70 OS=Plasmodium berghei OX=5821 GN=hsp70 PE=3 SV=1; Heat shock protein 70 OS=Plasmodium berghei (strain Anka) OX=5823 GN=PBANKA_0711900 PE=3 SV=1; Heat shock protein 70 OS=Plasmodium berghei OX=5821 GN=PBK173_000131400 PE=3 SV=1			0	98.13	ALTKDNNLLGK			-0.00800933	1185.66	396.228	1185.67	396.231	3	8	1.1.1.727.3	9.93167	939.24	422.68	9.79	0.19	1912.29
1	82.3	82.3	63.15	51.88	51.59	tr|Q8WT39|Q8WT39_PLABE; tr|A0A509AK78|A0A509AK78_PLABA; tr|A0A0Y9VNI8|A0A0Y9VNI8_PLABE	Heat shock protein 70 OS=Plasmodium berghei OX=5821 GN=hsp70 PE=3 SV=1; Heat shock protein 70 OS=Plasmodium berghei (strain Anka) OX=5823 GN=PBANKA_0711900 PE=3 SV=1; Heat shock protein 70 OS=Plasmodium berghei OX=5821 GN=PBK173_000131400 PE=3 SV=1			0	99	ALTKDNNLLGKFHLDGIPPAPR			-0.0124599	2386.3	597.582	2386.31	597.585	4	20	1.1.1.1189.9	22.2879	6800.38	5515.23	22.17	0.24	11693.4
1	82.3	82.3	63.15	51.88	51.59	tr|Q8WT39|Q8WT39_PLABE; tr|A0A509AK78|A0A509AK78_PLABA; tr|A0A0Y9VNI8|A0A0Y9VNI8_PLABE	Heat shock protein 70 OS=Plasmodium berghei OX=5821 GN=hsp70 PE=3 SV=1; Heat shock protein 70 OS=Plasmodium berghei (strain Anka) OX=5823 GN=PBANKA_0711900 PE=3 SV=1; Heat shock protein 70 OS=Plasmodium berghei OX=5821 GN=PBK173_000131400 PE=3 SV=1			0	99	ALTKDNNLLGKFHLDGIPPAPR			-0.0100185	2386.3	597.583	2386.31	597.585	4	20	1.1.1.1194.6	22.417	6091.56	4086	22.49	0.13	8451.31
1	82.3	82.3	63.15	51.88	51.59	tr|Q8WT39|Q8WT39_PLABE; tr|A0A509AK78|A0A509AK78_PLABA; tr|A0A0Y9VNI8|A0A0Y9VNI8_PLABE	Heat shock protein 70 OS=Plasmodium berghei OX=5821 GN=hsp70 PE=3 SV=1; Heat shock protein 70 OS=Plasmodium berghei (strain Anka) OX=5823 GN=PBANKA_0711900 PE=3 SV=1; Heat shock protein 70 OS=Plasmodium berghei OX=5821 GN=PBK173_000131400 PE=3 SV=1			0	99	ALTKDNNLLGKFHLDGIPPAPR			-0.0100185	2386.3	597.583	2386.31	597.585	4	24	1.1.1.1197.5	22.4963	6091.56	5941.61	22.49	0.13	9087.65
1	82.3	82.3	63.15	51.88	51.59	tr|Q8WT39|Q8WT39_PLABE; tr|A0A509AK78|A0A509AK78_PLABA; tr|A0A0Y9VNI8|A0A0Y9VNI8_PLABE	Heat shock protein 70 OS=Plasmodium berghei OX=5821 GN=hsp70 PE=3 SV=1; Heat shock protein 70 OS=Plasmodium berghei (strain Anka) OX=5823 GN=PBANKA_0711900 PE=3 SV=1; Heat shock protein 70 OS=Plasmodium berghei OX=5821 GN=PBK173_000131400 PE=3 SV=1			0	99	ALTKDNNLLGKFHLDGIPPAPR			0.0198837	2386.33	478.274	2386.31	478.27	5	12	1.1.1.1207.4	22.7631	2435.32	2435.32	22.76	0.11	4531.53
1	82.3	82.3	63.15	51.88	51.59	tr|Q8WT39|Q8WT39_PLABE; tr|A0A509AK78|A0A509AK78_PLABA; tr|A0A0Y9VNI8|A0A0Y9VNI8_PLABE	Heat shock protein 70 OS=Plasmodium berghei OX=5821 GN=hsp70 PE=3 SV=1; Heat shock protein 70 OS=Plasmodium berghei (strain Anka) OX=5823 GN=PBANKA_0711900 PE=3 SV=1; Heat shock protein 70 OS=Plasmodium berghei OX=5821 GN=PBK173_000131400 PE=3 SV=1			0	92.45	ALTKDNNLLGKFHLDGIPPAPR			0.00645587	2386.32	478.271	2386.31	478.27	5	12	1.1.1.1200.4	22.5752	2624.63	1381.47	22.48	0.11	6952.55
1	82.3	82.3	63.15	51.88	51.59	tr|Q8WT39|Q8WT39_PLABE; tr|A0A509AK78|A0A509AK78_PLABA; tr|A0A0Y9VNI8|A0A0Y9VNI8_PLABE	Heat shock protein 70 OS=Plasmodium berghei OX=5821 GN=hsp70 PE=3 SV=1; Heat shock protein 70 OS=Plasmodium berghei (strain Anka) OX=5823 GN=PBANKA_0711900 PE=3 SV=1; Heat shock protein 70 OS=Plasmodium berghei OX=5821 GN=PBK173_000131400 PE=3 SV=1			0	59.25	ALTKDNNLLGKFHLDGIPPAPR			0.0198837	2386.33	478.274	2386.31	478.27	5	10	1.1.1.1204.2	22.6796	2435.32	945.17	22.76	0.11	6190.49
1	82.3	82.3	63.15	51.88	51.59	tr|Q8WT39|Q8WT39_PLABE; tr|A0A509AK78|A0A509AK78_PLABA; tr|A0A0Y9VNI8|A0A0Y9VNI8_PLABE	Heat shock protein 70 OS=Plasmodium berghei OX=5821 GN=hsp70 PE=3 SV=1; Heat shock protein 70 OS=Plasmodium berghei (strain Anka) OX=5823 GN=PBANKA_0711900 PE=3 SV=1; Heat shock protein 70 OS=Plasmodium berghei OX=5821 GN=PBK173_000131400 PE=3 SV=1			0	56.88	ALTKDNNLLGKFHLDGIPPAPR			-0.00635632	2386.31	597.584	2386.31	597.585	4	11	1.1.1.1224.9	23.2249	2439.54	2336.81	23.26	0.19	7934.6
1	82.3	82.3	63.15	51.88	51.59	tr|Q8WT39|Q8WT39_PLABE; tr|A0A509AK78|A0A509AK78_PLABA; tr|A0A0Y9VNI8|A0A0Y9VNI8_PLABE	Heat shock protein 70 OS=Plasmodium berghei OX=5821 GN=hsp70 PE=3 SV=1; Heat shock protein 70 OS=Plasmodium berghei (strain Anka) OX=5823 GN=PBANKA_0711900 PE=3 SV=1; Heat shock protein 70 OS=Plasmodium berghei OX=5821 GN=PBK173_000131400 PE=3 SV=1			0	17.21	ALTKDNNLLGKFHLDGIPPAPR			-0.00635632	2386.31	597.584	2386.31	597.585	4	12	1.1.1.1227.6	23.3014	2439.54	1524.31	23.26	0.19	10667.3
1	82.3	82.3	63.15	51.88	51.59	tr|Q8WT39|Q8WT39_PLABE; tr|A0A509AK78|A0A509AK78_PLABA; tr|A0A0Y9VNI8|A0A0Y9VNI8_PLABE	Heat shock protein 70 OS=Plasmodium berghei OX=5821 GN=hsp70 PE=3 SV=1; Heat shock protein 70 OS=Plasmodium berghei (strain Anka) OX=5823 GN=PBANKA_0711900 PE=3 SV=1; Heat shock protein 70 OS=Plasmodium berghei OX=5821 GN=PBK173_000131400 PE=3 SV=1			0	82.82	ARFEELCIDYFR	Carbamyl(C)@7; Methyl(I)@8	Methyl(I)@319	-0.00702201	1617.75	540.259	1617.76	540.261	3	15	1.1.1.1234.3	23.4855	29002.1	4518.78	23.59	0.13	7226.79
1	82.3	82.3	63.15	51.88	51.59	tr|Q8WT39|Q8WT39_PLABE; tr|A0A509AK78|A0A509AK78_PLABA; tr|A0A0Y9VNI8|A0A0Y9VNI8_PLABE	Heat shock protein 70 OS=Plasmodium berghei OX=5821 GN=hsp70 PE=3 SV=1; Heat shock protein 70 OS=Plasmodium berghei (strain Anka) OX=5823 GN=PBANKA_0711900 PE=3 SV=1; Heat shock protein 70 OS=Plasmodium berghei OX=5821 GN=PBK173_000131400 PE=3 SV=1			0	82.82	ARFEELCIDYFR	Methyl(L)@6; Carbamyl(C)@7	Methyl(L)@317	-0.00702201	1617.75	540.259	1617.76	540.261	3	15	1.1.1.1234.3	23.4855	29002.1	4518.78	23.59	0.13	7226.79
1	82.3	82.3	63.15	51.88	51.59	tr|Q8WT39|Q8WT39_PLABE; tr|A0A509AK78|A0A509AK78_PLABA; tr|A0A0Y9VNI8|A0A0Y9VNI8_PLABE	Heat shock protein 70 OS=Plasmodium berghei OX=5821 GN=hsp70 PE=3 SV=1; Heat shock protein 70 OS=Plasmodium berghei (strain Anka) OX=5823 GN=PBANKA_0711900 PE=3 SV=1; Heat shock protein 70 OS=Plasmodium berghei OX=5821 GN=PBK173_000131400 PE=3 SV=1			0	98.25	ARFEELCIDYFRDTLIPVEK	Carbamyl(C)@7; Methyl(I)@8	Methyl(I)@319	-0.00524919	2513.26	838.76	2513.26	838.761	3	20	1.1.1.1364.13	26.992	6697.35	5077.34	27.03	0.16	11823.3
1	82.3	82.3	63.15	51.88	51.59	tr|Q8WT39|Q8WT39_PLABE; tr|A0A509AK78|A0A509AK78_PLABA; tr|A0A0Y9VNI8|A0A0Y9VNI8_PLABE	Heat shock protein 70 OS=Plasmodium berghei OX=5821 GN=hsp70 PE=3 SV=1; Heat shock protein 70 OS=Plasmodium berghei (strain Anka) OX=5823 GN=PBANKA_0711900 PE=3 SV=1; Heat shock protein 70 OS=Plasmodium berghei OX=5821 GN=PBK173_000131400 PE=3 SV=1			0	98.25	ARFEELCIDYFRDTLIPVEK	Methyl(L)@6; Carbamyl(C)@7	Methyl(L)@317	-0.00524919	2513.26	838.76	2513.26	838.761	3	20	1.1.1.1364.13	26.992	6697.35	5077.34	27.03	0.16	11823.3
1	82.3	82.3	63.15	51.88	51.59	tr|Q8WT39|Q8WT39_PLABE; tr|A0A509AK78|A0A509AK78_PLABA; tr|A0A0Y9VNI8|A0A0Y9VNI8_PLABE	Heat shock protein 70 OS=Plasmodium berghei OX=5821 GN=hsp70 PE=3 SV=1; Heat shock protein 70 OS=Plasmodium berghei (strain Anka) OX=5823 GN=PBANKA_0711900 PE=3 SV=1; Heat shock protein 70 OS=Plasmodium berghei OX=5821 GN=PBK173_000131400 PE=3 SV=1			0	56.71	ARFEELCIDYFRDTLIPVEK	Carbamyl@N-term; Methyl(E)@5	Methyl(E)@316	-0.00524919	2513.26	838.76	2513.26	838.761	3	14	1.1.1.1370.14	27.1528	6697.35	3693.1	27.03	0.16	7451.98
1	82.3	82.3	63.15	51.88	51.59	tr|Q8WT39|Q8WT39_PLABE; tr|A0A509AK78|A0A509AK78_PLABA; tr|A0A0Y9VNI8|A0A0Y9VNI8_PLABE	Heat shock protein 70 OS=Plasmodium berghei OX=5821 GN=hsp70 PE=3 SV=1; Heat shock protein 70 OS=Plasmodium berghei (strain Anka) OX=5823 GN=PBANKA_0711900 PE=3 SV=1; Heat shock protein 70 OS=Plasmodium berghei OX=5821 GN=PBK173_000131400 PE=3 SV=1			0	56.71	ARFEELCIDYFRDTLIPVEK	Carbamyl@N-term; Methyl(E)@4	Methyl(E)@315	-0.00524919	2513.26	838.76	2513.26	838.761	3	14	1.1.1.1370.14	27.1528	6697.35	3693.1	27.03	0.16	7451.98
1	82.3	82.3	63.15	51.88	51.59	tr|Q8WT39|Q8WT39_PLABE; tr|A0A509AK78|A0A509AK78_PLABA; tr|A0A0Y9VNI8|A0A0Y9VNI8_PLABE	Heat shock protein 70 OS=Plasmodium berghei OX=5821 GN=hsp70 PE=3 SV=1; Heat shock protein 70 OS=Plasmodium berghei (strain Anka) OX=5823 GN=PBANKA_0711900 PE=3 SV=1; Heat shock protein 70 OS=Plasmodium berghei OX=5821 GN=PBK173_000131400 PE=3 SV=1			0	56.71	ARFEELCIDYFRDTLIPVEK	Carbamyl@N-term; Methyl(C)@7	Methyl(C)@318	-0.00524919	2513.26	838.76	2513.26	838.761	3	14	1.1.1.1370.14	27.1528	6697.35	3693.1	27.03	0.16	7451.98
1	82.3	82.3	63.15	51.88	51.59	tr|Q8WT39|Q8WT39_PLABE; tr|A0A509AK78|A0A509AK78_PLABA; tr|A0A0Y9VNI8|A0A0Y9VNI8_PLABE	Heat shock protein 70 OS=Plasmodium berghei OX=5821 GN=hsp70 PE=3 SV=1; Heat shock protein 70 OS=Plasmodium berghei (strain Anka) OX=5823 GN=PBANKA_0711900 PE=3 SV=1; Heat shock protein 70 OS=Plasmodium berghei OX=5821 GN=PBK173_000131400 PE=3 SV=1			0	47.19	ARFEELCIDYFRDTLIPVEK	Carbamyl@N-term; Methyl(C)@7	Methyl(C)@318	-0.00524919	2513.26	838.76	2513.26	838.761	3	17	1.1.1.1364.13	26.992	6697.35	5077.34	27.03	0.16	11823.3
1	82.3	82.3	63.15	51.88	51.59	tr|Q8WT39|Q8WT39_PLABE; tr|A0A509AK78|A0A509AK78_PLABA; tr|A0A0Y9VNI8|A0A0Y9VNI8_PLABE	Heat shock protein 70 OS=Plasmodium berghei OX=5821 GN=hsp70 PE=3 SV=1; Heat shock protein 70 OS=Plasmodium berghei (strain Anka) OX=5823 GN=PBANKA_0711900 PE=3 SV=1; Heat shock protein 70 OS=Plasmodium berghei OX=5821 GN=PBK173_000131400 PE=3 SV=1			0	47.19	ARFEELCIDYFRDTLIPVEK	Carbamyl@N-term; Methyl(E)@5	Methyl(E)@316	-0.00524919	2513.26	838.76	2513.26	838.761	3	17	1.1.1.1364.13	26.992	6697.35	5077.34	27.03	0.16	11823.3
1	82.3	82.3	63.15	51.88	51.59	tr|Q8WT39|Q8WT39_PLABE; tr|A0A509AK78|A0A509AK78_PLABA; tr|A0A0Y9VNI8|A0A0Y9VNI8_PLABE	Heat shock protein 70 OS=Plasmodium berghei OX=5821 GN=hsp70 PE=3 SV=1; Heat shock protein 70 OS=Plasmodium berghei (strain Anka) OX=5823 GN=PBANKA_0711900 PE=3 SV=1; Heat shock protein 70 OS=Plasmodium berghei OX=5821 GN=PBK173_000131400 PE=3 SV=1			0	47.19	ARFEELCIDYFRDTLIPVEK	Carbamyl@N-term; Methyl(E)@4	Methyl(E)@315	-0.00524919	2513.26	838.76	2513.26	838.761	3	17	1.1.1.1364.13	26.992	6697.35	5077.34	27.03	0.16	11823.3
1	82.3	82.3	63.15	51.88	51.59	tr|Q8WT39|Q8WT39_PLABE; tr|A0A509AK78|A0A509AK78_PLABA; tr|A0A0Y9VNI8|A0A0Y9VNI8_PLABE	Heat shock protein 70 OS=Plasmodium berghei OX=5821 GN=hsp70 PE=3 SV=1; Heat shock protein 70 OS=Plasmodium berghei (strain Anka) OX=5823 GN=PBANKA_0711900 PE=3 SV=1; Heat shock protein 70 OS=Plasmodium berghei OX=5821 GN=PBK173_000131400 PE=3 SV=1			0	43.47	ARFEELCIDYFRDTLIPVEK	Methyl(E)@5; Carbamyl(C)@7	Methyl(E)@316	-0.00524919	2513.26	838.76	2513.26	838.761	3	19	1.1.1.1364.13	26.992	6697.35	5077.34	27.03	0.16	11823.3
1	82.3	82.3	63.15	51.88	51.59	tr|Q8WT39|Q8WT39_PLABE; tr|A0A509AK78|A0A509AK78_PLABA; tr|A0A0Y9VNI8|A0A0Y9VNI8_PLABE	Heat shock protein 70 OS=Plasmodium berghei OX=5821 GN=hsp70 PE=3 SV=1; Heat shock protein 70 OS=Plasmodium berghei (strain Anka) OX=5823 GN=PBANKA_0711900 PE=3 SV=1; Heat shock protein 70 OS=Plasmodium berghei OX=5821 GN=PBK173_000131400 PE=3 SV=1			0	43.47	ARFEELCIDYFRDTLIPVEK	Carbamyl(C)@7; Methyl(D)@9	Methyl(D)@320	-0.00524919	2513.26	838.76	2513.26	838.761	3	19	1.1.1.1364.13	26.992	6697.35	5077.34	27.03	0.16	11823.3
1	82.3	82.3	63.15	51.88	51.59	tr|Q8WT39|Q8WT39_PLABE; tr|A0A509AK78|A0A509AK78_PLABA; tr|A0A0Y9VNI8|A0A0Y9VNI8_PLABE	Heat shock protein 70 OS=Plasmodium berghei OX=5821 GN=hsp70 PE=3 SV=1; Heat shock protein 70 OS=Plasmodium berghei (strain Anka) OX=5823 GN=PBANKA_0711900 PE=3 SV=1; Heat shock protein 70 OS=Plasmodium berghei OX=5821 GN=PBK173_000131400 PE=3 SV=1			0	34.24	ARFEELCIDYFRDTLIPVEK	Methyl(L)@6; Carbamyl(C)@7	Methyl(L)@317	-0.00407043	2513.26	629.322	2513.26	629.323	4	17	1.1.1.1367.4	27.0597	7294.51	7176	27.03	0.19	11383.2
1	82.3	82.3	63.15	51.88	51.59	tr|Q8WT39|Q8WT39_PLABE; tr|A0A509AK78|A0A509AK78_PLABA; tr|A0A0Y9VNI8|A0A0Y9VNI8_PLABE	Heat shock protein 70 OS=Plasmodium berghei OX=5821 GN=hsp70 PE=3 SV=1; Heat shock protein 70 OS=Plasmodium berghei (strain Anka) OX=5823 GN=PBANKA_0711900 PE=3 SV=1; Heat shock protein 70 OS=Plasmodium berghei OX=5821 GN=PBK173_000131400 PE=3 SV=1			0	34.24	ARFEELCIDYFRDTLIPVEK	Carbamyl(C)@7; Methyl(I)@8	Methyl(I)@319	-0.00407043	2513.26	629.322	2513.26	629.323	4	17	1.1.1.1367.4	27.0597	7294.51	7176	27.03	0.19	11383.2
1	82.3	82.3	63.15	51.88	51.59	tr|Q8WT39|Q8WT39_PLABE; tr|A0A509AK78|A0A509AK78_PLABA; tr|A0A0Y9VNI8|A0A0Y9VNI8_PLABE	Heat shock protein 70 OS=Plasmodium berghei OX=5821 GN=hsp70 PE=3 SV=1; Heat shock protein 70 OS=Plasmodium berghei (strain Anka) OX=5823 GN=PBANKA_0711900 PE=3 SV=1; Heat shock protein 70 OS=Plasmodium berghei OX=5821 GN=PBK173_000131400 PE=3 SV=1			0	31.05	ARFEELCIDYFRDTLIPVEK	Carbamyl@N-term; Methyl(R)@2	Methyl(R)@313	-0.00524919	2513.26	838.76	2513.26	838.761	3	14	1.1.1.1370.14	27.1528	6697.35	3693.1	27.03	0.16	7451.98
1	82.3	82.3	63.15	51.88	51.59	tr|Q8WT39|Q8WT39_PLABE; tr|A0A509AK78|A0A509AK78_PLABA; tr|A0A0Y9VNI8|A0A0Y9VNI8_PLABE	Heat shock protein 70 OS=Plasmodium berghei OX=5821 GN=hsp70 PE=3 SV=1; Heat shock protein 70 OS=Plasmodium berghei (strain Anka) OX=5823 GN=PBANKA_0711900 PE=3 SV=1; Heat shock protein 70 OS=Plasmodium berghei OX=5821 GN=PBK173_000131400 PE=3 SV=1			0	25.84	ARFEELCIDYFRDTLIPVEK	Carbamyl@N-term; Methyl(R)@2	Methyl(R)@313	-0.00524919	2513.26	838.76	2513.26	838.761	3	17	1.1.1.1364.13	26.992	6697.35	5077.34	27.03	0.16	11823.3
1	82.3	82.3	63.15	51.88	51.59	tr|Q8WT39|Q8WT39_PLABE; tr|A0A509AK78|A0A509AK78_PLABA; tr|A0A0Y9VNI8|A0A0Y9VNI8_PLABE	Heat shock protein 70 OS=Plasmodium berghei OX=5821 GN=hsp70 PE=3 SV=1; Heat shock protein 70 OS=Plasmodium berghei (strain Anka) OX=5823 GN=PBANKA_0711900 PE=3 SV=1; Heat shock protein 70 OS=Plasmodium berghei OX=5821 GN=PBK173_000131400 PE=3 SV=1			0	25.35	ARFEELCIDYFRDTLIPVEK	Carbamyl@N-term; Methyl(L)@6	Methyl(L)@317	-0.00524919	2513.26	838.76	2513.26	838.761	3	14	1.1.1.1370.14	27.1528	6697.35	3693.1	27.03	0.16	7451.98
1	82.3	82.3	63.15	51.88	51.59	tr|Q8WT39|Q8WT39_PLABE; tr|A0A509AK78|A0A509AK78_PLABA; tr|A0A0Y9VNI8|A0A0Y9VNI8_PLABE	Heat shock protein 70 OS=Plasmodium berghei OX=5821 GN=hsp70 PE=3 SV=1; Heat shock protein 70 OS=Plasmodium berghei (strain Anka) OX=5823 GN=PBANKA_0711900 PE=3 SV=1; Heat shock protein 70 OS=Plasmodium berghei OX=5821 GN=PBK173_000131400 PE=3 SV=1			0	21.45	ARFEELCIDYFRDTLIPVEK	Carbamyl@N-term; Methyl(C)@7	Methyl(C)@318	-0.00407043	2513.26	629.322	2513.26	629.323	4	15	1.1.1.1367.4	27.0597	7294.51	7176	27.03	0.19	11383.2
1	82.3	82.3	63.15	51.88	51.59	tr|Q8WT39|Q8WT39_PLABE; tr|A0A509AK78|A0A509AK78_PLABA; tr|A0A0Y9VNI8|A0A0Y9VNI8_PLABE	Heat shock protein 70 OS=Plasmodium berghei OX=5821 GN=hsp70 PE=3 SV=1; Heat shock protein 70 OS=Plasmodium berghei (strain Anka) OX=5823 GN=PBANKA_0711900 PE=3 SV=1; Heat shock protein 70 OS=Plasmodium berghei OX=5821 GN=PBK173_000131400 PE=3 SV=1			0	21.1	ARFEELCIDYFRDTLIPVEK	Carbamyl@N-term; Methyl(L)@6	Methyl(L)@317	-0.00524919	2513.26	838.76	2513.26	838.761	3	17	1.1.1.1364.13	26.992	6697.35	5077.34	27.03	0.16	11823.3
1	82.3	82.3	63.15	51.88	51.59	tr|Q8WT39|Q8WT39_PLABE; tr|A0A509AK78|A0A509AK78_PLABA; tr|A0A0Y9VNI8|A0A0Y9VNI8_PLABE	Heat shock protein 70 OS=Plasmodium berghei OX=5821 GN=hsp70 PE=3 SV=1; Heat shock protein 70 OS=Plasmodium berghei (strain Anka) OX=5823 GN=PBANKA_0711900 PE=3 SV=1; Heat shock protein 70 OS=Plasmodium berghei OX=5821 GN=PBK173_000131400 PE=3 SV=1			0	19.22	ARFEELCIDYFRDTLIPVEK	Carbamyl(R)@2; Methyl(C)@7	Methyl(C)@318	-0.00524919	2513.26	838.76	2513.26	838.761	3	17	1.1.1.1364.13	26.992	6697.35	5077.34	27.03	0.16	11823.3
1	82.3	82.3	63.15	51.88	51.59	tr|Q8WT39|Q8WT39_PLABE; tr|A0A509AK78|A0A509AK78_PLABA; tr|A0A0Y9VNI8|A0A0Y9VNI8_PLABE	Heat shock protein 70 OS=Plasmodium berghei OX=5821 GN=hsp70 PE=3 SV=1; Heat shock protein 70 OS=Plasmodium berghei (strain Anka) OX=5823 GN=PBANKA_0711900 PE=3 SV=1; Heat shock protein 70 OS=Plasmodium berghei OX=5821 GN=PBK173_000131400 PE=3 SV=1			0	19.22	ARFEELCIDYFRDTLIPVEK	Carbamyl(R)@2; Methyl(E)@4	Methyl(E)@315	-0.00524919	2513.26	838.76	2513.26	838.761	3	17	1.1.1.1364.13	26.992	6697.35	5077.34	27.03	0.16	11823.3
1	82.3	82.3	63.15	51.88	51.59	tr|Q8WT39|Q8WT39_PLABE; tr|A0A509AK78|A0A509AK78_PLABA; tr|A0A0Y9VNI8|A0A0Y9VNI8_PLABE	Heat shock protein 70 OS=Plasmodium berghei OX=5821 GN=hsp70 PE=3 SV=1; Heat shock protein 70 OS=Plasmodium berghei (strain Anka) OX=5823 GN=PBANKA_0711900 PE=3 SV=1; Heat shock protein 70 OS=Plasmodium berghei OX=5821 GN=PBK173_000131400 PE=3 SV=1			0	19.22	ARFEELCIDYFRDTLIPVEK	Carbamyl(R)@2; Methyl(E)@5	Methyl(E)@316	-0.00524919	2513.26	838.76	2513.26	838.761	3	17	1.1.1.1364.13	26.992	6697.35	5077.34	27.03	0.16	11823.3
1	82.3	82.3	63.15	51.88	51.59	tr|Q8WT39|Q8WT39_PLABE; tr|A0A509AK78|A0A509AK78_PLABA; tr|A0A0Y9VNI8|A0A0Y9VNI8_PLABE	Heat shock protein 70 OS=Plasmodium berghei OX=5821 GN=hsp70 PE=3 SV=1; Heat shock protein 70 OS=Plasmodium berghei (strain Anka) OX=5823 GN=PBANKA_0711900 PE=3 SV=1; Heat shock protein 70 OS=Plasmodium berghei OX=5821 GN=PBK173_000131400 PE=3 SV=1			0	16.43	ARFEELCIDYFRDTLIPVEK	Methyl(E)@5; Carbamyl(C)@7	Methyl(E)@316	-0.00407043	2513.26	629.322	2513.26	629.323	4	16	1.1.1.1367.4	27.0597	7294.51	7176	27.03	0.19	11383.2
1	82.3	82.3	63.15	51.88	51.59	tr|Q8WT39|Q8WT39_PLABE; tr|A0A509AK78|A0A509AK78_PLABA; tr|A0A0Y9VNI8|A0A0Y9VNI8_PLABE	Heat shock protein 70 OS=Plasmodium berghei OX=5821 GN=hsp70 PE=3 SV=1; Heat shock protein 70 OS=Plasmodium berghei (strain Anka) OX=5823 GN=PBANKA_0711900 PE=3 SV=1; Heat shock protein 70 OS=Plasmodium berghei OX=5821 GN=PBK173_000131400 PE=3 SV=1			0	99	ATAGDTHLGGEDFDNR			-0.000470646	1674.72	559.248	1674.72	559.248	3	15	1.1.1.738.9	10.237	33558.3	3533.24	10.39	0.22	4314.99
1	82.3	82.3	63.15	51.88	51.59	tr|Q8WT39|Q8WT39_PLABE; tr|A0A509AK78|A0A509AK78_PLABA; tr|A0A0Y9VNI8|A0A0Y9VNI8_PLABE	Heat shock protein 70 OS=Plasmodium berghei OX=5821 GN=hsp70 PE=3 SV=1; Heat shock protein 70 OS=Plasmodium berghei (strain Anka) OX=5823 GN=PBANKA_0711900 PE=3 SV=1; Heat shock protein 70 OS=Plasmodium berghei OX=5821 GN=PBK173_000131400 PE=3 SV=1			0	99	ATAGDTHLGGEDFDNR			-0.000470646	1674.72	559.248	1674.72	559.248	3	21	1.1.1.741.9	10.3184	33558.3	17265.1	10.39	0.22	22588.8
1	82.3	82.3	63.15	51.88	51.59	tr|Q8WT39|Q8WT39_PLABE; tr|A0A509AK78|A0A509AK78_PLABA; tr|A0A0Y9VNI8|A0A0Y9VNI8_PLABE	Heat shock protein 70 OS=Plasmodium berghei OX=5821 GN=hsp70 PE=3 SV=1; Heat shock protein 70 OS=Plasmodium berghei (strain Anka) OX=5823 GN=PBANKA_0711900 PE=3 SV=1; Heat shock protein 70 OS=Plasmodium berghei OX=5821 GN=PBK173_000131400 PE=3 SV=1			0	99	ATAGDTHLGGEDFDNR			-0.000470646	1674.72	559.248	1674.72	559.248	3	23	1.1.1.744.10	10.4016	33558.3	32877.2	10.39	0.22	38903.6
1	82.3	82.3	63.15	51.88	51.59	tr|Q8WT39|Q8WT39_PLABE; tr|A0A509AK78|A0A509AK78_PLABA; tr|A0A0Y9VNI8|A0A0Y9VNI8_PLABE	Heat shock protein 70 OS=Plasmodium berghei OX=5821 GN=hsp70 PE=3 SV=1; Heat shock protein 70 OS=Plasmodium berghei (strain Anka) OX=5823 GN=PBANKA_0711900 PE=3 SV=1; Heat shock protein 70 OS=Plasmodium berghei OX=5821 GN=PBK173_000131400 PE=3 SV=1			0	99	ATAGDTHLGGEDFDNR			-0.000470646	1674.72	559.248	1674.72	559.248	3	21	1.1.1.747.10	10.4828	33558.3	23845.7	10.39	0.22	25187.2
1	82.3	82.3	63.15	51.88	51.59	tr|Q8WT39|Q8WT39_PLABE; tr|A0A509AK78|A0A509AK78_PLABA; tr|A0A0Y9VNI8|A0A0Y9VNI8_PLABE	Heat shock protein 70 OS=Plasmodium berghei OX=5821 GN=hsp70 PE=3 SV=1; Heat shock protein 70 OS=Plasmodium berghei (strain Anka) OX=5823 GN=PBANKA_0711900 PE=3 SV=1; Heat shock protein 70 OS=Plasmodium berghei OX=5821 GN=PBK173_000131400 PE=3 SV=1			0	99	ATAGDTHLGGEDFDNR			-0.000470646	1674.72	559.248	1674.72	559.248	3	20	1.1.1.750.13	10.5679	33558.3	10370.7	10.39	0.22	13942.7
1	82.3	82.3	63.15	51.88	51.59	tr|Q8WT39|Q8WT39_PLABE; tr|A0A509AK78|A0A509AK78_PLABA; tr|A0A0Y9VNI8|A0A0Y9VNI8_PLABE	Heat shock protein 70 OS=Plasmodium berghei OX=5821 GN=hsp70 PE=3 SV=1; Heat shock protein 70 OS=Plasmodium berghei (strain Anka) OX=5823 GN=PBANKA_0711900 PE=3 SV=1; Heat shock protein 70 OS=Plasmodium berghei OX=5821 GN=PBK173_000131400 PE=3 SV=1			0	99	ATAGDTHLGGEDFDNR			-0.000470646	1674.72	559.248	1674.72	559.248	3	17	1.1.1.753.15	10.6519	33558.3	7385.6	10.39	0.22	10147.3
1	82.3	82.3	63.15	51.88	51.59	tr|Q8WT39|Q8WT39_PLABE; tr|A0A509AK78|A0A509AK78_PLABA; tr|A0A0Y9VNI8|A0A0Y9VNI8_PLABE	Heat shock protein 70 OS=Plasmodium berghei OX=5821 GN=hsp70 PE=3 SV=1; Heat shock protein 70 OS=Plasmodium berghei (strain Anka) OX=5823 GN=PBANKA_0711900 PE=3 SV=1; Heat shock protein 70 OS=Plasmodium berghei OX=5821 GN=PBK173_000131400 PE=3 SV=1			0	99	ATAGDTHLGGEDFDNR			-0.000470646	1674.72	559.248	1674.72	559.248	3	17	1.1.1.759.12	10.8095	33558.3	4012.29	10.39	0.22	6856.72
1	82.3	82.3	63.15	51.88	51.59	tr|Q8WT39|Q8WT39_PLABE; tr|A0A509AK78|A0A509AK78_PLABA; tr|A0A0Y9VNI8|A0A0Y9VNI8_PLABE	Heat shock protein 70 OS=Plasmodium berghei OX=5821 GN=hsp70 PE=3 SV=1; Heat shock protein 70 OS=Plasmodium berghei (strain Anka) OX=5823 GN=PBANKA_0711900 PE=3 SV=1; Heat shock protein 70 OS=Plasmodium berghei OX=5821 GN=PBK173_000131400 PE=3 SV=1			0	99	ATAGDTHLGGEDFDNR			-0.000470646	1674.72	559.248	1674.72	559.248	3	17	1.1.1.762.14	10.893	33558.3	2799.44	10.39	0.22	5541.98
1	82.3	82.3	63.15	51.88	51.59	tr|Q8WT39|Q8WT39_PLABE; tr|A0A509AK78|A0A509AK78_PLABA; tr|A0A0Y9VNI8|A0A0Y9VNI8_PLABE	Heat shock protein 70 OS=Plasmodium berghei OX=5821 GN=hsp70 PE=3 SV=1; Heat shock protein 70 OS=Plasmodium berghei (strain Anka) OX=5823 GN=PBANKA_0711900 PE=3 SV=1; Heat shock protein 70 OS=Plasmodium berghei OX=5821 GN=PBK173_000131400 PE=3 SV=1			0	99	ATAGDTHLGGEDFDNR			-0.000470646	1674.72	559.248	1674.72	559.248	3	16	1.1.1.765.16	10.9775	33558.3	2268.27	10.39	0.22	5156.75
1	82.3	82.3	63.15	51.88	51.59	tr|Q8WT39|Q8WT39_PLABE; tr|A0A509AK78|A0A509AK78_PLABA; tr|A0A0Y9VNI8|A0A0Y9VNI8_PLABE	Heat shock protein 70 OS=Plasmodium berghei OX=5821 GN=hsp70 PE=3 SV=1; Heat shock protein 70 OS=Plasmodium berghei (strain Anka) OX=5823 GN=PBANKA_0711900 PE=3 SV=1; Heat shock protein 70 OS=Plasmodium berghei OX=5821 GN=PBK173_000131400 PE=3 SV=1			0	99	ATAGDTHLGGEDFDNR			-0.000470646	1674.72	559.248	1674.72	559.248	3	12	1.1.1.768.11	11.0516	33558.3	1816.03	10.39	0.22	6709.3
1	82.3	82.3	63.15	51.88	51.59	tr|Q8WT39|Q8WT39_PLABE; tr|A0A509AK78|A0A509AK78_PLABA; tr|A0A0Y9VNI8|A0A0Y9VNI8_PLABE	Heat shock protein 70 OS=Plasmodium berghei OX=5821 GN=hsp70 PE=3 SV=1; Heat shock protein 70 OS=Plasmodium berghei (strain Anka) OX=5823 GN=PBANKA_0711900 PE=3 SV=1; Heat shock protein 70 OS=Plasmodium berghei OX=5821 GN=PBK173_000131400 PE=3 SV=1			0	99	ATAGDTHLGGEDFDNR	Oxidation(D)@5	Oxidation(D)@236	0.00516532	1690.72	564.582	1690.72	564.58	3	12	1.1.1.743.10	10.3743	2213.64	935.93	10.25	0.3	3737.06
1	82.3	82.3	63.15	51.88	51.59	tr|Q8WT39|Q8WT39_PLABE; tr|A0A509AK78|A0A509AK78_PLABA; tr|A0A0Y9VNI8|A0A0Y9VNI8_PLABE	Heat shock protein 70 OS=Plasmodium berghei OX=5821 GN=hsp70 PE=3 SV=1; Heat shock protein 70 OS=Plasmodium berghei (strain Anka) OX=5823 GN=PBANKA_0711900 PE=3 SV=1; Heat shock protein 70 OS=Plasmodium berghei OX=5821 GN=PBK173_000131400 PE=3 SV=1			0	99	ATAGDTHLGGEDFDNR	Oxidation(D)@5	Oxidation(D)@236	0.00516532	1690.72	564.582	1690.72	564.58	3	11	1.1.1.738.10	10.2384	2213.64	2012.96	10.25	0.3	4459.83
1	82.3	82.3	63.15	51.88	51.59	tr|Q8WT39|Q8WT39_PLABE; tr|A0A509AK78|A0A509AK78_PLABA; tr|A0A0Y9VNI8|A0A0Y9VNI8_PLABE	Heat shock protein 70 OS=Plasmodium berghei OX=5821 GN=hsp70 PE=3 SV=1; Heat shock protein 70 OS=Plasmodium berghei (strain Anka) OX=5823 GN=PBANKA_0711900 PE=3 SV=1; Heat shock protein 70 OS=Plasmodium berghei OX=5821 GN=PBK173_000131400 PE=3 SV=1			0	87.29	ATAGDTHLGGEDFDNR	Oxidation(D)@5	Oxidation(D)@236	0.00516532	1690.72	564.582	1690.72	564.58	3	9	1.1.1.746.11	10.457	2213.64	1198.27	10.25	0.3	3227.31
1	82.3	82.3	63.15	51.88	51.59	tr|Q8WT39|Q8WT39_PLABE; tr|A0A509AK78|A0A509AK78_PLABA; tr|A0A0Y9VNI8|A0A0Y9VNI8_PLABE	Heat shock protein 70 OS=Plasmodium berghei OX=5821 GN=hsp70 PE=3 SV=1; Heat shock protein 70 OS=Plasmodium berghei (strain Anka) OX=5823 GN=PBANKA_0711900 PE=3 SV=1; Heat shock protein 70 OS=Plasmodium berghei OX=5821 GN=PBK173_000131400 PE=3 SV=1			0	18.48	ATAGDTHLGGEDFDNR	Oxidation(D)@5	Oxidation(D)@236	0.00516532	1690.72	564.582	1690.72	564.58	3	9	1.1.1.750.14	10.5693	2213.64	467.51	10.25	0.3	3820.76
1	82.3	82.3	63.15	51.88	51.59	tr|Q8WT39|Q8WT39_PLABE; tr|A0A509AK78|A0A509AK78_PLABA; tr|A0A0Y9VNI8|A0A0Y9VNI8_PLABE	Heat shock protein 70 OS=Plasmodium berghei OX=5821 GN=hsp70 PE=3 SV=1; Heat shock protein 70 OS=Plasmodium berghei (strain Anka) OX=5823 GN=PBANKA_0711900 PE=3 SV=1; Heat shock protein 70 OS=Plasmodium berghei OX=5821 GN=PBK173_000131400 PE=3 SV=1			0	99	DAGTIAGLNVMR			-0.00585806	1216.62	609.316	1216.62	609.319	2	20	1.1.1.1129.9	20.6792	65917.8	54473.8	20.72	0.13	44619.8
1	82.3	82.3	63.15	51.88	51.59	tr|Q8WT39|Q8WT39_PLABE; tr|A0A509AK78|A0A509AK78_PLABA; tr|A0A0Y9VNI8|A0A0Y9VNI8_PLABE	Heat shock protein 70 OS=Plasmodium berghei OX=5821 GN=hsp70 PE=3 SV=1; Heat shock protein 70 OS=Plasmodium berghei (strain Anka) OX=5823 GN=PBANKA_0711900 PE=3 SV=1; Heat shock protein 70 OS=Plasmodium berghei OX=5821 GN=PBK173_000131400 PE=3 SV=1			0	99	DAGTIAGLNVMR			-0.00585806	1216.62	609.316	1216.62	609.319	2	19	1.1.1.1132.9	20.7602	65917.8	53031.8	20.72	0.13	35499.9
1	82.3	82.3	63.15	51.88	51.59	tr|Q8WT39|Q8WT39_PLABE; tr|A0A509AK78|A0A509AK78_PLABA; tr|A0A0Y9VNI8|A0A0Y9VNI8_PLABE	Heat shock protein 70 OS=Plasmodium berghei OX=5821 GN=hsp70 PE=3 SV=1; Heat shock protein 70 OS=Plasmodium berghei (strain Anka) OX=5823 GN=PBANKA_0711900 PE=3 SV=1; Heat shock protein 70 OS=Plasmodium berghei OX=5821 GN=PBK173_000131400 PE=3 SV=1			0	99	DAGTIAGLNVMR			-0.00585806	1216.62	609.316	1216.62	609.319	2	19	1.1.1.1135.8	20.8392	65917.8	17359.7	20.72	0.13	12903.1
1	82.3	82.3	63.15	51.88	51.59	tr|Q8WT39|Q8WT39_PLABE; tr|A0A509AK78|A0A509AK78_PLABA; tr|A0A0Y9VNI8|A0A0Y9VNI8_PLABE	Heat shock protein 70 OS=Plasmodium berghei OX=5821 GN=hsp70 PE=3 SV=1; Heat shock protein 70 OS=Plasmodium berghei (strain Anka) OX=5823 GN=PBANKA_0711900 PE=3 SV=1; Heat shock protein 70 OS=Plasmodium berghei OX=5821 GN=PBK173_000131400 PE=3 SV=1			0	99	DAGTIAGLNVMR			-0.00585806	1216.62	609.316	1216.62	609.319	2	16	1.1.1.1138.8	20.9195	65917.8	5444.39	20.72	0.13	6712.72
1	82.3	82.3	63.15	51.88	51.59	tr|Q8WT39|Q8WT39_PLABE; tr|A0A509AK78|A0A509AK78_PLABA; tr|A0A0Y9VNI8|A0A0Y9VNI8_PLABE	Heat shock protein 70 OS=Plasmodium berghei OX=5821 GN=hsp70 PE=3 SV=1; Heat shock protein 70 OS=Plasmodium berghei (strain Anka) OX=5823 GN=PBANKA_0711900 PE=3 SV=1; Heat shock protein 70 OS=Plasmodium berghei OX=5821 GN=PBK173_000131400 PE=3 SV=1			0	99	DAGTIAGLNVMR			-0.00585806	1216.62	609.316	1216.62	609.319	2	16	1.1.1.1142.12	21.032	65917.8	3369.75	20.72	0.13	5153.79
1	82.3	82.3	63.15	51.88	51.59	tr|Q8WT39|Q8WT39_PLABE; tr|A0A509AK78|A0A509AK78_PLABA; tr|A0A0Y9VNI8|A0A0Y9VNI8_PLABE	Heat shock protein 70 OS=Plasmodium berghei OX=5821 GN=hsp70 PE=3 SV=1; Heat shock protein 70 OS=Plasmodium berghei (strain Anka) OX=5823 GN=PBANKA_0711900 PE=3 SV=1; Heat shock protein 70 OS=Plasmodium berghei OX=5821 GN=PBK173_000131400 PE=3 SV=1			0	99	DAGTIAGLNVMR			-0.00585806	1216.62	609.316	1216.62	609.319	2	16	1.1.1.1145.8	21.1069	65917.8	2870.13	20.72	0.13	4858.1
1	82.3	82.3	63.15	51.88	51.59	tr|Q8WT39|Q8WT39_PLABE; tr|A0A509AK78|A0A509AK78_PLABA; tr|A0A0Y9VNI8|A0A0Y9VNI8_PLABE	Heat shock protein 70 OS=Plasmodium berghei OX=5821 GN=hsp70 PE=3 SV=1; Heat shock protein 70 OS=Plasmodium berghei (strain Anka) OX=5823 GN=PBANKA_0711900 PE=3 SV=1; Heat shock protein 70 OS=Plasmodium berghei OX=5821 GN=PBK173_000131400 PE=3 SV=1			0	99	DAGTIAGLNVMR			0.0181901	1216.64	609.328	1216.62	609.319	2	12	1.1.1.1153.5	21.3174	2550.39	1606.32	21.53	0.48	4426.46
1	82.3	82.3	63.15	51.88	51.59	tr|Q8WT39|Q8WT39_PLABE; tr|A0A509AK78|A0A509AK78_PLABA; tr|A0A0Y9VNI8|A0A0Y9VNI8_PLABE	Heat shock protein 70 OS=Plasmodium berghei OX=5821 GN=hsp70 PE=3 SV=1; Heat shock protein 70 OS=Plasmodium berghei (strain Anka) OX=5823 GN=PBANKA_0711900 PE=3 SV=1; Heat shock protein 70 OS=Plasmodium berghei OX=5821 GN=PBK173_000131400 PE=3 SV=1			0	99	DAGTIAGLNVMR			-0.00585806	1216.62	609.316	1216.62	609.319	2	17	1.1.1.1126.7	20.5958	65917.8	14319.2	20.72	0.13	17995
1	82.3	82.3	63.15	51.88	51.59	tr|Q8WT39|Q8WT39_PLABE; tr|A0A509AK78|A0A509AK78_PLABA; tr|A0A0Y9VNI8|A0A0Y9VNI8_PLABE	Heat shock protein 70 OS=Plasmodium berghei OX=5821 GN=hsp70 PE=3 SV=1; Heat shock protein 70 OS=Plasmodium berghei (strain Anka) OX=5823 GN=PBANKA_0711900 PE=3 SV=1; Heat shock protein 70 OS=Plasmodium berghei OX=5821 GN=PBK173_000131400 PE=3 SV=1			0	99	DNNLLGKFHLDGIPPAPR			0.00516011	1973.05	494.271	1973.05	494.269	4	16	1.1.1.1261.2	24.2118	3502.75	2311.04	24.26	0.16	3959.12
1	82.3	82.3	63.15	51.88	51.59	tr|Q8WT39|Q8WT39_PLABE; tr|A0A509AK78|A0A509AK78_PLABA; tr|A0A0Y9VNI8|A0A0Y9VNI8_PLABE	Heat shock protein 70 OS=Plasmodium berghei OX=5821 GN=hsp70 PE=3 SV=1; Heat shock protein 70 OS=Plasmodium berghei (strain Anka) OX=5823 GN=PBANKA_0711900 PE=3 SV=1; Heat shock protein 70 OS=Plasmodium berghei OX=5821 GN=PBK173_000131400 PE=3 SV=1			0	86.82	DNNLLGKFHLDGIPPAPR			-0.00661831	1973.04	658.688	1973.05	658.69	3	12	1.1.1.1268.9	24.409	5073.01	1422.76	24.29	0.11	5299.83
1	82.3	82.3	63.15	51.88	51.59	tr|Q8WT39|Q8WT39_PLABE; tr|A0A509AK78|A0A509AK78_PLABA; tr|A0A0Y9VNI8|A0A0Y9VNI8_PLABE	Heat shock protein 70 OS=Plasmodium berghei OX=5821 GN=hsp70 PE=3 SV=1; Heat shock protein 70 OS=Plasmodium berghei (strain Anka) OX=5823 GN=PBANKA_0711900 PE=3 SV=1; Heat shock protein 70 OS=Plasmodium berghei OX=5821 GN=PBK173_000131400 PE=3 SV=1			0	99	DTLIPVEK			-0.00628818	913.506	457.76	913.512	457.763	2	10	1.1.1.931.5	15.3754	15409	15256.4	15.39	0.18	7923.73
1	82.3	82.3	63.15	51.88	51.59	tr|Q8WT39|Q8WT39_PLABE; tr|A0A509AK78|A0A509AK78_PLABA; tr|A0A0Y9VNI8|A0A0Y9VNI8_PLABE	Heat shock protein 70 OS=Plasmodium berghei OX=5821 GN=hsp70 PE=3 SV=1; Heat shock protein 70 OS=Plasmodium berghei (strain Anka) OX=5823 GN=PBANKA_0711900 PE=3 SV=1; Heat shock protein 70 OS=Plasmodium berghei OX=5821 GN=PBK173_000131400 PE=3 SV=1			0	99	DTLIPVEK			-0.00628818	913.506	457.76	913.512	457.763	2	9	1.1.1.938.6	15.5609	15409	5439.39	15.39	0.18	4068.68
1	82.3	82.3	63.15	51.88	51.59	tr|Q8WT39|Q8WT39_PLABE; tr|A0A509AK78|A0A509AK78_PLABA; tr|A0A0Y9VNI8|A0A0Y9VNI8_PLABE	Heat shock protein 70 OS=Plasmodium berghei OX=5821 GN=hsp70 PE=3 SV=1; Heat shock protein 70 OS=Plasmodium berghei (strain Anka) OX=5823 GN=PBANKA_0711900 PE=3 SV=1; Heat shock protein 70 OS=Plasmodium berghei OX=5821 GN=PBK173_000131400 PE=3 SV=1			0	99	DTLIPVEK			-0.00628818	913.506	457.76	913.512	457.763	2	9	1.1.1.934.4	15.4529	15409	12687.6	15.39	0.18	7339.39
1	82.3	82.3	63.15	51.88	51.59	tr|Q8WT39|Q8WT39_PLABE; tr|A0A509AK78|A0A509AK78_PLABA; tr|A0A0Y9VNI8|A0A0Y9VNI8_PLABE	Heat shock protein 70 OS=Plasmodium berghei OX=5821 GN=hsp70 PE=3 SV=1; Heat shock protein 70 OS=Plasmodium berghei (strain Anka) OX=5823 GN=PBANKA_0711900 PE=3 SV=1; Heat shock protein 70 OS=Plasmodium berghei OX=5821 GN=PBK173_000131400 PE=3 SV=1			0	99	EAEAVCSPIMSK	Carbamyl(C)@6; Methyl(S)@7	Methyl(S)@616	-0.000590757	1320.6	661.31	1320.61	661.31	2	15	1.1.1.840.11	12.9596	7366.19	5156.19	12.86	0.29	5758.13
1	82.3	82.3	63.15	51.88	51.59	tr|Q8WT39|Q8WT39_PLABE; tr|A0A509AK78|A0A509AK78_PLABA; tr|A0A0Y9VNI8|A0A0Y9VNI8_PLABE	Heat shock protein 70 OS=Plasmodium berghei OX=5821 GN=hsp70 PE=3 SV=1; Heat shock protein 70 OS=Plasmodium berghei (strain Anka) OX=5823 GN=PBANKA_0711900 PE=3 SV=1; Heat shock protein 70 OS=Plasmodium berghei OX=5821 GN=PBK173_000131400 PE=3 SV=1			0	99	EAEAVCSPIMSK	Carbamyl(C)@6; Methyl(S)@7	Methyl(S)@616	-0.000590757	1320.6	661.31	1320.61	661.31	2	17	1.1.1.834.10	12.7998	7366.19	6825.17	12.86	0.29	6774.18
1	82.3	82.3	63.15	51.88	51.59	tr|Q8WT39|Q8WT39_PLABE; tr|A0A509AK78|A0A509AK78_PLABA; tr|A0A0Y9VNI8|A0A0Y9VNI8_PLABE	Heat shock protein 70 OS=Plasmodium berghei OX=5821 GN=hsp70 PE=3 SV=1; Heat shock protein 70 OS=Plasmodium berghei (strain Anka) OX=5823 GN=PBANKA_0711900 PE=3 SV=1; Heat shock protein 70 OS=Plasmodium berghei OX=5821 GN=PBK173_000131400 PE=3 SV=1			0	99	EAEAVCSPIMSK	Dehydro(C)@6; Acetyl(S)@7; Oxidation(P)@8	Dehydro(C)@615; Acetyl(S)@616; Oxidation(P)@617	0.0232187	1320.6	661.31	1320.58	661.298	2	14	1.1.1.843.10	13.0373	7366.19	3578.31	12.86	0.29	4252.65
1	82.3	82.3	63.15	51.88	51.59	tr|Q8WT39|Q8WT39_PLABE; tr|A0A509AK78|A0A509AK78_PLABA; tr|A0A0Y9VNI8|A0A0Y9VNI8_PLABE	Heat shock protein 70 OS=Plasmodium berghei OX=5821 GN=hsp70 PE=3 SV=1; Heat shock protein 70 OS=Plasmodium berghei (strain Anka) OX=5823 GN=PBANKA_0711900 PE=3 SV=1; Heat shock protein 70 OS=Plasmodium berghei OX=5821 GN=PBK173_000131400 PE=3 SV=1			0	99	EAEAVCSPIMSK	Carbamyl(C)@6; Methyl(S)@7	Methyl(S)@616	-0.000590757	1320.6	661.31	1320.61	661.31	2	15	1.1.1.837.12	12.8816	7366.19	7047.35	12.86	0.29	6598.37
1	82.3	82.3	63.15	51.88	51.59	tr|Q8WT39|Q8WT39_PLABE; tr|A0A509AK78|A0A509AK78_PLABA; tr|A0A0Y9VNI8|A0A0Y9VNI8_PLABE	Heat shock protein 70 OS=Plasmodium berghei OX=5821 GN=hsp70 PE=3 SV=1; Heat shock protein 70 OS=Plasmodium berghei (strain Anka) OX=5823 GN=PBANKA_0711900 PE=3 SV=1; Heat shock protein 70 OS=Plasmodium berghei OX=5821 GN=PBK173_000131400 PE=3 SV=1			0	99	EAEAVCSPIMSK	Dehydro(C)@6; Acetyl(S)@7; Oxidation(P)@8	Dehydro(C)@615; Acetyl(S)@616; Oxidation(P)@617	0.0232187	1320.6	661.31	1320.58	661.298	2	14	1.1.1.831.11	12.7215	7366.19	3610.06	12.86	0.29	4689.65
1	82.3	82.3	63.15	51.88	51.59	tr|Q8WT39|Q8WT39_PLABE; tr|A0A509AK78|A0A509AK78_PLABA; tr|A0A0Y9VNI8|A0A0Y9VNI8_PLABE	Heat shock protein 70 OS=Plasmodium berghei OX=5821 GN=hsp70 PE=3 SV=1; Heat shock protein 70 OS=Plasmodium berghei (strain Anka) OX=5823 GN=PBANKA_0711900 PE=3 SV=1; Heat shock protein 70 OS=Plasmodium berghei OX=5821 GN=PBK173_000131400 PE=3 SV=1			0	75.86	EAEAVCSPIMSK	Carbamyl(C)@6; Methyl(S)@7	Methyl(S)@616	-0.000590757	1320.6	661.31	1320.61	661.31	2	11	1.1.1.846.12	13.1193	7366.19	1341	12.86	0.29	3007.41
1	82.3	82.3	63.15	51.88	51.59	tr|Q8WT39|Q8WT39_PLABE; tr|A0A509AK78|A0A509AK78_PLABA; tr|A0A0Y9VNI8|A0A0Y9VNI8_PLABE	Heat shock protein 70 OS=Plasmodium berghei OX=5821 GN=hsp70 PE=3 SV=1; Heat shock protein 70 OS=Plasmodium berghei (strain Anka) OX=5823 GN=PBANKA_0711900 PE=3 SV=1; Heat shock protein 70 OS=Plasmodium berghei OX=5821 GN=PBK173_000131400 PE=3 SV=1			0	93.82	EKLQPNEVETCMK	Methyl(C)@11; Carbamyl(K)@13	Methyl(C)@582	0.000883625	1604.75	535.926	1604.75	535.925	3	13	1.1.1.760.11	10.8351	6422.92	2883.16	10.74	0.16	5773.49
1	82.3	82.3	63.15	51.88	51.59	tr|Q8WT39|Q8WT39_PLABE; tr|A0A509AK78|A0A509AK78_PLABA; tr|A0A0Y9VNI8|A0A0Y9VNI8_PLABE	Heat shock protein 70 OS=Plasmodium berghei OX=5821 GN=hsp70 PE=3 SV=1; Heat shock protein 70 OS=Plasmodium berghei (strain Anka) OX=5823 GN=PBANKA_0711900 PE=3 SV=1; Heat shock protein 70 OS=Plasmodium berghei OX=5821 GN=PBK173_000131400 PE=3 SV=1			0	91.97	EKLQPNEVETCMK	Methyl(C)@11; Carbamyl(K)@13	Methyl(C)@582	0.000883625	1604.75	535.926	1604.75	535.925	3	14	1.1.1.757.10	10.7531	6422.92	6268.49	10.74	0.16	9702.31
1	82.3	82.3	63.15	51.88	51.59	tr|Q8WT39|Q8WT39_PLABE; tr|A0A509AK78|A0A509AK78_PLABA; tr|A0A0Y9VNI8|A0A0Y9VNI8_PLABE	Heat shock protein 70 OS=Plasmodium berghei OX=5821 GN=hsp70 PE=3 SV=1; Heat shock protein 70 OS=Plasmodium berghei (strain Anka) OX=5823 GN=PBANKA_0711900 PE=3 SV=1; Heat shock protein 70 OS=Plasmodium berghei OX=5821 GN=PBK173_000131400 PE=3 SV=1			0	74.46	EKLQPNEVETCMK	Methyl(C)@11; Carbamyl(K)@13	Methyl(C)@582	0.000883625	1604.75	535.926	1604.75	535.925	3	13	1.1.1.754.11	10.6735	6422.92	3882.71	10.74	0.16	7374.92
1	82.3	82.3	63.15	51.88	51.59	tr|Q8WT39|Q8WT39_PLABE; tr|A0A509AK78|A0A509AK78_PLABA; tr|A0A0Y9VNI8|A0A0Y9VNI8_PLABE	Heat shock protein 70 OS=Plasmodium berghei OX=5821 GN=hsp70 PE=3 SV=1; Heat shock protein 70 OS=Plasmodium berghei (strain Anka) OX=5823 GN=PBANKA_0711900 PE=3 SV=1; Heat shock protein 70 OS=Plasmodium berghei OX=5821 GN=PBK173_000131400 PE=3 SV=1			0	45.89	EKLQPNEVETCMK	Dehydro(C)@11; Dioxidation(M)@12; Delta:H(2)C(2)(K)@13	Dehydro(C)@582; Dioxidation(M)@583	0.0246931	1604.75	535.926	1604.73	535.917	3	13	1.1.1.760.11	10.8351	6422.92	2883.16	10.74	0.16	5773.49
1	82.3	82.3	63.15	51.88	51.59	tr|Q8WT39|Q8WT39_PLABE; tr|A0A509AK78|A0A509AK78_PLABA; tr|A0A0Y9VNI8|A0A0Y9VNI8_PLABE	Heat shock protein 70 OS=Plasmodium berghei OX=5821 GN=hsp70 PE=3 SV=1; Heat shock protein 70 OS=Plasmodium berghei (strain Anka) OX=5823 GN=PBANKA_0711900 PE=3 SV=1; Heat shock protein 70 OS=Plasmodium berghei OX=5821 GN=PBK173_000131400 PE=3 SV=1			0	44.98	EKLQPNEVETCMK	Dehydro(C)@11; Dioxidation(M)@12; Delta:H(2)C(2)(K)@13	Dehydro(C)@582; Dioxidation(M)@583	0.0246931	1604.75	535.926	1604.73	535.917	3	14	1.1.1.757.10	10.7531	6422.92	6268.49	10.74	0.16	9702.31
1	82.3	82.3	63.15	51.88	51.59	tr|Q8WT39|Q8WT39_PLABE; tr|A0A509AK78|A0A509AK78_PLABA; tr|A0A0Y9VNI8|A0A0Y9VNI8_PLABE	Heat shock protein 70 OS=Plasmodium berghei OX=5821 GN=hsp70 PE=3 SV=1; Heat shock protein 70 OS=Plasmodium berghei (strain Anka) OX=5823 GN=PBANKA_0711900 PE=3 SV=1; Heat shock protein 70 OS=Plasmodium berghei OX=5821 GN=PBK173_000131400 PE=3 SV=1			0	96.31	ENAEAFLGK			0.00456741	977.486	489.75	977.482	489.748	2	9	1.1.1.907.5	14.7394	2817.28	2526.63	14.71	0.16	4316.59
1	82.3	82.3	63.15	51.88	51.59	tr|Q8WT39|Q8WT39_PLABE; tr|A0A509AK78|A0A509AK78_PLABA; tr|A0A0Y9VNI8|A0A0Y9VNI8_PLABE	Heat shock protein 70 OS=Plasmodium berghei OX=5821 GN=hsp70 PE=3 SV=1; Heat shock protein 70 OS=Plasmodium berghei (strain Anka) OX=5823 GN=PBANKA_0711900 PE=3 SV=1; Heat shock protein 70 OS=Plasmodium berghei OX=5821 GN=PBK173_000131400 PE=3 SV=1			0	99	FHLDGIPPAPR			0.00234179	1218.65	610.334	1218.65	610.333	2	13	1.1.1.1050.13	18.5552	2742.29	927.62	18.49	0.08	4383.49
1	82.3	82.3	63.15	51.88	51.59	tr|Q8WT39|Q8WT39_PLABE; tr|A0A509AK78|A0A509AK78_PLABA; tr|A0A0Y9VNI8|A0A0Y9VNI8_PLABE	Heat shock protein 70 OS=Plasmodium berghei OX=5821 GN=hsp70 PE=3 SV=1; Heat shock protein 70 OS=Plasmodium berghei (strain Anka) OX=5823 GN=PBANKA_0711900 PE=3 SV=1; Heat shock protein 70 OS=Plasmodium berghei OX=5821 GN=PBK173_000131400 PE=3 SV=1			0	99	FHLDGIPPAPR			-0.00779019	1218.64	610.329	1218.65	610.333	2	13	1.1.1.1039.9	18.2572	2565.13	2231.68	18.11	0.21	6262.03
1	82.3	82.3	63.15	51.88	51.59	tr|Q8WT39|Q8WT39_PLABE; tr|A0A509AK78|A0A509AK78_PLABA; tr|A0A0Y9VNI8|A0A0Y9VNI8_PLABE	Heat shock protein 70 OS=Plasmodium berghei OX=5821 GN=hsp70 PE=3 SV=1; Heat shock protein 70 OS=Plasmodium berghei (strain Anka) OX=5823 GN=PBANKA_0711900 PE=3 SV=1; Heat shock protein 70 OS=Plasmodium berghei OX=5821 GN=PBK173_000131400 PE=3 SV=1			0	99	FHLDGIPPAPR			0.00331836	1218.65	610.334	1218.65	610.333	2	12	1.1.1.1042.13	18.3421	2629.01	2374.42	18.3	0.19	5696.03
1	82.3	82.3	63.15	51.88	51.59	tr|Q8WT39|Q8WT39_PLABE; tr|A0A509AK78|A0A509AK78_PLABA; tr|A0A0Y9VNI8|A0A0Y9VNI8_PLABE	Heat shock protein 70 OS=Plasmodium berghei OX=5821 GN=hsp70 PE=3 SV=1; Heat shock protein 70 OS=Plasmodium berghei (strain Anka) OX=5823 GN=PBANKA_0711900 PE=3 SV=1; Heat shock protein 70 OS=Plasmodium berghei OX=5821 GN=PBK173_000131400 PE=3 SV=1			0	99	FTESSVQSDMK			-0.00200785	1257.55	629.784	1257.55	629.785	2	13	1.1.1.751.15	10.5977	4475.22	2933.51	10.66	0.13	3749.46
1	82.3	82.3	63.15	51.88	51.59	tr|Q8WT39|Q8WT39_PLABE; tr|A0A509AK78|A0A509AK78_PLABA; tr|A0A0Y9VNI8|A0A0Y9VNI8_PLABE	Heat shock protein 70 OS=Plasmodium berghei OX=5821 GN=hsp70 PE=3 SV=1; Heat shock protein 70 OS=Plasmodium berghei (strain Anka) OX=5823 GN=PBANKA_0711900 PE=3 SV=1; Heat shock protein 70 OS=Plasmodium berghei OX=5821 GN=PBK173_000131400 PE=3 SV=1			0	99	FTESSVQSDMK			-0.00200785	1257.55	629.784	1257.55	629.785	2	12	1.1.1.754.14	10.6775	4475.22	4425.38	10.66	0.13	4875.87
1	82.3	82.3	63.15	51.88	51.59	tr|Q8WT39|Q8WT39_PLABE; tr|A0A509AK78|A0A509AK78_PLABA; tr|A0A0Y9VNI8|A0A0Y9VNI8_PLABE	Heat shock protein 70 OS=Plasmodium berghei OX=5821 GN=hsp70 PE=3 SV=1; Heat shock protein 70 OS=Plasmodium berghei (strain Anka) OX=5823 GN=PBANKA_0711900 PE=3 SV=1; Heat shock protein 70 OS=Plasmodium berghei OX=5821 GN=PBK173_000131400 PE=3 SV=1			0	99	FTESSVQSDMK			-0.00200785	1257.55	629.784	1257.55	629.785	2	11	1.1.1.757.13	10.7571	4475.22	2121.12	10.66	0.13	3667.6
1	82.3	82.3	63.15	51.88	51.59	tr|Q8WT39|Q8WT39_PLABE; tr|A0A509AK78|A0A509AK78_PLABA; tr|A0A0Y9VNI8|A0A0Y9VNI8_PLABE	Heat shock protein 70 OS=Plasmodium berghei OX=5821 GN=hsp70 PE=3 SV=1; Heat shock protein 70 OS=Plasmodium berghei (strain Anka) OX=5823 GN=PBANKA_0711900 PE=3 SV=1; Heat shock protein 70 OS=Plasmodium berghei OX=5821 GN=PBK173_000131400 PE=3 SV=1			0	15.67	FTESSVQSDMK	Oxidation(M)@10		-0.00092114	1273.55	637.782	1273.55	637.782	2	5	1.1.1.672.14	8.45287	246.17	227.36	8.46	0.22	1076.68
1	82.3	82.3	63.15	51.88	51.59	tr|Q8WT39|Q8WT39_PLABE; tr|A0A509AK78|A0A509AK78_PLABA; tr|A0A0Y9VNI8|A0A0Y9VNI8_PLABE	Heat shock protein 70 OS=Plasmodium berghei OX=5821 GN=hsp70 PE=3 SV=1; Heat shock protein 70 OS=Plasmodium berghei (strain Anka) OX=5823 GN=PBANKA_0711900 PE=3 SV=1; Heat shock protein 70 OS=Plasmodium berghei OX=5821 GN=PBK173_000131400 PE=3 SV=1			0	83.35	FTESSVQSDMKHWPFTVK			0.0103042	2153.04	539.266	2153.03	539.264	4	11	1.1.1.1165.3	21.6368	10762.7	4077.03	21.71	0.11	6208.18
1	82.3	82.3	63.15	51.88	51.59	tr|Q8WT39|Q8WT39_PLABE; tr|A0A509AK78|A0A509AK78_PLABA; tr|A0A0Y9VNI8|A0A0Y9VNI8_PLABE	Heat shock protein 70 OS=Plasmodium berghei OX=5821 GN=hsp70 PE=3 SV=1; Heat shock protein 70 OS=Plasmodium berghei (strain Anka) OX=5823 GN=PBANKA_0711900 PE=3 SV=1; Heat shock protein 70 OS=Plasmodium berghei OX=5821 GN=PBK173_000131400 PE=3 SV=1			0	99	HWPFTVK	Oxidation(W)@2		0.000373654	929.476	465.745	929.476	465.745	2	10	1.1.1.898.3	14.4945	4786.98	3943.9	14.54	0.19	4479.51
1	82.3	82.3	63.15	51.88	51.59	tr|Q8WT39|Q8WT39_PLABE; tr|A0A509AK78|A0A509AK78_PLABA; tr|A0A0Y9VNI8|A0A0Y9VNI8_PLABE	Heat shock protein 70 OS=Plasmodium berghei OX=5821 GN=hsp70 PE=3 SV=1; Heat shock protein 70 OS=Plasmodium berghei (strain Anka) OX=5823 GN=PBANKA_0711900 PE=3 SV=1; Heat shock protein 70 OS=Plasmodium berghei OX=5821 GN=PBK173_000131400 PE=3 SV=1			0	96.04	HWPFTVK			0.00172669	913.483	457.749	913.481	457.748	2	8	1.1.1.1012.2	17.531	3089.16	2003.48	17.63	0.21	2848.88
1	82.3	82.3	63.15	51.88	51.59	tr|Q8WT39|Q8WT39_PLABE; tr|A0A509AK78|A0A509AK78_PLABA; tr|A0A0Y9VNI8|A0A0Y9VNI8_PLABE	Heat shock protein 70 OS=Plasmodium berghei OX=5821 GN=hsp70 PE=3 SV=1; Heat shock protein 70 OS=Plasmodium berghei (strain Anka) OX=5823 GN=PBANKA_0711900 PE=3 SV=1; Heat shock protein 70 OS=Plasmodium berghei OX=5821 GN=PBK173_000131400 PE=3 SV=1			0	89.96	HWPFTVK	Oxidation(W)@2		0.000373654	929.476	465.745	929.476	465.745	2	9	1.1.1.901.3	14.5753	4786.98	4748.89	14.54	0.19	4684.93
1	82.3	82.3	63.15	51.88	51.59	tr|Q8WT39|Q8WT39_PLABE; tr|A0A509AK78|A0A509AK78_PLABA; tr|A0A0Y9VNI8|A0A0Y9VNI8_PLABE	Heat shock protein 70 OS=Plasmodium berghei OX=5821 GN=hsp70 PE=3 SV=1; Heat shock protein 70 OS=Plasmodium berghei (strain Anka) OX=5823 GN=PBANKA_0711900 PE=3 SV=1; Heat shock protein 70 OS=Plasmodium berghei OX=5821 GN=PBK173_000131400 PE=3 SV=1			0	48.18	HWPFTVK			0.0201595	913.501	457.758	913.481	457.748	2	6	1.1.1.1039.3	18.2492	7123.38	2248.45	18.59	0.43	2132.99
1	82.3	82.3	63.15	51.88	51.59	tr|Q8WT39|Q8WT39_PLABE; tr|A0A509AK78|A0A509AK78_PLABA; tr|A0A0Y9VNI8|A0A0Y9VNI8_PLABE	Heat shock protein 70 OS=Plasmodium berghei OX=5821 GN=hsp70 PE=3 SV=1; Heat shock protein 70 OS=Plasmodium berghei (strain Anka) OX=5823 GN=PBANKA_0711900 PE=3 SV=1; Heat shock protein 70 OS=Plasmodium berghei OX=5821 GN=PBK173_000131400 PE=3 SV=1			0	23.06	HWPFTVK			-0.00846628	913.473	457.744	913.481	457.748	2	7	1.1.1.1026.3	17.9035	4206.77	4109.99	17.9	0.26	3218.43
1	82.3	82.3	63.15	51.88	51.59	tr|Q8WT39|Q8WT39_PLABE; tr|A0A509AK78|A0A509AK78_PLABA; tr|A0A0Y9VNI8|A0A0Y9VNI8_PLABE	Heat shock protein 70 OS=Plasmodium berghei OX=5821 GN=hsp70 PE=3 SV=1; Heat shock protein 70 OS=Plasmodium berghei (strain Anka) OX=5823 GN=PBANKA_0711900 PE=3 SV=1; Heat shock protein 70 OS=Plasmodium berghei OX=5821 GN=PBK173_000131400 PE=3 SV=1			0	99	IINEPTAAAIAY			0.0229936	1245.68	623.849	1245.66	623.838	2	17	1.1.1.1160.8	21.5094	34349.9	17790.2	21.58	0.19	16797.7
1	82.3	82.3	63.15	51.88	51.59	tr|Q8WT39|Q8WT39_PLABE; tr|A0A509AK78|A0A509AK78_PLABA; tr|A0A0Y9VNI8|A0A0Y9VNI8_PLABE	Heat shock protein 70 OS=Plasmodium berghei OX=5821 GN=hsp70 PE=3 SV=1; Heat shock protein 70 OS=Plasmodium berghei (strain Anka) OX=5823 GN=PBANKA_0711900 PE=3 SV=1; Heat shock protein 70 OS=Plasmodium berghei OX=5821 GN=PBK173_000131400 PE=3 SV=1			0	99	IINEPTAAAIAY			0.000288177	1245.66	623.838	1245.66	623.838	2	13	1.1.1.1190.8	22.3135	6419.16	5986.42	22.22	0.24	6558.44
1	82.3	82.3	63.15	51.88	51.59	tr|Q8WT39|Q8WT39_PLABE; tr|A0A509AK78|A0A509AK78_PLABA; tr|A0A0Y9VNI8|A0A0Y9VNI8_PLABE	Heat shock protein 70 OS=Plasmodium berghei OX=5821 GN=hsp70 PE=3 SV=1; Heat shock protein 70 OS=Plasmodium berghei (strain Anka) OX=5823 GN=PBANKA_0711900 PE=3 SV=1; Heat shock protein 70 OS=Plasmodium berghei OX=5821 GN=PBK173_000131400 PE=3 SV=1			0	80.68	IINEPTAAAIAY			0.000288177	1245.66	623.838	1245.66	623.838	2	12	1.1.1.1194.9	22.4211	6419.16	1443.38	22.22	0.24	5324.23
1	82.3	82.3	63.15	51.88	51.59	tr|Q8WT39|Q8WT39_PLABE; tr|A0A509AK78|A0A509AK78_PLABA; tr|A0A0Y9VNI8|A0A0Y9VNI8_PLABE	Heat shock protein 70 OS=Plasmodium berghei OX=5821 GN=hsp70 PE=3 SV=1; Heat shock protein 70 OS=Plasmodium berghei (strain Anka) OX=5823 GN=PBANKA_0711900 PE=3 SV=1; Heat shock protein 70 OS=Plasmodium berghei OX=5821 GN=PBK173_000131400 PE=3 SV=1			0	99	IINEPTAAAIAYGLHK			-0.00296245	1680.92	561.313	1680.92	561.314	3	21	1.1.1.1125.7	20.5688	52870.1	18659.8	20.67	0.11	16155.3
1	82.3	82.3	63.15	51.88	51.59	tr|Q8WT39|Q8WT39_PLABE; tr|A0A509AK78|A0A509AK78_PLABA; tr|A0A0Y9VNI8|A0A0Y9VNI8_PLABE	Heat shock protein 70 OS=Plasmodium berghei OX=5821 GN=hsp70 PE=3 SV=1; Heat shock protein 70 OS=Plasmodium berghei (strain Anka) OX=5823 GN=PBANKA_0711900 PE=3 SV=1; Heat shock protein 70 OS=Plasmodium berghei OX=5821 GN=PBK173_000131400 PE=3 SV=1			0	99	IINEPTAAAIAYGLHK			-0.00296245	1680.92	561.313	1680.92	561.314	3	22	1.1.1.1128.4	20.6454	52870.1	50811.7	20.67	0.11	40065.9
1	82.3	82.3	63.15	51.88	51.59	tr|Q8WT39|Q8WT39_PLABE; tr|A0A509AK78|A0A509AK78_PLABA; tr|A0A0Y9VNI8|A0A0Y9VNI8_PLABE	Heat shock protein 70 OS=Plasmodium berghei OX=5821 GN=hsp70 PE=3 SV=1; Heat shock protein 70 OS=Plasmodium berghei (strain Anka) OX=5823 GN=PBANKA_0711900 PE=3 SV=1; Heat shock protein 70 OS=Plasmodium berghei OX=5821 GN=PBK173_000131400 PE=3 SV=1			0	99	IINEPTAAAIAYGLHK			-0.00296245	1680.92	561.313	1680.92	561.314	3	24	1.1.1.1131.7	20.7305	52870.1	28996.9	20.67	0.11	25861
1	82.3	82.3	63.15	51.88	51.59	tr|Q8WT39|Q8WT39_PLABE; tr|A0A509AK78|A0A509AK78_PLABA; tr|A0A0Y9VNI8|A0A0Y9VNI8_PLABE	Heat shock protein 70 OS=Plasmodium berghei OX=5821 GN=hsp70 PE=3 SV=1; Heat shock protein 70 OS=Plasmodium berghei (strain Anka) OX=5823 GN=PBANKA_0711900 PE=3 SV=1; Heat shock protein 70 OS=Plasmodium berghei OX=5821 GN=PBK173_000131400 PE=3 SV=1			0	99	IINEPTAAAIAYGLHKK			0.00209721	1809.02	453.262	1809.01	453.261	4	14	1.1.1.1043.2	18.3541	13355.5	2102.95	18.46	0.21	2928.66
1	82.3	82.3	63.15	51.88	51.59	tr|Q8WT39|Q8WT39_PLABE; tr|A0A509AK78|A0A509AK78_PLABA; tr|A0A0Y9VNI8|A0A0Y9VNI8_PLABE	Heat shock protein 70 OS=Plasmodium berghei OX=5821 GN=hsp70 PE=3 SV=1; Heat shock protein 70 OS=Plasmodium berghei (strain Anka) OX=5823 GN=PBANKA_0711900 PE=3 SV=1; Heat shock protein 70 OS=Plasmodium berghei OX=5821 GN=PBK173_000131400 PE=3 SV=1			0	99	IINEPTAAAIAYGLHKK			0.000935002	1809.02	604.013	1809.01	604.012	3	19	1.1.1.1044.10	18.391	10597	4673.02	18.48	0.16	7138.45
1	82.3	82.3	63.15	51.88	51.59	tr|Q8WT39|Q8WT39_PLABE; tr|A0A509AK78|A0A509AK78_PLABA; tr|A0A0Y9VNI8|A0A0Y9VNI8_PLABE	Heat shock protein 70 OS=Plasmodium berghei OX=5821 GN=hsp70 PE=3 SV=1; Heat shock protein 70 OS=Plasmodium berghei (strain Anka) OX=5823 GN=PBANKA_0711900 PE=3 SV=1; Heat shock protein 70 OS=Plasmodium berghei OX=5821 GN=PBK173_000131400 PE=3 SV=1			0	99	IINEPTAAAIAYGLHKK			0.00209721	1809.02	453.262	1809.01	453.261	4	20	1.1.1.1047.3	18.4614	13355.5	13035.7	18.46	0.21	11901.4
1	82.3	82.3	63.15	51.88	51.59	tr|Q8WT39|Q8WT39_PLABE; tr|A0A509AK78|A0A509AK78_PLABA; tr|A0A0Y9VNI8|A0A0Y9VNI8_PLABE	Heat shock protein 70 OS=Plasmodium berghei OX=5821 GN=hsp70 PE=3 SV=1; Heat shock protein 70 OS=Plasmodium berghei (strain Anka) OX=5823 GN=PBANKA_0711900 PE=3 SV=1; Heat shock protein 70 OS=Plasmodium berghei OX=5821 GN=PBK173_000131400 PE=3 SV=1			0	75.7	IINEPTAAAIAYGLHKK			0.00209721	1809.02	453.262	1809.01	453.261	4	11	1.1.1.1053.4	18.6234	13355.5	4337.91	18.46	0.21	5567.51
1	82.3	82.3	63.15	51.88	51.59	tr|Q8WT39|Q8WT39_PLABE; tr|A0A509AK78|A0A509AK78_PLABA; tr|A0A0Y9VNI8|A0A0Y9VNI8_PLABE	Heat shock protein 70 OS=Plasmodium berghei OX=5821 GN=hsp70 PE=3 SV=1; Heat shock protein 70 OS=Plasmodium berghei (strain Anka) OX=5823 GN=PBANKA_0711900 PE=3 SV=1; Heat shock protein 70 OS=Plasmodium berghei OX=5821 GN=PBK173_000131400 PE=3 SV=1			0	52.72	IKEKLQPNEVETCMK	Dehydro(C)@13; Dioxidation(M)@14; Delta:H(2)C(2)(K)@15	Dehydro(C)@582; Dioxidation(M)@583	0.0213271	1845.93	616.317	1845.91	616.31	3	14	1.1.1.740.12	10.2952	940.04	929.86	10.28	0.14	2770.96
1	82.3	82.3	63.15	51.88	51.59	tr|Q8WT39|Q8WT39_PLABE; tr|A0A509AK78|A0A509AK78_PLABA; tr|A0A0Y9VNI8|A0A0Y9VNI8_PLABE	Heat shock protein 70 OS=Plasmodium berghei OX=5821 GN=hsp70 PE=3 SV=1; Heat shock protein 70 OS=Plasmodium berghei (strain Anka) OX=5823 GN=PBANKA_0711900 PE=3 SV=1; Heat shock protein 70 OS=Plasmodium berghei OX=5821 GN=PBK173_000131400 PE=3 SV=1			0	99	IQTLIKEFFNGK			-0.00426374	1436.8	479.94	1436.8	479.942	3	14	1.1.1.1251.3	23.9431	7461.49	7397.84	23.96	0.14	4376.44
1	82.3	82.3	63.15	51.88	51.59	tr|Q8WT39|Q8WT39_PLABE; tr|A0A509AK78|A0A509AK78_PLABA; tr|A0A0Y9VNI8|A0A0Y9VNI8_PLABE	Heat shock protein 70 OS=Plasmodium berghei OX=5821 GN=hsp70 PE=3 SV=1; Heat shock protein 70 OS=Plasmodium berghei (strain Anka) OX=5823 GN=PBANKA_0711900 PE=3 SV=1; Heat shock protein 70 OS=Plasmodium berghei OX=5821 GN=PBK173_000131400 PE=3 SV=1			0	99	IQTLIKEFFNGK	Deamidated(N)@10		0.0115784	1437.8	480.273	1437.79	480.27	3	13	1.1.1.1266.3	24.347	2595.3	2595.3	24.35	0.05	2374.58
1	82.3	82.3	63.15	51.88	51.59	tr|Q8WT39|Q8WT39_PLABE; tr|A0A509AK78|A0A509AK78_PLABA; tr|A0A0Y9VNI8|A0A0Y9VNI8_PLABE	Heat shock protein 70 OS=Plasmodium berghei OX=5821 GN=hsp70 PE=3 SV=1; Heat shock protein 70 OS=Plasmodium berghei (strain Anka) OX=5823 GN=PBANKA_0711900 PE=3 SV=1; Heat shock protein 70 OS=Plasmodium berghei OX=5821 GN=PBK173_000131400 PE=3 SV=1			0	25.41	IQTLIKEFFNGK			-0.0122014	1436.79	719.403	1436.8	719.409	2	13	1.1.1.1251.9	23.9511	4667.27	4243.66	23.99	0.19	21511
1	82.3	82.3	63.15	51.88	51.59	tr|Q8WT39|Q8WT39_PLABE; tr|A0A509AK78|A0A509AK78_PLABA; tr|A0A0Y9VNI8|A0A0Y9VNI8_PLABE	Heat shock protein 70 OS=Plasmodium berghei OX=5821 GN=hsp70 PE=3 SV=1; Heat shock protein 70 OS=Plasmodium berghei (strain Anka) OX=5823 GN=PBANKA_0711900 PE=3 SV=1; Heat shock protein 70 OS=Plasmodium berghei OX=5821 GN=PBK173_000131400 PE=3 SV=1			0	99	KFTESSVQSDMK			-9.63026e-05	1385.65	693.832	1385.65	693.832	2	14	1.1.1.676.14	8.56115	2246.78	827.41	8.65	0.16	1514.97
1	82.3	82.3	63.15	51.88	51.59	tr|Q8WT39|Q8WT39_PLABE; tr|A0A509AK78|A0A509AK78_PLABA; tr|A0A0Y9VNI8|A0A0Y9VNI8_PLABE	Heat shock protein 70 OS=Plasmodium berghei OX=5821 GN=hsp70 PE=3 SV=1; Heat shock protein 70 OS=Plasmodium berghei (strain Anka) OX=5823 GN=PBANKA_0711900 PE=3 SV=1; Heat shock protein 70 OS=Plasmodium berghei OX=5821 GN=PBK173_000131400 PE=3 SV=1			0	99	KFTESSVQSDMK			0.000456584	1385.65	462.891	1385.65	462.891	3	15	1.1.1.679.6	8.63133	4020.32	3461.65	8.68	0.11	5987.23
1	82.3	82.3	63.15	51.88	51.59	tr|Q8WT39|Q8WT39_PLABE; tr|A0A509AK78|A0A509AK78_PLABA; tr|A0A0Y9VNI8|A0A0Y9VNI8_PLABE	Heat shock protein 70 OS=Plasmodium berghei OX=5821 GN=hsp70 PE=3 SV=1; Heat shock protein 70 OS=Plasmodium berghei (strain Anka) OX=5823 GN=PBANKA_0711900 PE=3 SV=1; Heat shock protein 70 OS=Plasmodium berghei OX=5821 GN=PBK173_000131400 PE=3 SV=1			0	99	KFTESSVQSDMK			0.000456584	1385.65	462.891	1385.65	462.891	3	15	1.1.1.682.11	8.7194	4020.32	3067.5	8.68	0.11	5066.56
1	82.3	82.3	63.15	51.88	51.59	tr|Q8WT39|Q8WT39_PLABE; tr|A0A509AK78|A0A509AK78_PLABA; tr|A0A0Y9VNI8|A0A0Y9VNI8_PLABE	Heat shock protein 70 OS=Plasmodium berghei OX=5821 GN=hsp70 PE=3 SV=1; Heat shock protein 70 OS=Plasmodium berghei (strain Anka) OX=5823 GN=PBANKA_0711900 PE=3 SV=1; Heat shock protein 70 OS=Plasmodium berghei OX=5821 GN=PBK173_000131400 PE=3 SV=1			0	93.5	KFTESSVQSDMK	Oxidation(M)@11		0.00256549	1401.65	468.223	1401.64	468.222	3	7	1.1.1.606.5	6.65417	167.64	159.04	6.65	0.19	938.885
1	82.3	82.3	63.15	51.88	51.59	tr|Q8WT39|Q8WT39_PLABE; tr|A0A509AK78|A0A509AK78_PLABA; tr|A0A0Y9VNI8|A0A0Y9VNI8_PLABE	Heat shock protein 70 OS=Plasmodium berghei OX=5821 GN=hsp70 PE=3 SV=1; Heat shock protein 70 OS=Plasmodium berghei (strain Anka) OX=5823 GN=PBANKA_0711900 PE=3 SV=1; Heat shock protein 70 OS=Plasmodium berghei OX=5821 GN=PBK173_000131400 PE=3 SV=1			0	92.66	KFTESSVQSDMK	Oxidation(M)@11		0.00558677	1401.65	468.224	1401.64	468.222	3	7	1.1.1.611.6	6.78862	200.2	91.46	6.86	0.13	967.213
1	82.3	82.3	63.15	51.88	51.59	tr|Q8WT39|Q8WT39_PLABE; tr|A0A509AK78|A0A509AK78_PLABA; tr|A0A0Y9VNI8|A0A0Y9VNI8_PLABE	Heat shock protein 70 OS=Plasmodium berghei OX=5821 GN=hsp70 PE=3 SV=1; Heat shock protein 70 OS=Plasmodium berghei (strain Anka) OX=5823 GN=PBANKA_0711900 PE=3 SV=1; Heat shock protein 70 OS=Plasmodium berghei OX=5821 GN=PBK173_000131400 PE=3 SV=1			0	47.51	KFTESSVQSDMK	Oxidation(M)@11		-0.00823787	1401.64	468.219	1401.64	468.222	3	6	1.1.1.623.7	7.11332	437.53	351.33	7.13	0.11	1242.73
1	82.3	82.3	63.15	51.88	51.59	tr|Q8WT39|Q8WT39_PLABE; tr|A0A509AK78|A0A509AK78_PLABA; tr|A0A0Y9VNI8|A0A0Y9VNI8_PLABE	Heat shock protein 70 OS=Plasmodium berghei OX=5821 GN=hsp70 PE=3 SV=1; Heat shock protein 70 OS=Plasmodium berghei (strain Anka) OX=5823 GN=PBANKA_0711900 PE=3 SV=1; Heat shock protein 70 OS=Plasmodium berghei OX=5821 GN=PBK173_000131400 PE=3 SV=1			0	15.08	KFTESSVQSDMK	Oxidation(M)@11		0.022982	1401.67	468.23	1401.64	468.222	3	5	1.1.1.632.8	7.35775	214.87	203.84	7.37	0.14	1135.5
1	82.3	82.3	63.15	51.88	51.59	tr|Q8WT39|Q8WT39_PLABE; tr|A0A509AK78|A0A509AK78_PLABA; tr|A0A0Y9VNI8|A0A0Y9VNI8_PLABE	Heat shock protein 70 OS=Plasmodium berghei OX=5821 GN=hsp70 PE=3 SV=1; Heat shock protein 70 OS=Plasmodium berghei (strain Anka) OX=5823 GN=PBANKA_0711900 PE=3 SV=1; Heat shock protein 70 OS=Plasmodium berghei OX=5821 GN=PBK173_000131400 PE=3 SV=1			0	99	KFTESSVQSDMKHWPFTVK			0.0101811	2281.13	571.29	2281.12	571.287	4	18	1.1.1.1107.5	20.0818	23186.7	3087.72	20.23	0.19	8065.35
1	82.3	82.3	63.15	51.88	51.59	tr|Q8WT39|Q8WT39_PLABE; tr|A0A509AK78|A0A509AK78_PLABA; tr|A0A0Y9VNI8|A0A0Y9VNI8_PLABE	Heat shock protein 70 OS=Plasmodium berghei OX=5821 GN=hsp70 PE=3 SV=1; Heat shock protein 70 OS=Plasmodium berghei (strain Anka) OX=5823 GN=PBANKA_0711900 PE=3 SV=1; Heat shock protein 70 OS=Plasmodium berghei OX=5821 GN=PBK173_000131400 PE=3 SV=1			0	99	KFTESSVQSDMKHWPFTVK			0.0101811	2281.13	571.29	2281.12	571.287	4	25	1.1.1.1110.6	20.1635	23186.7	13466.5	20.23	0.19	18491.9
1	82.3	82.3	63.15	51.88	51.59	tr|Q8WT39|Q8WT39_PLABE; tr|A0A509AK78|A0A509AK78_PLABA; tr|A0A0Y9VNI8|A0A0Y9VNI8_PLABE	Heat shock protein 70 OS=Plasmodium berghei OX=5821 GN=hsp70 PE=3 SV=1; Heat shock protein 70 OS=Plasmodium berghei (strain Anka) OX=5823 GN=PBANKA_0711900 PE=3 SV=1; Heat shock protein 70 OS=Plasmodium berghei OX=5821 GN=PBK173_000131400 PE=3 SV=1			0	99	KFTESSVQSDMKHWPFTVK			0.0101811	2281.13	571.29	2281.12	571.287	4	27	1.1.1.1113.5	20.2426	23186.7	22322.5	20.23	0.19	25725.8
1	82.3	82.3	63.15	51.88	51.59	tr|Q8WT39|Q8WT39_PLABE; tr|A0A509AK78|A0A509AK78_PLABA; tr|A0A0Y9VNI8|A0A0Y9VNI8_PLABE	Heat shock protein 70 OS=Plasmodium berghei OX=5821 GN=hsp70 PE=3 SV=1; Heat shock protein 70 OS=Plasmodium berghei (strain Anka) OX=5823 GN=PBANKA_0711900 PE=3 SV=1; Heat shock protein 70 OS=Plasmodium berghei OX=5821 GN=PBK173_000131400 PE=3 SV=1			0	99	KFTESSVQSDMKHWPFTVK			0.0101811	2281.13	571.29	2281.12	571.287	4	18	1.1.1.1119.8	20.4085	23186.7	5119.21	20.23	0.19	8401.14
1	82.3	82.3	63.15	51.88	51.59	tr|Q8WT39|Q8WT39_PLABE; tr|A0A509AK78|A0A509AK78_PLABA; tr|A0A0Y9VNI8|A0A0Y9VNI8_PLABE	Heat shock protein 70 OS=Plasmodium berghei OX=5821 GN=hsp70 PE=3 SV=1; Heat shock protein 70 OS=Plasmodium berghei (strain Anka) OX=5823 GN=PBANKA_0711900 PE=3 SV=1; Heat shock protein 70 OS=Plasmodium berghei OX=5821 GN=PBK173_000131400 PE=3 SV=1			0	99	KLFHPEEISSMVLQK			-0.00386723	1784.95	595.989	1784.95	595.99	3	23	1.1.1.1113.7	20.2452	23411.3	13824	20.34	0.19	11323.2
1	82.3	82.3	63.15	51.88	51.59	tr|Q8WT39|Q8WT39_PLABE; tr|A0A509AK78|A0A509AK78_PLABA; tr|A0A0Y9VNI8|A0A0Y9VNI8_PLABE	Heat shock protein 70 OS=Plasmodium berghei OX=5821 GN=hsp70 PE=3 SV=1; Heat shock protein 70 OS=Plasmodium berghei (strain Anka) OX=5823 GN=PBANKA_0711900 PE=3 SV=1; Heat shock protein 70 OS=Plasmodium berghei OX=5821 GN=PBK173_000131400 PE=3 SV=1			0	99	KLFHPEEISSMVLQK			-0.00386723	1784.95	595.989	1784.95	595.99	3	23	1.1.1.1116.6	20.3244	23411.3	23372.2	20.34	0.19	19164.8
1	82.3	82.3	63.15	51.88	51.59	tr|Q8WT39|Q8WT39_PLABE; tr|A0A509AK78|A0A509AK78_PLABA; tr|A0A0Y9VNI8|A0A0Y9VNI8_PLABE	Heat shock protein 70 OS=Plasmodium berghei OX=5821 GN=hsp70 PE=3 SV=1; Heat shock protein 70 OS=Plasmodium berghei (strain Anka) OX=5823 GN=PBANKA_0711900 PE=3 SV=1; Heat shock protein 70 OS=Plasmodium berghei OX=5821 GN=PBK173_000131400 PE=3 SV=1			0	99	KLFHPEEISSMVLQK			-0.00386723	1784.95	595.989	1784.95	595.99	3	23	1.1.1.1119.9	20.4098	23411.3	15217.2	20.34	0.19	12484.5
1	82.3	82.3	63.15	51.88	51.59	tr|Q8WT39|Q8WT39_PLABE; tr|A0A509AK78|A0A509AK78_PLABA; tr|A0A0Y9VNI8|A0A0Y9VNI8_PLABE	Heat shock protein 70 OS=Plasmodium berghei OX=5821 GN=hsp70 PE=3 SV=1; Heat shock protein 70 OS=Plasmodium berghei (strain Anka) OX=5823 GN=PBANKA_0711900 PE=3 SV=1; Heat shock protein 70 OS=Plasmodium berghei OX=5821 GN=PBK173_000131400 PE=3 SV=1			0	99	KLFHPEEISSMVLQK			-0.00386723	1784.95	595.989	1784.95	595.99	3	21	1.1.1.1122.9	20.4907	23411.3	5569.6	20.34	0.19	6869.17
1	82.3	82.3	63.15	51.88	51.59	tr|Q8WT39|Q8WT39_PLABE; tr|A0A509AK78|A0A509AK78_PLABA; tr|A0A0Y9VNI8|A0A0Y9VNI8_PLABE	Heat shock protein 70 OS=Plasmodium berghei OX=5821 GN=hsp70 PE=3 SV=1; Heat shock protein 70 OS=Plasmodium berghei (strain Anka) OX=5823 GN=PBANKA_0711900 PE=3 SV=1; Heat shock protein 70 OS=Plasmodium berghei OX=5821 GN=PBK173_000131400 PE=3 SV=1			0	99	KLFHPEEISSMVLQK			-0.00669568	1784.94	447.243	1784.95	447.245	4	13	1.1.1.1115.3	20.2934	6880.96	5633.57	20.37	0.16	6116.71
1	82.3	82.3	63.15	51.88	51.59	tr|Q8WT39|Q8WT39_PLABE; tr|A0A509AK78|A0A509AK78_PLABA; tr|A0A0Y9VNI8|A0A0Y9VNI8_PLABE	Heat shock protein 70 OS=Plasmodium berghei OX=5821 GN=hsp70 PE=3 SV=1; Heat shock protein 70 OS=Plasmodium berghei (strain Anka) OX=5823 GN=PBANKA_0711900 PE=3 SV=1; Heat shock protein 70 OS=Plasmodium berghei OX=5821 GN=PBK173_000131400 PE=3 SV=1			0	58.25	KLFHPEEISSMVLQK			-0.00496588	1784.94	595.989	1784.95	595.99	3	13	1.1.1.1130.8	20.7048	6803.09	6240.42	20.7	0.05	8889.6
1	82.3	82.3	63.15	51.88	51.59	tr|Q8WT39|Q8WT39_PLABE; tr|A0A509AK78|A0A509AK78_PLABA; tr|A0A0Y9VNI8|A0A0Y9VNI8_PLABE	Heat shock protein 70 OS=Plasmodium berghei OX=5821 GN=hsp70 PE=3 SV=1; Heat shock protein 70 OS=Plasmodium berghei (strain Anka) OX=5823 GN=PBANKA_0711900 PE=3 SV=1; Heat shock protein 70 OS=Plasmodium berghei OX=5821 GN=PBK173_000131400 PE=3 SV=1			0	99	KSVHEVVLVGGSTR			-0.0175625	1466.8	489.942	1466.82	489.947	3	11	1.1.1.665.9	8.25628	736.67	628.12	8.27	0.11	2295.28
1	82.3	82.3	63.15	51.88	51.59	tr|Q8WT39|Q8WT39_PLABE; tr|A0A509AK78|A0A509AK78_PLABA; tr|A0A0Y9VNI8|A0A0Y9VNI8_PLABE	Heat shock protein 70 OS=Plasmodium berghei OX=5821 GN=hsp70 PE=3 SV=1; Heat shock protein 70 OS=Plasmodium berghei (strain Anka) OX=5823 GN=PBANKA_0711900 PE=3 SV=1; Heat shock protein 70 OS=Plasmodium berghei OX=5821 GN=PBK173_000131400 PE=3 SV=1			0	99	KSVHEVVLVGGSTR			-0.0175625	1466.8	489.942	1466.82	489.947	3	13	1.1.1.668.11	8.3404	736.67	305.18	8.27	0.11	1878.68
1	82.3	82.3	63.15	51.88	51.59	tr|Q8WT39|Q8WT39_PLABE; tr|A0A509AK78|A0A509AK78_PLABA; tr|A0A0Y9VNI8|A0A0Y9VNI8_PLABE	Heat shock protein 70 OS=Plasmodium berghei OX=5821 GN=hsp70 PE=3 SV=1; Heat shock protein 70 OS=Plasmodium berghei (strain Anka) OX=5823 GN=PBANKA_0711900 PE=3 SV=1; Heat shock protein 70 OS=Plasmodium berghei OX=5821 GN=PBK173_000131400 PE=3 SV=1			0	99	LFHPEEISSMVLQK			0.00205877	1656.86	553.293	1656.85	553.292	3	19	1.1.1.1198.5	22.523	49130.9	24419.8	22.65	0.19	18877.1
1	82.3	82.3	63.15	51.88	51.59	tr|Q8WT39|Q8WT39_PLABE; tr|A0A509AK78|A0A509AK78_PLABA; tr|A0A0Y9VNI8|A0A0Y9VNI8_PLABE	Heat shock protein 70 OS=Plasmodium berghei OX=5821 GN=hsp70 PE=3 SV=1; Heat shock protein 70 OS=Plasmodium berghei (strain Anka) OX=5823 GN=PBANKA_0711900 PE=3 SV=1; Heat shock protein 70 OS=Plasmodium berghei OX=5821 GN=PBK173_000131400 PE=3 SV=1			0	99	LFHPEEISSMVLQK			0.00205877	1656.86	553.293	1656.85	553.292	3	22	1.1.1.1201.5	22.603	49130.9	45994.8	22.65	0.19	36101.3
1	82.3	82.3	63.15	51.88	51.59	tr|Q8WT39|Q8WT39_PLABE; tr|A0A509AK78|A0A509AK78_PLABA; tr|A0A0Y9VNI8|A0A0Y9VNI8_PLABE	Heat shock protein 70 OS=Plasmodium berghei OX=5821 GN=hsp70 PE=3 SV=1; Heat shock protein 70 OS=Plasmodium berghei (strain Anka) OX=5823 GN=PBANKA_0711900 PE=3 SV=1; Heat shock protein 70 OS=Plasmodium berghei OX=5821 GN=PBK173_000131400 PE=3 SV=1			0	99	LFHPEEISSMVLQK			0.00205877	1656.86	553.293	1656.85	553.292	3	22	1.1.1.1204.4	22.6823	49130.9	42704.4	22.65	0.19	35823.9
1	82.3	82.3	63.15	51.88	51.59	tr|Q8WT39|Q8WT39_PLABE; tr|A0A509AK78|A0A509AK78_PLABA; tr|A0A0Y9VNI8|A0A0Y9VNI8_PLABE	Heat shock protein 70 OS=Plasmodium berghei OX=5821 GN=hsp70 PE=3 SV=1; Heat shock protein 70 OS=Plasmodium berghei (strain Anka) OX=5823 GN=PBANKA_0711900 PE=3 SV=1; Heat shock protein 70 OS=Plasmodium berghei OX=5821 GN=PBK173_000131400 PE=3 SV=1			0	99	LFHPEEISSMVLQK			0.00205877	1656.86	553.293	1656.85	553.292	3	20	1.1.1.1207.5	22.7644	49130.9	12248	22.65	0.19	11646.3
1	82.3	82.3	63.15	51.88	51.59	tr|Q8WT39|Q8WT39_PLABE; tr|A0A509AK78|A0A509AK78_PLABA; tr|A0A0Y9VNI8|A0A0Y9VNI8_PLABE	Heat shock protein 70 OS=Plasmodium berghei OX=5821 GN=hsp70 PE=3 SV=1; Heat shock protein 70 OS=Plasmodium berghei (strain Anka) OX=5823 GN=PBANKA_0711900 PE=3 SV=1; Heat shock protein 70 OS=Plasmodium berghei OX=5821 GN=PBK173_000131400 PE=3 SV=1			0	99	LFHPEEISSMVLQK			0.00205877	1656.86	553.293	1656.85	553.292	3	16	1.1.1.1210.5	22.844	49130.9	4606.57	22.65	0.19	7571.93
1	82.3	82.3	63.15	51.88	51.59	tr|Q8WT39|Q8WT39_PLABE; tr|A0A509AK78|A0A509AK78_PLABA; tr|A0A0Y9VNI8|A0A0Y9VNI8_PLABE	Heat shock protein 70 OS=Plasmodium berghei OX=5821 GN=hsp70 PE=3 SV=1; Heat shock protein 70 OS=Plasmodium berghei (strain Anka) OX=5823 GN=PBANKA_0711900 PE=3 SV=1; Heat shock protein 70 OS=Plasmodium berghei OX=5821 GN=PBK173_000131400 PE=3 SV=1			0	97.72	LFHPEEISSMVLQK			0.00205877	1656.86	553.293	1656.85	553.292	3	11	1.1.1.1190.5	22.3095	49130.9	309.88	22.65	0.19	4974.62
1	82.3	82.3	63.15	51.88	51.59	tr|Q8WT39|Q8WT39_PLABE; tr|A0A509AK78|A0A509AK78_PLABA; tr|A0A0Y9VNI8|A0A0Y9VNI8_PLABE	Heat shock protein 70 OS=Plasmodium berghei OX=5821 GN=hsp70 PE=3 SV=1; Heat shock protein 70 OS=Plasmodium berghei (strain Anka) OX=5823 GN=PBANKA_0711900 PE=3 SV=1; Heat shock protein 70 OS=Plasmodium berghei OX=5821 GN=PBK173_000131400 PE=3 SV=1			0	99	LIGDAAKNQVAR			0.00301269	1254.71	628.361	1254.7	628.359	2	12	1.1.1.625.14	7.17627	796.18	726.1	7.19	0.14	1208.48
1	82.3	82.3	63.15	51.88	51.59	tr|Q8WT39|Q8WT39_PLABE; tr|A0A509AK78|A0A509AK78_PLABA; tr|A0A0Y9VNI8|A0A0Y9VNI8_PLABE	Heat shock protein 70 OS=Plasmodium berghei OX=5821 GN=hsp70 PE=3 SV=1; Heat shock protein 70 OS=Plasmodium berghei (strain Anka) OX=5823 GN=PBANKA_0711900 PE=3 SV=1; Heat shock protein 70 OS=Plasmodium berghei OX=5821 GN=PBK173_000131400 PE=3 SV=1			0	99	LIGDAAKNQVAR			0.00072776	1254.71	419.242	1254.7	419.242	3	16	1.1.1.626.6	7.19275	2245.85	2169.21	7.21	0.13	3591.02
1	82.3	82.3	63.15	51.88	51.59	tr|Q8WT39|Q8WT39_PLABE; tr|A0A509AK78|A0A509AK78_PLABA; tr|A0A0Y9VNI8|A0A0Y9VNI8_PLABE	Heat shock protein 70 OS=Plasmodium berghei OX=5821 GN=hsp70 PE=3 SV=1; Heat shock protein 70 OS=Plasmodium berghei (strain Anka) OX=5823 GN=PBANKA_0711900 PE=3 SV=1; Heat shock protein 70 OS=Plasmodium berghei OX=5821 GN=PBK173_000131400 PE=3 SV=1			0	99	LIGDAAKNQVAR			0.00072776	1254.71	419.242	1254.7	419.242	3	12	1.1.1.627.6	7.2199	2245.85	2159.32	7.21	0.13	3479.14
1	82.3	82.3	63.15	51.88	51.59	tr|Q8WT39|Q8WT39_PLABE; tr|A0A509AK78|A0A509AK78_PLABA; tr|A0A0Y9VNI8|A0A0Y9VNI8_PLABE	Heat shock protein 70 OS=Plasmodium berghei OX=5821 GN=hsp70 PE=3 SV=1; Heat shock protein 70 OS=Plasmodium berghei (strain Anka) OX=5823 GN=PBANKA_0711900 PE=3 SV=1; Heat shock protein 70 OS=Plasmodium berghei OX=5821 GN=PBK173_000131400 PE=3 SV=1			0	99	LIGDAAKNQVAR			0.00072776	1254.71	419.242	1254.7	419.242	3	14	1.1.1.628.4	7.24417	2245.85	1844.29	7.21	0.13	3037.41
1	82.3	82.3	63.15	51.88	51.59	tr|Q8WT39|Q8WT39_PLABE; tr|A0A509AK78|A0A509AK78_PLABA; tr|A0A0Y9VNI8|A0A0Y9VNI8_PLABE	Heat shock protein 70 OS=Plasmodium berghei OX=5821 GN=hsp70 PE=3 SV=1; Heat shock protein 70 OS=Plasmodium berghei (strain Anka) OX=5823 GN=PBANKA_0711900 PE=3 SV=1; Heat shock protein 70 OS=Plasmodium berghei OX=5821 GN=PBK173_000131400 PE=3 SV=1			0	99	LIGDAAKNQVAR			0.00301269	1254.71	628.361	1254.7	628.359	2	8	1.1.1.631.13	7.33737	796.18	204.07	7.19	0.14	644.079
1	82.3	82.3	63.15	51.88	51.59	tr|Q8WT39|Q8WT39_PLABE; tr|A0A509AK78|A0A509AK78_PLABA; tr|A0A0Y9VNI8|A0A0Y9VNI8_PLABE	Heat shock protein 70 OS=Plasmodium berghei OX=5821 GN=hsp70 PE=3 SV=1; Heat shock protein 70 OS=Plasmodium berghei (strain Anka) OX=5823 GN=PBANKA_0711900 PE=3 SV=1; Heat shock protein 70 OS=Plasmodium berghei OX=5821 GN=PBK173_000131400 PE=3 SV=1			0	99	LSPEEIDR			0.00182042	957.479	479.747	957.477	479.746	2	8	1.1.1.746.8	10.453	8651.63	8596.49	10.44	0.24	8897.52
1	82.3	82.3	63.15	51.88	51.59	tr|Q8WT39|Q8WT39_PLABE; tr|A0A509AK78|A0A509AK78_PLABA; tr|A0A0Y9VNI8|A0A0Y9VNI8_PLABE	Heat shock protein 70 OS=Plasmodium berghei OX=5821 GN=hsp70 PE=3 SV=1; Heat shock protein 70 OS=Plasmodium berghei (strain Anka) OX=5823 GN=PBANKA_0711900 PE=3 SV=1; Heat shock protein 70 OS=Plasmodium berghei OX=5821 GN=PBK173_000131400 PE=3 SV=1			0	99	LSPEEIDR			-0.0065415	957.47	479.742	957.477	479.746	2	8	1.1.1.762.9	10.8864	1723.67	1613.01	10.87	0.14	3713.21
1	82.3	82.3	63.15	51.88	51.59	tr|Q8WT39|Q8WT39_PLABE; tr|A0A509AK78|A0A509AK78_PLABA; tr|A0A0Y9VNI8|A0A0Y9VNI8_PLABE	Heat shock protein 70 OS=Plasmodium berghei OX=5821 GN=hsp70 PE=3 SV=1; Heat shock protein 70 OS=Plasmodium berghei (strain Anka) OX=5823 GN=PBANKA_0711900 PE=3 SV=1; Heat shock protein 70 OS=Plasmodium berghei OX=5821 GN=PBK173_000131400 PE=3 SV=1			0	99	LSPEEIDR			0.00182042	957.479	479.747	957.477	479.746	2	9	1.1.1.755.8	10.6965	8651.63	2432.02	10.44	0.24	5528.38
1	82.3	82.3	63.15	51.88	51.59	tr|Q8WT39|Q8WT39_PLABE; tr|A0A509AK78|A0A509AK78_PLABA; tr|A0A0Y9VNI8|A0A0Y9VNI8_PLABE	Heat shock protein 70 OS=Plasmodium berghei OX=5821 GN=hsp70 PE=3 SV=1; Heat shock protein 70 OS=Plasmodium berghei (strain Anka) OX=5823 GN=PBANKA_0711900 PE=3 SV=1; Heat shock protein 70 OS=Plasmodium berghei OX=5821 GN=PBK173_000131400 PE=3 SV=1			0	99	LSPEEIDR			0.00182042	957.479	479.747	957.477	479.746	2	8	1.1.1.749.5	10.5303	8651.63	6346.59	10.44	0.24	8140.58
1	82.3	82.3	63.15	51.88	51.59	tr|Q8WT39|Q8WT39_PLABE; tr|A0A509AK78|A0A509AK78_PLABA; tr|A0A0Y9VNI8|A0A0Y9VNI8_PLABE	Heat shock protein 70 OS=Plasmodium berghei OX=5821 GN=hsp70 PE=3 SV=1; Heat shock protein 70 OS=Plasmodium berghei (strain Anka) OX=5823 GN=PBANKA_0711900 PE=3 SV=1; Heat shock protein 70 OS=Plasmodium berghei OX=5821 GN=PBK173_000131400 PE=3 SV=1			0	99	LSPEEIDR			0.00182042	957.479	479.747	957.477	479.746	2	8	1.1.1.758.4	10.772	8651.63	2204.47	10.44	0.24	4749.35
1	82.3	82.3	63.15	51.88	51.59	tr|Q8WT39|Q8WT39_PLABE; tr|A0A509AK78|A0A509AK78_PLABA; tr|A0A0Y9VNI8|A0A0Y9VNI8_PLABE	Heat shock protein 70 OS=Plasmodium berghei OX=5821 GN=hsp70 PE=3 SV=1; Heat shock protein 70 OS=Plasmodium berghei (strain Anka) OX=5823 GN=PBANKA_0711900 PE=3 SV=1; Heat shock protein 70 OS=Plasmodium berghei OX=5821 GN=PBK173_000131400 PE=3 SV=1			0	97.77	LSPEEIDR			0.00182042	957.479	479.747	957.477	479.746	2	7	1.1.1.739.5	10.2589	8651.63	864.41	10.44	0.24	2712.52
1	82.3	82.3	63.15	51.88	51.59	tr|Q8WT39|Q8WT39_PLABE; tr|A0A509AK78|A0A509AK78_PLABA; tr|A0A0Y9VNI8|A0A0Y9VNI8_PLABE	Heat shock protein 70 OS=Plasmodium berghei OX=5821 GN=hsp70 PE=3 SV=1; Heat shock protein 70 OS=Plasmodium berghei (strain Anka) OX=5823 GN=PBANKA_0711900 PE=3 SV=1; Heat shock protein 70 OS=Plasmodium berghei OX=5821 GN=PBK173_000131400 PE=3 SV=1			0	95.89	LSPEEIDR			0.00182042	957.479	479.747	957.477	479.746	2	8	1.1.1.752.5	10.6116	8651.63	3983.29	10.44	0.24	7159.49
1	82.3	82.3	63.15	51.88	51.59	tr|Q8WT39|Q8WT39_PLABE; tr|A0A509AK78|A0A509AK78_PLABA; tr|A0A0Y9VNI8|A0A0Y9VNI8_PLABE	Heat shock protein 70 OS=Plasmodium berghei OX=5821 GN=hsp70 PE=3 SV=1; Heat shock protein 70 OS=Plasmodium berghei (strain Anka) OX=5823 GN=PBANKA_0711900 PE=3 SV=1; Heat shock protein 70 OS=Plasmodium berghei OX=5821 GN=PBK173_000131400 PE=3 SV=1			0	99	MKENAEAFLGK			-0.00352623	1236.61	619.314	1236.62	619.316	2	16	1.1.1.856.13	13.3868	22191.4	4335.64	13.53	0.18	4024.73
1	82.3	82.3	63.15	51.88	51.59	tr|Q8WT39|Q8WT39_PLABE; tr|A0A509AK78|A0A509AK78_PLABA; tr|A0A0Y9VNI8|A0A0Y9VNI8_PLABE	Heat shock protein 70 OS=Plasmodium berghei OX=5821 GN=hsp70 PE=3 SV=1; Heat shock protein 70 OS=Plasmodium berghei (strain Anka) OX=5823 GN=PBANKA_0711900 PE=3 SV=1; Heat shock protein 70 OS=Plasmodium berghei OX=5821 GN=PBK173_000131400 PE=3 SV=1			0	99	MKENAEAFLGK			-0.00352623	1236.61	619.314	1236.62	619.316	2	17	1.1.1.868.12	13.7032	22191.4	5357.25	13.53	0.18	4672.37
1	82.3	82.3	63.15	51.88	51.59	tr|Q8WT39|Q8WT39_PLABE; tr|A0A509AK78|A0A509AK78_PLABA; tr|A0A0Y9VNI8|A0A0Y9VNI8_PLABE	Heat shock protein 70 OS=Plasmodium berghei OX=5821 GN=hsp70 PE=3 SV=1; Heat shock protein 70 OS=Plasmodium berghei (strain Anka) OX=5823 GN=PBANKA_0711900 PE=3 SV=1; Heat shock protein 70 OS=Plasmodium berghei OX=5821 GN=PBK173_000131400 PE=3 SV=1			0	99	MKENAEAFLGK			-0.00352623	1236.61	619.314	1236.62	619.316	2	16	1.1.1.871.14	13.7852	22191.4	2541.27	13.53	0.18	3063.34
1	82.3	82.3	63.15	51.88	51.59	tr|Q8WT39|Q8WT39_PLABE; tr|A0A509AK78|A0A509AK78_PLABA; tr|A0A0Y9VNI8|A0A0Y9VNI8_PLABE	Heat shock protein 70 OS=Plasmodium berghei OX=5821 GN=hsp70 PE=3 SV=1; Heat shock protein 70 OS=Plasmodium berghei (strain Anka) OX=5823 GN=PBANKA_0711900 PE=3 SV=1; Heat shock protein 70 OS=Plasmodium berghei OX=5821 GN=PBK173_000131400 PE=3 SV=1			0	99	MKENAEAFLGK			0.00188316	1236.62	413.214	1236.62	413.213	3	14	1.1.1.875.3	13.8767	1468.29	1231.45	13.93	0.21	3131.92
1	82.3	82.3	63.15	51.88	51.59	tr|Q8WT39|Q8WT39_PLABE; tr|A0A509AK78|A0A509AK78_PLABA; tr|A0A0Y9VNI8|A0A0Y9VNI8_PLABE	Heat shock protein 70 OS=Plasmodium berghei OX=5821 GN=hsp70 PE=3 SV=1; Heat shock protein 70 OS=Plasmodium berghei (strain Anka) OX=5823 GN=PBANKA_0711900 PE=3 SV=1; Heat shock protein 70 OS=Plasmodium berghei OX=5821 GN=PBK173_000131400 PE=3 SV=1			0	99	MKENAEAFLGK			-0.00351849	1236.61	413.212	1236.62	413.213	3	16	1.1.1.859.3	13.4534	35579.8	22398.7	13.53	0.18	17801.6
1	82.3	82.3	63.15	51.88	51.59	tr|Q8WT39|Q8WT39_PLABE; tr|A0A509AK78|A0A509AK78_PLABA; tr|A0A0Y9VNI8|A0A0Y9VNI8_PLABE	Heat shock protein 70 OS=Plasmodium berghei OX=5821 GN=hsp70 PE=3 SV=1; Heat shock protein 70 OS=Plasmodium berghei (strain Anka) OX=5823 GN=PBANKA_0711900 PE=3 SV=1; Heat shock protein 70 OS=Plasmodium berghei OX=5821 GN=PBK173_000131400 PE=3 SV=1			0	99	MKENAEAFLGK			-0.00351849	1236.61	413.212	1236.62	413.213	3	16	1.1.1.865.3	13.6116	35579.8	27322.2	13.53	0.18	19495.2
1	82.3	82.3	63.15	51.88	51.59	tr|Q8WT39|Q8WT39_PLABE; tr|A0A509AK78|A0A509AK78_PLABA; tr|A0A0Y9VNI8|A0A0Y9VNI8_PLABE	Heat shock protein 70 OS=Plasmodium berghei OX=5821 GN=hsp70 PE=3 SV=1; Heat shock protein 70 OS=Plasmodium berghei (strain Anka) OX=5823 GN=PBANKA_0711900 PE=3 SV=1; Heat shock protein 70 OS=Plasmodium berghei OX=5821 GN=PBK173_000131400 PE=3 SV=1			0	99	MKENAEAFLGK			-0.00351849	1236.61	413.212	1236.62	413.213	3	16	1.1.1.862.3	13.5326	35579.8	35381.5	13.53	0.18	28444.4
1	82.3	82.3	63.15	51.88	51.59	tr|Q8WT39|Q8WT39_PLABE; tr|A0A509AK78|A0A509AK78_PLABA; tr|A0A0Y9VNI8|A0A0Y9VNI8_PLABE	Heat shock protein 70 OS=Plasmodium berghei OX=5821 GN=hsp70 PE=3 SV=1; Heat shock protein 70 OS=Plasmodium berghei (strain Anka) OX=5823 GN=PBANKA_0711900 PE=3 SV=1; Heat shock protein 70 OS=Plasmodium berghei OX=5821 GN=PBK173_000131400 PE=3 SV=1			0	27.01	MVNDAEK	Hex(N)@3	Hex(N)@532	0.0270883	967.444	484.729	967.417	484.716	2	8	1.1.1.944.4	15.7173	2636.84	2448.38	15.74	0.16	4623.88
1	82.3	82.3	63.15	51.88	51.59	tr|Q8WT39|Q8WT39_PLABE; tr|A0A509AK78|A0A509AK78_PLABA; tr|A0A0Y9VNI8|A0A0Y9VNI8_PLABE	Heat shock protein 70 OS=Plasmodium berghei OX=5821 GN=hsp70 PE=3 SV=1; Heat shock protein 70 OS=Plasmodium berghei (strain Anka) OX=5823 GN=PBANKA_0711900 PE=3 SV=1; Heat shock protein 70 OS=Plasmodium berghei OX=5821 GN=PBK173_000131400 PE=3 SV=1			0	99	MVNDAEKYKAEDEENKKR			0.00410612	2196.05	550.02	2196.05	550.019	4	20	1.1.1.509.2	4.37488	1342.98	910.9	4.41	0.09	1310.07
1	82.3	82.3	63.15	51.88	51.59	tr|Q8WT39|Q8WT39_PLABE; tr|A0A509AK78|A0A509AK78_PLABA; tr|A0A0Y9VNI8|A0A0Y9VNI8_PLABE	Heat shock protein 70 OS=Plasmodium berghei OX=5821 GN=hsp70 PE=3 SV=1; Heat shock protein 70 OS=Plasmodium berghei (strain Anka) OX=5823 GN=PBANKA_0711900 PE=3 SV=1; Heat shock protein 70 OS=Plasmodium berghei OX=5821 GN=PBK173_000131400 PE=3 SV=1			0	99	MVNDAEKYKAEDEENKKR			0.00632566	2196.05	367.016	2196.05	367.015	6	19	1.1.1.511.2	4.40847	519.34	494.92	4.42	0.08	1342
1	82.3	82.3	63.15	51.88	51.59	tr|Q8WT39|Q8WT39_PLABE; tr|A0A509AK78|A0A509AK78_PLABA; tr|A0A0Y9VNI8|A0A0Y9VNI8_PLABE	Heat shock protein 70 OS=Plasmodium berghei OX=5821 GN=hsp70 PE=3 SV=1; Heat shock protein 70 OS=Plasmodium berghei (strain Anka) OX=5823 GN=PBANKA_0711900 PE=3 SV=1; Heat shock protein 70 OS=Plasmodium berghei OX=5821 GN=PBK173_000131400 PE=3 SV=1			0	99	MVNDAEKYKAEDEENKKR			0.00410612	2196.05	550.02	2196.05	550.019	4	22	1.1.1.513.3	4.4646	1342.98	803.85	4.41	0.09	1411.39
1	82.3	82.3	63.15	51.88	51.59	tr|Q8WT39|Q8WT39_PLABE; tr|A0A509AK78|A0A509AK78_PLABA; tr|A0A0Y9VNI8|A0A0Y9VNI8_PLABE	Heat shock protein 70 OS=Plasmodium berghei OX=5821 GN=hsp70 PE=3 SV=1; Heat shock protein 70 OS=Plasmodium berghei (strain Anka) OX=5823 GN=PBANKA_0711900 PE=3 SV=1; Heat shock protein 70 OS=Plasmodium berghei OX=5821 GN=PBK173_000131400 PE=3 SV=1			0	99	MVNDAEKYKAEDEENKKR			0.00410612	2196.05	550.02	2196.05	550.019	4	18	1.1.1.517.2	4.55388	1342.98	205.02	4.41	0.09	541.928
1	82.3	82.3	63.15	51.88	51.59	tr|Q8WT39|Q8WT39_PLABE; tr|A0A509AK78|A0A509AK78_PLABA; tr|A0A0Y9VNI8|A0A0Y9VNI8_PLABE	Heat shock protein 70 OS=Plasmodium berghei OX=5821 GN=hsp70 PE=3 SV=1; Heat shock protein 70 OS=Plasmodium berghei (strain Anka) OX=5823 GN=PBANKA_0711900 PE=3 SV=1; Heat shock protein 70 OS=Plasmodium berghei OX=5821 GN=PBK173_000131400 PE=3 SV=1			0	99	NAVITVPAYFNDSQR			-0.00598426	1693.84	847.926	1693.84	847.928	2	19	1.1.1.1188.16	22.2706	38446.6	10315.5	22.41	0.19	11741.2
1	82.3	82.3	63.15	51.88	51.59	tr|Q8WT39|Q8WT39_PLABE; tr|A0A509AK78|A0A509AK78_PLABA; tr|A0A0Y9VNI8|A0A0Y9VNI8_PLABE	Heat shock protein 70 OS=Plasmodium berghei OX=5821 GN=hsp70 PE=3 SV=1; Heat shock protein 70 OS=Plasmodium berghei (strain Anka) OX=5823 GN=PBANKA_0711900 PE=3 SV=1; Heat shock protein 70 OS=Plasmodium berghei OX=5821 GN=PBK173_000131400 PE=3 SV=1			0	99	NAVITVPAYFNDSQR			-0.00598426	1693.84	847.926	1693.84	847.928	2	19	1.1.1.1191.15	22.3493	38446.6	32765	22.41	0.19	28523.6
1	82.3	82.3	63.15	51.88	51.59	tr|Q8WT39|Q8WT39_PLABE; tr|A0A509AK78|A0A509AK78_PLABA; tr|A0A0Y9VNI8|A0A0Y9VNI8_PLABE	Heat shock protein 70 OS=Plasmodium berghei OX=5821 GN=hsp70 PE=3 SV=1; Heat shock protein 70 OS=Plasmodium berghei (strain Anka) OX=5823 GN=PBANKA_0711900 PE=3 SV=1; Heat shock protein 70 OS=Plasmodium berghei OX=5821 GN=PBK173_000131400 PE=3 SV=1			0	99	NAVITVPAYFNDSQR			-0.00598426	1693.84	847.926	1693.84	847.928	2	19	1.1.1.1194.15	22.4291	38446.6	32120.3	22.41	0.19	27526
1	82.3	82.3	63.15	51.88	51.59	tr|Q8WT39|Q8WT39_PLABE; tr|A0A509AK78|A0A509AK78_PLABA; tr|A0A0Y9VNI8|A0A0Y9VNI8_PLABE	Heat shock protein 70 OS=Plasmodium berghei OX=5821 GN=hsp70 PE=3 SV=1; Heat shock protein 70 OS=Plasmodium berghei (strain Anka) OX=5823 GN=PBANKA_0711900 PE=3 SV=1; Heat shock protein 70 OS=Plasmodium berghei OX=5821 GN=PBK173_000131400 PE=3 SV=1			0	99	NAVITVPAYFNDSQR			-0.00598426	1693.84	847.926	1693.84	847.928	2	19	1.1.1.1197.16	22.511	38446.6	19577.6	22.41	0.19	17765.8
1	82.3	82.3	63.15	51.88	51.59	tr|Q8WT39|Q8WT39_PLABE; tr|A0A509AK78|A0A509AK78_PLABA; tr|A0A0Y9VNI8|A0A0Y9VNI8_PLABE	Heat shock protein 70 OS=Plasmodium berghei OX=5821 GN=hsp70 PE=3 SV=1; Heat shock protein 70 OS=Plasmodium berghei (strain Anka) OX=5823 GN=PBANKA_0711900 PE=3 SV=1; Heat shock protein 70 OS=Plasmodium berghei OX=5821 GN=PBK173_000131400 PE=3 SV=1			0	99	NAVITVPAYFNDSQR			-0.00598426	1693.84	847.926	1693.84	847.928	2	19	1.1.1.1200.15	22.5898	38446.6	4144.18	22.41	0.19	9545.23
1	82.3	82.3	63.15	51.88	51.59	tr|Q8WT39|Q8WT39_PLABE; tr|A0A509AK78|A0A509AK78_PLABA; tr|A0A0Y9VNI8|A0A0Y9VNI8_PLABE	Heat shock protein 70 OS=Plasmodium berghei OX=5821 GN=hsp70 PE=3 SV=1; Heat shock protein 70 OS=Plasmodium berghei (strain Anka) OX=5823 GN=PBANKA_0711900 PE=3 SV=1; Heat shock protein 70 OS=Plasmodium berghei OX=5821 GN=PBK173_000131400 PE=3 SV=1			0	99	NAVITVPAYFNDSQR			-0.00598426	1693.84	847.926	1693.84	847.928	2	18	1.1.1.1203.14	22.6686	38446.6	1090.44	22.41	0.19	6909.34
1	82.3	82.3	63.15	51.88	51.59	tr|Q8WT39|Q8WT39_PLABE; tr|A0A509AK78|A0A509AK78_PLABA; tr|A0A0Y9VNI8|A0A0Y9VNI8_PLABE	Heat shock protein 70 OS=Plasmodium berghei OX=5821 GN=hsp70 PE=3 SV=1; Heat shock protein 70 OS=Plasmodium berghei (strain Anka) OX=5823 GN=PBANKA_0711900 PE=3 SV=1; Heat shock protein 70 OS=Plasmodium berghei OX=5821 GN=PBK173_000131400 PE=3 SV=1			0	99	NENVDIIANDQGNR			-0.00049878	1570.73	786.374	1570.73	786.374	2	20	1.1.1.832.14	12.7521	13735.6	3105.09	13	0.32	5389.94
1	82.3	82.3	63.15	51.88	51.59	tr|Q8WT39|Q8WT39_PLABE; tr|A0A509AK78|A0A509AK78_PLABA; tr|A0A0Y9VNI8|A0A0Y9VNI8_PLABE	Heat shock protein 70 OS=Plasmodium berghei OX=5821 GN=hsp70 PE=3 SV=1; Heat shock protein 70 OS=Plasmodium berghei (strain Anka) OX=5823 GN=PBANKA_0711900 PE=3 SV=1; Heat shock protein 70 OS=Plasmodium berghei OX=5821 GN=PBK173_000131400 PE=3 SV=1			0	99	NENVDIIANDQGNR			-0.00049878	1570.73	786.374	1570.73	786.374	2	22	1.1.1.835.13	12.8299	13735.6	6161.02	13	0.32	8549.58
1	82.3	82.3	63.15	51.88	51.59	tr|Q8WT39|Q8WT39_PLABE; tr|A0A509AK78|A0A509AK78_PLABA; tr|A0A0Y9VNI8|A0A0Y9VNI8_PLABE	Heat shock protein 70 OS=Plasmodium berghei OX=5821 GN=hsp70 PE=3 SV=1; Heat shock protein 70 OS=Plasmodium berghei (strain Anka) OX=5823 GN=PBANKA_0711900 PE=3 SV=1; Heat shock protein 70 OS=Plasmodium berghei OX=5821 GN=PBK173_000131400 PE=3 SV=1			0	99	NENVDIIANDQGNR			-0.00049878	1570.73	786.374	1570.73	786.374	2	21	1.1.1.841.16	12.9928	13735.6	13660.4	13	0.32	15007.2
1	82.3	82.3	63.15	51.88	51.59	tr|Q8WT39|Q8WT39_PLABE; tr|A0A509AK78|A0A509AK78_PLABA; tr|A0A0Y9VNI8|A0A0Y9VNI8_PLABE	Heat shock protein 70 OS=Plasmodium berghei OX=5821 GN=hsp70 PE=3 SV=1; Heat shock protein 70 OS=Plasmodium berghei (strain Anka) OX=5823 GN=PBANKA_0711900 PE=3 SV=1; Heat shock protein 70 OS=Plasmodium berghei OX=5821 GN=PBK173_000131400 PE=3 SV=1			0	99	NENVDIIANDQGNR			-0.00049878	1570.73	786.374	1570.73	786.374	2	21	1.1.1.844.14	13.0718	13735.6	11503.7	13	0.32	13330.7
1	82.3	82.3	63.15	51.88	51.59	tr|Q8WT39|Q8WT39_PLABE; tr|A0A509AK78|A0A509AK78_PLABA; tr|A0A0Y9VNI8|A0A0Y9VNI8_PLABE	Heat shock protein 70 OS=Plasmodium berghei OX=5821 GN=hsp70 PE=3 SV=1; Heat shock protein 70 OS=Plasmodium berghei (strain Anka) OX=5823 GN=PBANKA_0711900 PE=3 SV=1; Heat shock protein 70 OS=Plasmodium berghei OX=5821 GN=PBK173_000131400 PE=3 SV=1			0	99	NENVDIIANDQGNR			-0.00049878	1570.73	786.374	1570.73	786.374	2	22	1.1.1.847.15	13.1493	13735.6	7133.57	13	0.32	9784.58
1	82.3	82.3	63.15	51.88	51.59	tr|Q8WT39|Q8WT39_PLABE; tr|A0A509AK78|A0A509AK78_PLABA; tr|A0A0Y9VNI8|A0A0Y9VNI8_PLABE	Heat shock protein 70 OS=Plasmodium berghei OX=5821 GN=hsp70 PE=3 SV=1; Heat shock protein 70 OS=Plasmodium berghei (strain Anka) OX=5823 GN=PBANKA_0711900 PE=3 SV=1; Heat shock protein 70 OS=Plasmodium berghei OX=5821 GN=PBK173_000131400 PE=3 SV=1			0	99	NENVDIIANDQGNR			-0.00049878	1570.73	786.374	1570.73	786.374	2	20	1.1.1.850.16	13.2305	13735.6	3908.91	13	0.32	6238.3
1	82.3	82.3	63.15	51.88	51.59	tr|Q8WT39|Q8WT39_PLABE; tr|A0A509AK78|A0A509AK78_PLABA; tr|A0A0Y9VNI8|A0A0Y9VNI8_PLABE	Heat shock protein 70 OS=Plasmodium berghei OX=5821 GN=hsp70 PE=3 SV=1; Heat shock protein 70 OS=Plasmodium berghei (strain Anka) OX=5823 GN=PBANKA_0711900 PE=3 SV=1; Heat shock protein 70 OS=Plasmodium berghei OX=5821 GN=PBK173_000131400 PE=3 SV=1			0	99	NENVDIIANDQGNR			-0.00049878	1570.73	786.374	1570.73	786.374	2	20	1.1.1.853.16	13.3103	13735.6	2315.3	13	0.32	4678.53
1	82.3	82.3	63.15	51.88	51.59	tr|Q8WT39|Q8WT39_PLABE; tr|A0A509AK78|A0A509AK78_PLABA; tr|A0A0Y9VNI8|A0A0Y9VNI8_PLABE	Heat shock protein 70 OS=Plasmodium berghei OX=5821 GN=hsp70 PE=3 SV=1; Heat shock protein 70 OS=Plasmodium berghei (strain Anka) OX=5823 GN=PBANKA_0711900 PE=3 SV=1; Heat shock protein 70 OS=Plasmodium berghei OX=5821 GN=PBK173_000131400 PE=3 SV=1			0	99	NENVDIIANDQGNR			-0.00049878	1570.73	786.374	1570.73	786.374	2	18	1.1.1.856.16	13.3908	13735.6	1455.17	13	0.32	3809.24
1	82.3	82.3	63.15	51.88	51.59	tr|Q8WT39|Q8WT39_PLABE; tr|A0A509AK78|A0A509AK78_PLABA; tr|A0A0Y9VNI8|A0A0Y9VNI8_PLABE	Heat shock protein 70 OS=Plasmodium berghei OX=5821 GN=hsp70 PE=3 SV=1; Heat shock protein 70 OS=Plasmodium berghei (strain Anka) OX=5823 GN=PBANKA_0711900 PE=3 SV=1; Heat shock protein 70 OS=Plasmodium berghei OX=5821 GN=PBK173_000131400 PE=3 SV=1			0	99	NENVDIIANDQGNR			-0.00049878	1570.73	786.374	1570.73	786.374	2	16	1.1.1.859.16	13.4708	13735.6	1388.73	13	0.32	3235.47
1	82.3	82.3	63.15	51.88	51.59	tr|Q8WT39|Q8WT39_PLABE; tr|A0A509AK78|A0A509AK78_PLABA; tr|A0A0Y9VNI8|A0A0Y9VNI8_PLABE	Heat shock protein 70 OS=Plasmodium berghei OX=5821 GN=hsp70 PE=3 SV=1; Heat shock protein 70 OS=Plasmodium berghei (strain Anka) OX=5823 GN=PBANKA_0711900 PE=3 SV=1; Heat shock protein 70 OS=Plasmodium berghei OX=5821 GN=PBK173_000131400 PE=3 SV=1			0	99	NPENTVFDAK			-0.00267858	1133.53	567.774	1133.54	567.775	2	16	1.1.1.784.9	11.4738	8463.21	8233.49	11.49	0.19	8949.13
1	82.3	82.3	63.15	51.88	51.59	tr|Q8WT39|Q8WT39_PLABE; tr|A0A509AK78|A0A509AK78_PLABA; tr|A0A0Y9VNI8|A0A0Y9VNI8_PLABE	Heat shock protein 70 OS=Plasmodium berghei OX=5821 GN=hsp70 PE=3 SV=1; Heat shock protein 70 OS=Plasmodium berghei (strain Anka) OX=5823 GN=PBANKA_0711900 PE=3 SV=1; Heat shock protein 70 OS=Plasmodium berghei OX=5821 GN=PBK173_000131400 PE=3 SV=1			0	99	NPENTVFDAK			-0.00267858	1133.53	567.774	1133.54	567.775	2	13	1.1.1.790.11	11.6366	8463.21	2729.21	11.49	0.19	4154.14
1	82.3	82.3	63.15	51.88	51.59	tr|Q8WT39|Q8WT39_PLABE; tr|A0A509AK78|A0A509AK78_PLABA; tr|A0A0Y9VNI8|A0A0Y9VNI8_PLABE	Heat shock protein 70 OS=Plasmodium berghei OX=5821 GN=hsp70 PE=3 SV=1; Heat shock protein 70 OS=Plasmodium berghei (strain Anka) OX=5823 GN=PBANKA_0711900 PE=3 SV=1; Heat shock protein 70 OS=Plasmodium berghei OX=5821 GN=PBK173_000131400 PE=3 SV=1			0	99	NPENTVFDAK			-0.00267858	1133.53	567.774	1133.54	567.775	2	13	1.1.1.781.7	11.3918	8463.21	3139.37	11.49	0.19	5196.28
1	82.3	82.3	63.15	51.88	51.59	tr|Q8WT39|Q8WT39_PLABE; tr|A0A509AK78|A0A509AK78_PLABA; tr|A0A0Y9VNI8|A0A0Y9VNI8_PLABE	Heat shock protein 70 OS=Plasmodium berghei OX=5821 GN=hsp70 PE=3 SV=1; Heat shock protein 70 OS=Plasmodium berghei (strain Anka) OX=5823 GN=PBANKA_0711900 PE=3 SV=1; Heat shock protein 70 OS=Plasmodium berghei OX=5821 GN=PBK173_000131400 PE=3 SV=1			0	99	NPENTVFDAKR			-0.00173117	1289.63	645.825	1289.64	645.826	2	11	1.1.1.702.16	9.27188	5295.08	561.87	9.44	0.16	1676.94
1	82.3	82.3	63.15	51.88	51.59	tr|Q8WT39|Q8WT39_PLABE; tr|A0A509AK78|A0A509AK78_PLABA; tr|A0A0Y9VNI8|A0A0Y9VNI8_PLABE	Heat shock protein 70 OS=Plasmodium berghei OX=5821 GN=hsp70 PE=3 SV=1; Heat shock protein 70 OS=Plasmodium berghei (strain Anka) OX=5823 GN=PBANKA_0711900 PE=3 SV=1; Heat shock protein 70 OS=Plasmodium berghei OX=5821 GN=PBK173_000131400 PE=3 SV=1			0	99	NPENTVFDAKR			-0.0030498	1289.63	430.885	1289.64	430.886	3	16	1.1.1.705.5	9.33895	15581.5	7226.29	9.44	0.16	9976.71
1	82.3	82.3	63.15	51.88	51.59	tr|Q8WT39|Q8WT39_PLABE; tr|A0A509AK78|A0A509AK78_PLABA; tr|A0A0Y9VNI8|A0A0Y9VNI8_PLABE	Heat shock protein 70 OS=Plasmodium berghei OX=5821 GN=hsp70 PE=3 SV=1; Heat shock protein 70 OS=Plasmodium berghei (strain Anka) OX=5823 GN=PBANKA_0711900 PE=3 SV=1; Heat shock protein 70 OS=Plasmodium berghei OX=5821 GN=PBK173_000131400 PE=3 SV=1			0	99	NPENTVFDAKR			-0.0030498	1289.63	430.885	1289.64	430.886	3	16	1.1.1.708.3	9.41753	15581.5	15163.6	9.44	0.16	18434.3
1	82.3	82.3	63.15	51.88	51.59	tr|Q8WT39|Q8WT39_PLABE; tr|A0A509AK78|A0A509AK78_PLABA; tr|A0A0Y9VNI8|A0A0Y9VNI8_PLABE	Heat shock protein 70 OS=Plasmodium berghei OX=5821 GN=hsp70 PE=3 SV=1; Heat shock protein 70 OS=Plasmodium berghei (strain Anka) OX=5823 GN=PBANKA_0711900 PE=3 SV=1; Heat shock protein 70 OS=Plasmodium berghei OX=5821 GN=PBK173_000131400 PE=3 SV=1			0	99	NPENTVFDAKR			-0.0030498	1289.63	430.885	1289.64	430.886	3	17	1.1.1.711.3	9.49887	15581.5	11808.2	9.44	0.16	13817.6
1	82.3	82.3	63.15	51.88	51.59	tr|Q8WT39|Q8WT39_PLABE; tr|A0A509AK78|A0A509AK78_PLABA; tr|A0A0Y9VNI8|A0A0Y9VNI8_PLABE	Heat shock protein 70 OS=Plasmodium berghei OX=5821 GN=hsp70 PE=3 SV=1; Heat shock protein 70 OS=Plasmodium berghei (strain Anka) OX=5823 GN=PBANKA_0711900 PE=3 SV=1; Heat shock protein 70 OS=Plasmodium berghei OX=5821 GN=PBK173_000131400 PE=3 SV=1			0	99	NPENTVFDAKR			-0.0030498	1289.63	430.885	1289.64	430.886	3	15	1.1.1.714.3	9.58057	15581.5	4538.35	9.44	0.16	6110.47
1	82.3	82.3	63.15	51.88	51.59	tr|Q8WT39|Q8WT39_PLABE; tr|A0A509AK78|A0A509AK78_PLABA; tr|A0A0Y9VNI8|A0A0Y9VNI8_PLABE	Heat shock protein 70 OS=Plasmodium berghei OX=5821 GN=hsp70 PE=3 SV=1; Heat shock protein 70 OS=Plasmodium berghei (strain Anka) OX=5823 GN=PBANKA_0711900 PE=3 SV=1; Heat shock protein 70 OS=Plasmodium berghei OX=5821 GN=PBK173_000131400 PE=3 SV=1			0	99	NPENTVFDAKR			-0.00173117	1289.63	645.825	1289.64	645.826	2	11	1.1.1.718.15	9.70495	5295.08	548.62	9.44	0.16	1795.13
1	82.3	82.3	63.15	51.88	51.59	tr|Q8WT39|Q8WT39_PLABE; tr|A0A509AK78|A0A509AK78_PLABA; tr|A0A0Y9VNI8|A0A0Y9VNI8_PLABE	Heat shock protein 70 OS=Plasmodium berghei OX=5821 GN=hsp70 PE=3 SV=1; Heat shock protein 70 OS=Plasmodium berghei (strain Anka) OX=5823 GN=PBANKA_0711900 PE=3 SV=1; Heat shock protein 70 OS=Plasmodium berghei OX=5821 GN=PBK173_000131400 PE=3 SV=1			0	99	NPENTVFDAKR			-0.0030498	1289.63	430.885	1289.64	430.886	3	13	1.1.1.719.4	9.7173	15581.5	703.63	9.44	0.16	2635.3
1	82.3	82.3	63.15	51.88	51.59	tr|Q8WT39|Q8WT39_PLABE; tr|A0A509AK78|A0A509AK78_PLABA; tr|A0A0Y9VNI8|A0A0Y9VNI8_PLABE	Heat shock protein 70 OS=Plasmodium berghei OX=5821 GN=hsp70 PE=3 SV=1; Heat shock protein 70 OS=Plasmodium berghei (strain Anka) OX=5823 GN=PBANKA_0711900 PE=3 SV=1; Heat shock protein 70 OS=Plasmodium berghei OX=5821 GN=PBK173_000131400 PE=3 SV=1			0	85.99	NQVARNPENTVFDAK			0.0551239	1701.9	568.307	1701.84	568.288	3	15	1.1.1.772.11	11.1586	80492.5	14307.8	11.04	0.11	16873.1
1	82.3	82.3	63.15	51.88	51.59	tr|Q8WT39|Q8WT39_PLABE; tr|A0A509AK78|A0A509AK78_PLABA; tr|A0A0Y9VNI8|A0A0Y9VNI8_PLABE	Heat shock protein 70 OS=Plasmodium berghei OX=5821 GN=hsp70 PE=3 SV=1; Heat shock protein 70 OS=Plasmodium berghei (strain Anka) OX=5823 GN=PBANKA_0711900 PE=3 SV=1; Heat shock protein 70 OS=Plasmodium berghei OX=5821 GN=PBK173_000131400 PE=3 SV=1			0	99	NQVARNPENTVFDAKR			-0.00446199	1857.94	620.321	1857.94	620.322	3	17	1.1.1.714.11	9.59123	3142.87	1447.76	9.68	0.16	2976.04
1	82.3	82.3	63.15	51.88	51.59	tr|Q8WT39|Q8WT39_PLABE; tr|A0A509AK78|A0A509AK78_PLABA; tr|A0A0Y9VNI8|A0A0Y9VNI8_PLABE	Heat shock protein 70 OS=Plasmodium berghei OX=5821 GN=hsp70 PE=3 SV=1; Heat shock protein 70 OS=Plasmodium berghei (strain Anka) OX=5823 GN=PBANKA_0711900 PE=3 SV=1; Heat shock protein 70 OS=Plasmodium berghei OX=5821 GN=PBK173_000131400 PE=3 SV=1			0	99	NQVARNPENTVFDAKR			-0.00661658	1857.94	465.492	1857.94	465.493	4	18	1.1.1.720.6	9.74692	4683.61	3320.97	9.68	0.16	7720.14
1	82.3	82.3	63.15	51.88	51.59	tr|Q8WT39|Q8WT39_PLABE; tr|A0A509AK78|A0A509AK78_PLABA; tr|A0A0Y9VNI8|A0A0Y9VNI8_PLABE	Heat shock protein 70 OS=Plasmodium berghei OX=5821 GN=hsp70 PE=3 SV=1; Heat shock protein 70 OS=Plasmodium berghei (strain Anka) OX=5823 GN=PBANKA_0711900 PE=3 SV=1; Heat shock protein 70 OS=Plasmodium berghei OX=5821 GN=PBK173_000131400 PE=3 SV=1			0	99	NQVARNPENTVFDAKR			-0.00446199	1857.94	620.321	1857.94	620.322	3	17	1.1.1.723.13	9.83737	3142.87	910.27	9.68	0.16	2309.04
1	82.3	82.3	63.15	51.88	51.59	tr|Q8WT39|Q8WT39_PLABE; tr|A0A509AK78|A0A509AK78_PLABA; tr|A0A0Y9VNI8|A0A0Y9VNI8_PLABE	Heat shock protein 70 OS=Plasmodium berghei OX=5821 GN=hsp70 PE=3 SV=1; Heat shock protein 70 OS=Plasmodium berghei (strain Anka) OX=5823 GN=PBANKA_0711900 PE=3 SV=1; Heat shock protein 70 OS=Plasmodium berghei OX=5821 GN=PBK173_000131400 PE=3 SV=1			0	99	NQVARNPENTVFDAKR			-0.00661658	1857.94	465.492	1857.94	465.493	4	12	1.1.1.723.5	9.8267	4683.61	1299.97	9.68	0.16	3344.46
1	82.3	82.3	63.15	51.88	51.59	tr|Q8WT39|Q8WT39_PLABE; tr|A0A509AK78|A0A509AK78_PLABA; tr|A0A0Y9VNI8|A0A0Y9VNI8_PLABE	Heat shock protein 70 OS=Plasmodium berghei OX=5821 GN=hsp70 PE=3 SV=1; Heat shock protein 70 OS=Plasmodium berghei (strain Anka) OX=5823 GN=PBANKA_0711900 PE=3 SV=1; Heat shock protein 70 OS=Plasmodium berghei OX=5821 GN=PBK173_000131400 PE=3 SV=1			0	88.46	NQVARNPENTVFDAKR			-0.00661658	1857.94	465.492	1857.94	465.493	4	10	1.1.1.725.5	9.8805	4683.61	765.3	9.68	0.16	3466.5
1	82.3	82.3	63.15	51.88	51.59	tr|Q8WT39|Q8WT39_PLABE; tr|A0A509AK78|A0A509AK78_PLABA; tr|A0A0Y9VNI8|A0A0Y9VNI8_PLABE	Heat shock protein 70 OS=Plasmodium berghei OX=5821 GN=hsp70 PE=3 SV=1; Heat shock protein 70 OS=Plasmodium berghei (strain Anka) OX=5823 GN=PBANKA_0711900 PE=3 SV=1; Heat shock protein 70 OS=Plasmodium berghei OX=5821 GN=PBK173_000131400 PE=3 SV=1			0	99	QATKDAGTIAGLNVMR			0.0012214	1644.86	549.295	1644.86	549.294	3	18	1.1.1.988.7	16.8977	13917.2	5894.86	17.02	0.16	11349.4
1	82.3	82.3	63.15	51.88	51.59	tr|Q8WT39|Q8WT39_PLABE; tr|A0A509AK78|A0A509AK78_PLABA; tr|A0A0Y9VNI8|A0A0Y9VNI8_PLABE	Heat shock protein 70 OS=Plasmodium berghei OX=5821 GN=hsp70 PE=3 SV=1; Heat shock protein 70 OS=Plasmodium berghei (strain Anka) OX=5823 GN=PBANKA_0711900 PE=3 SV=1; Heat shock protein 70 OS=Plasmodium berghei OX=5821 GN=PBK173_000131400 PE=3 SV=1			0	99	QATKDAGTIAGLNVMR			0.0012214	1644.86	549.295	1644.86	549.294	3	21	1.1.1.991.10	16.9818	13917.2	12695.7	17.02	0.16	17831.7
1	82.3	82.3	63.15	51.88	51.59	tr|Q8WT39|Q8WT39_PLABE; tr|A0A509AK78|A0A509AK78_PLABA; tr|A0A0Y9VNI8|A0A0Y9VNI8_PLABE	Heat shock protein 70 OS=Plasmodium berghei OX=5821 GN=hsp70 PE=3 SV=1; Heat shock protein 70 OS=Plasmodium berghei (strain Anka) OX=5823 GN=PBANKA_0711900 PE=3 SV=1; Heat shock protein 70 OS=Plasmodium berghei OX=5821 GN=PBK173_000131400 PE=3 SV=1			0	99	QATKDAGTIAGLNVMR	Gln->pyro-Glu@N-term		-0.00614412	1627.83	814.922	1627.84	814.925	2	20	1.1.1.1130.14	20.7128	3299.41	1491.43	20.66	0.08	8911.36
1	82.3	82.3	63.15	51.88	51.59	tr|Q8WT39|Q8WT39_PLABE; tr|A0A509AK78|A0A509AK78_PLABA; tr|A0A0Y9VNI8|A0A0Y9VNI8_PLABE	Heat shock protein 70 OS=Plasmodium berghei OX=5821 GN=hsp70 PE=3 SV=1; Heat shock protein 70 OS=Plasmodium berghei (strain Anka) OX=5823 GN=PBANKA_0711900 PE=3 SV=1; Heat shock protein 70 OS=Plasmodium berghei OX=5821 GN=PBK173_000131400 PE=3 SV=1			0	88.33	QKEAEAVCSPIMSK	Carbamyl(C)@8; Methyl(S)@9	Methyl(S)@616	0.0021412	1576.76	789.388	1576.76	789.387	2	12	1.1.1.736.16	10.192	924.22	813.83	10.17	0.14	1723.67
1	82.3	82.3	63.15	51.88	51.59	tr|Q8WT39|Q8WT39_PLABE; tr|A0A509AK78|A0A509AK78_PLABA; tr|A0A0Y9VNI8|A0A0Y9VNI8_PLABE	Heat shock protein 70 OS=Plasmodium berghei OX=5821 GN=hsp70 PE=3 SV=1; Heat shock protein 70 OS=Plasmodium berghei (strain Anka) OX=5823 GN=PBANKA_0711900 PE=3 SV=1; Heat shock protein 70 OS=Plasmodium berghei OX=5821 GN=PBK173_000131400 PE=3 SV=1			0	99	SGIEEKPMIEVVYQGEK			0.0075737	1934.97	645.999	1934.97	645.996	3	26	1.1.1.1092.12	19.6881	27340	16837.1	19.75	0.11	14849.4
1	82.3	82.3	63.15	51.88	51.59	tr|Q8WT39|Q8WT39_PLABE; tr|A0A509AK78|A0A509AK78_PLABA; tr|A0A0Y9VNI8|A0A0Y9VNI8_PLABE	Heat shock protein 70 OS=Plasmodium berghei OX=5821 GN=hsp70 PE=3 SV=1; Heat shock protein 70 OS=Plasmodium berghei (strain Anka) OX=5823 GN=PBANKA_0711900 PE=3 SV=1; Heat shock protein 70 OS=Plasmodium berghei OX=5821 GN=PBK173_000131400 PE=3 SV=1			0	99	SGIEEKPMIEVVYQGEK			0.0075737	1934.97	645.999	1934.97	645.996	3	27	1.1.1.1095.11	19.7677	27340	24191.7	19.75	0.11	19026.9
1	82.3	82.3	63.15	51.88	51.59	tr|Q8WT39|Q8WT39_PLABE; tr|A0A509AK78|A0A509AK78_PLABA; tr|A0A0Y9VNI8|A0A0Y9VNI8_PLABE	Heat shock protein 70 OS=Plasmodium berghei OX=5821 GN=hsp70 PE=3 SV=1; Heat shock protein 70 OS=Plasmodium berghei (strain Anka) OX=5823 GN=PBANKA_0711900 PE=3 SV=1; Heat shock protein 70 OS=Plasmodium berghei OX=5821 GN=PBK173_000131400 PE=3 SV=1			0	99	SGIEEKPMIEVVYQGEKK			-0.00187404	2063.06	688.694	2063.06	688.694	3	27	1.1.1.994.14	17.067	22157.4	13547.4	17.13	0.11	16381.9
1	82.3	82.3	63.15	51.88	51.59	tr|Q8WT39|Q8WT39_PLABE; tr|A0A509AK78|A0A509AK78_PLABA; tr|A0A0Y9VNI8|A0A0Y9VNI8_PLABE	Heat shock protein 70 OS=Plasmodium berghei OX=5821 GN=hsp70 PE=3 SV=1; Heat shock protein 70 OS=Plasmodium berghei (strain Anka) OX=5823 GN=PBANKA_0711900 PE=3 SV=1; Heat shock protein 70 OS=Plasmodium berghei OX=5821 GN=PBK173_000131400 PE=3 SV=1			0	99	SGIEEKPMIEVVYQGEKK			-0.00187404	2063.06	688.694	2063.06	688.694	3	24	1.1.1.997.15	17.1486	22157.4	18447	17.13	0.11	14897
1	82.3	82.3	63.15	51.88	51.59	tr|Q8WT39|Q8WT39_PLABE; tr|A0A509AK78|A0A509AK78_PLABA; tr|A0A0Y9VNI8|A0A0Y9VNI8_PLABE	Heat shock protein 70 OS=Plasmodium berghei OX=5821 GN=hsp70 PE=3 SV=1; Heat shock protein 70 OS=Plasmodium berghei (strain Anka) OX=5823 GN=PBANKA_0711900 PE=3 SV=1; Heat shock protein 70 OS=Plasmodium berghei OX=5821 GN=PBK173_000131400 PE=3 SV=1			0	99	SGIEEKPMIEVVYQGEKK			-0.00407888	2063.06	516.771	2063.06	516.773	4	25	1.1.1.999.10	17.1954	23166.4	13062.7	17.1	0.13	11137.1
1	82.3	82.3	63.15	51.88	51.59	tr|Q8WT39|Q8WT39_PLABE; tr|A0A509AK78|A0A509AK78_PLABA; tr|A0A0Y9VNI8|A0A0Y9VNI8_PLABE	Heat shock protein 70 OS=Plasmodium berghei OX=5821 GN=hsp70 PE=3 SV=1; Heat shock protein 70 OS=Plasmodium berghei (strain Anka) OX=5823 GN=PBANKA_0711900 PE=3 SV=1; Heat shock protein 70 OS=Plasmodium berghei OX=5821 GN=PBK173_000131400 PE=3 SV=1			0	99	SGIEEKPMIEVVYQGEKK			-0.00407888	2063.06	516.771	2063.06	516.773	4	21	1.1.1.1001.10	17.2489	23166.4	9058.18	17.1	0.13	8710.67
1	82.3	82.3	63.15	51.88	51.59	tr|Q8WT39|Q8WT39_PLABE; tr|A0A509AK78|A0A509AK78_PLABA; tr|A0A0Y9VNI8|A0A0Y9VNI8_PLABE	Heat shock protein 70 OS=Plasmodium berghei OX=5821 GN=hsp70 PE=3 SV=1; Heat shock protein 70 OS=Plasmodium berghei (strain Anka) OX=5823 GN=PBANKA_0711900 PE=3 SV=1; Heat shock protein 70 OS=Plasmodium berghei OX=5821 GN=PBK173_000131400 PE=3 SV=1			0	99	SGIEEKPMIEVVYQGEKK			-0.00187404	2063.06	688.694	2063.06	688.694	3	24	1.1.1.1001.16	17.2569	22157.4	7254.59	17.13	0.11	7586.74
1	82.3	82.3	63.15	51.88	51.59	tr|Q8WT39|Q8WT39_PLABE; tr|A0A509AK78|A0A509AK78_PLABA; tr|A0A0Y9VNI8|A0A0Y9VNI8_PLABE	Heat shock protein 70 OS=Plasmodium berghei OX=5821 GN=hsp70 PE=3 SV=1; Heat shock protein 70 OS=Plasmodium berghei (strain Anka) OX=5823 GN=PBANKA_0711900 PE=3 SV=1; Heat shock protein 70 OS=Plasmodium berghei OX=5821 GN=PBK173_000131400 PE=3 SV=1			0	99	SGIEEKPMIEVVYQGEKK			-0.00187404	2063.06	688.694	2063.06	688.694	3	22	1.1.1.1004.16	17.3365	22157.4	4420.61	17.13	0.11	5881.12
1	82.3	82.3	63.15	51.88	51.59	tr|Q8WT39|Q8WT39_PLABE; tr|A0A509AK78|A0A509AK78_PLABA; tr|A0A0Y9VNI8|A0A0Y9VNI8_PLABE	Heat shock protein 70 OS=Plasmodium berghei OX=5821 GN=hsp70 PE=3 SV=1; Heat shock protein 70 OS=Plasmodium berghei (strain Anka) OX=5823 GN=PBANKA_0711900 PE=3 SV=1; Heat shock protein 70 OS=Plasmodium berghei OX=5821 GN=PBK173_000131400 PE=3 SV=1			0	75.34	SGIEEKPMIEVVYQGEKK	Oxidation(M)@8		-0.00491672	2079.05	520.77	2079.06	520.771	4	12	1.1.1.892.9	14.3404	575.16	488.88	14.36	0.11	5581.27
1	82.3	82.3	63.15	51.88	51.59	tr|Q8WT39|Q8WT39_PLABE; tr|A0A509AK78|A0A509AK78_PLABA; tr|A0A0Y9VNI8|A0A0Y9VNI8_PLABE	Heat shock protein 70 OS=Plasmodium berghei OX=5821 GN=hsp70 PE=3 SV=1; Heat shock protein 70 OS=Plasmodium berghei (strain Anka) OX=5823 GN=PBANKA_0711900 PE=3 SV=1; Heat shock protein 70 OS=Plasmodium berghei OX=5821 GN=PBK173_000131400 PE=3 SV=1			0	19.83	SGIEEKPMIEVVYQGEKK	Lys-loss@C-term		0.00757369	1934.97	645.999	1934.97	645.996	3	27	1.1.1.1092.12	19.6881	27340	16837.1	19.75	0.11	14849.4
1	82.3	82.3	63.15	51.88	51.59	tr|Q8WT39|Q8WT39_PLABE; tr|A0A509AK78|A0A509AK78_PLABA; tr|A0A0Y9VNI8|A0A0Y9VNI8_PLABE	Heat shock protein 70 OS=Plasmodium berghei OX=5821 GN=hsp70 PE=3 SV=1; Heat shock protein 70 OS=Plasmodium berghei (strain Anka) OX=5823 GN=PBANKA_0711900 PE=3 SV=1; Heat shock protein 70 OS=Plasmodium berghei OX=5821 GN=PBK173_000131400 PE=3 SV=1			0	16.53	SGIEEKPMIEVVYQGEKK	Lys-loss@C-term		0.00757369	1934.97	645.999	1934.97	645.996	3	28	1.1.1.1095.11	19.7677	27340	24191.7	19.75	0.11	19026.9
1	82.3	82.3	63.15	51.88	51.59	tr|Q8WT39|Q8WT39_PLABE; tr|A0A509AK78|A0A509AK78_PLABA; tr|A0A0Y9VNI8|A0A0Y9VNI8_PLABE	Heat shock protein 70 OS=Plasmodium berghei OX=5821 GN=hsp70 PE=3 SV=1; Heat shock protein 70 OS=Plasmodium berghei (strain Anka) OX=5823 GN=PBANKA_0711900 PE=3 SV=1; Heat shock protein 70 OS=Plasmodium berghei OX=5821 GN=PBK173_000131400 PE=3 SV=1			0	99	SQIFTTYADNQPGVLIQVYEGER			0.0032756	2627.29	876.771	2627.29	876.77	3	23	1.1.1.1382.15	27.4757	7934.3	6386.95	27.46	0.05	12265.3
1	82.3	82.3	63.15	51.88	51.59	tr|Q8WT39|Q8WT39_PLABE; tr|A0A509AK78|A0A509AK78_PLABA; tr|A0A0Y9VNI8|A0A0Y9VNI8_PLABE	Heat shock protein 70 OS=Plasmodium berghei OX=5821 GN=hsp70 PE=3 SV=1; Heat shock protein 70 OS=Plasmodium berghei (strain Anka) OX=5823 GN=PBANKA_0711900 PE=3 SV=1; Heat shock protein 70 OS=Plasmodium berghei OX=5821 GN=PBK173_000131400 PE=3 SV=1			0	44.18	SSLEDQKIKEKLQPNEVETCMK	Dehydro(C)@20; Dioxidation(M)@21; Delta:H(2)C(2)(K)@22	Dehydro(C)@582; Dioxidation(M)@583	0.0351641	2633.32	659.336	2633.28	659.327	4	16	1.1.1.899.14	14.5359	3667.29	3461.9	14.54	0.11	6417.68
1	82.3	82.3	63.15	51.88	51.59	tr|Q8WT39|Q8WT39_PLABE; tr|A0A509AK78|A0A509AK78_PLABA; tr|A0A0Y9VNI8|A0A0Y9VNI8_PLABE	Heat shock protein 70 OS=Plasmodium berghei OX=5821 GN=hsp70 PE=3 SV=1; Heat shock protein 70 OS=Plasmodium berghei (strain Anka) OX=5823 GN=PBANKA_0711900 PE=3 SV=1; Heat shock protein 70 OS=Plasmodium berghei OX=5821 GN=PBK173_000131400 PE=3 SV=1			0	99	SVHEVVLVGGSTR			-0.00651812	1338.72	670.367	1338.73	670.37	2	21	1.1.1.772.13	11.1613	14433	13305.3	11.17	0.08	17305.6
1	82.3	82.3	63.15	51.88	51.59	tr|Q8WT39|Q8WT39_PLABE; tr|A0A509AK78|A0A509AK78_PLABA; tr|A0A0Y9VNI8|A0A0Y9VNI8_PLABE	Heat shock protein 70 OS=Plasmodium berghei OX=5821 GN=hsp70 PE=3 SV=1; Heat shock protein 70 OS=Plasmodium berghei (strain Anka) OX=5823 GN=PBANKA_0711900 PE=3 SV=1; Heat shock protein 70 OS=Plasmodium berghei OX=5821 GN=PBK173_000131400 PE=3 SV=1			0	99	SVHEVVLVGGSTR			-0.00591857	1338.72	447.247	1338.73	447.249	3	17	1.1.1.775.4	11.2289	35312.1	19013.1	11.17	0.08	22148.7
1	82.3	82.3	63.15	51.88	51.59	tr|Q8WT39|Q8WT39_PLABE; tr|A0A509AK78|A0A509AK78_PLABA; tr|A0A0Y9VNI8|A0A0Y9VNI8_PLABE	Heat shock protein 70 OS=Plasmodium berghei OX=5821 GN=hsp70 PE=3 SV=1; Heat shock protein 70 OS=Plasmodium berghei (strain Anka) OX=5823 GN=PBANKA_0711900 PE=3 SV=1; Heat shock protein 70 OS=Plasmodium berghei OX=5821 GN=PBK173_000131400 PE=3 SV=1			0	99	SVHEVVLVGGSTR			-0.00591857	1338.72	447.247	1338.73	447.249	3	14	1.1.1.778.4	11.3083	35312.1	5062.87	11.17	0.08	6618.62
1	82.3	82.3	63.15	51.88	51.59	tr|Q8WT39|Q8WT39_PLABE; tr|A0A509AK78|A0A509AK78_PLABA; tr|A0A0Y9VNI8|A0A0Y9VNI8_PLABE	Heat shock protein 70 OS=Plasmodium berghei OX=5821 GN=hsp70 PE=3 SV=1; Heat shock protein 70 OS=Plasmodium berghei (strain Anka) OX=5823 GN=PBANKA_0711900 PE=3 SV=1; Heat shock protein 70 OS=Plasmodium berghei OX=5821 GN=PBK173_000131400 PE=3 SV=1			0	99	SVHEVVLVGGSTR			-0.00591857	1338.72	447.247	1338.73	447.249	3	13	1.1.1.770.6	11.0983	35312.1	6532.86	11.17	0.08	7829.93
1	82.3	82.3	63.15	51.88	51.59	tr|Q8WT39|Q8WT39_PLABE; tr|A0A509AK78|A0A509AK78_PLABA; tr|A0A0Y9VNI8|A0A0Y9VNI8_PLABE	Heat shock protein 70 OS=Plasmodium berghei OX=5821 GN=hsp70 PE=3 SV=1; Heat shock protein 70 OS=Plasmodium berghei (strain Anka) OX=5823 GN=PBANKA_0711900 PE=3 SV=1; Heat shock protein 70 OS=Plasmodium berghei OX=5821 GN=PBK173_000131400 PE=3 SV=1			0	86.64	SVHEVVLVGGSTR			-0.00115777	1338.72	447.249	1338.73	447.249	3	8	1.1.1.806.4	12.0507	1385.28	1348.54	12.05	0.08	1836.35
1	82.3	82.3	63.15	51.88	51.59	tr|Q8WT39|Q8WT39_PLABE; tr|A0A509AK78|A0A509AK78_PLABA; tr|A0A0Y9VNI8|A0A0Y9VNI8_PLABE	Heat shock protein 70 OS=Plasmodium berghei OX=5821 GN=hsp70 PE=3 SV=1; Heat shock protein 70 OS=Plasmodium berghei (strain Anka) OX=5823 GN=PBANKA_0711900 PE=3 SV=1; Heat shock protein 70 OS=Plasmodium berghei OX=5821 GN=PBK173_000131400 PE=3 SV=1			0	83.53	SVHEVVLVGGSTR			1.00131	1339.73	670.871	1338.73	670.37	2	9	1.1.1.799.10	11.8733	202.339	202.339			1906.05
1	82.3	82.3	63.15	51.88	51.59	tr|Q8WT39|Q8WT39_PLABE; tr|A0A509AK78|A0A509AK78_PLABA; tr|A0A0Y9VNI8|A0A0Y9VNI8_PLABE	Heat shock protein 70 OS=Plasmodium berghei OX=5821 GN=hsp70 PE=3 SV=1; Heat shock protein 70 OS=Plasmodium berghei (strain Anka) OX=5823 GN=PBANKA_0711900 PE=3 SV=1; Heat shock protein 70 OS=Plasmodium berghei OX=5821 GN=PBK173_000131400 PE=3 SV=1			0	99	SVHEVVLVGGSTRIPK			-0.000191097	1676.96	559.993	1676.96	559.993	3	16	1.1.1.895.11	14.4241	2373.52	1739.36	14.36	0.13	4938.29
1	82.3	82.3	63.15	51.88	51.59	tr|Q8WT39|Q8WT39_PLABE; tr|A0A509AK78|A0A509AK78_PLABA; tr|A0A0Y9VNI8|A0A0Y9VNI8_PLABE	Heat shock protein 70 OS=Plasmodium berghei OX=5821 GN=hsp70 PE=3 SV=1; Heat shock protein 70 OS=Plasmodium berghei (strain Anka) OX=5823 GN=PBANKA_0711900 PE=3 SV=1; Heat shock protein 70 OS=Plasmodium berghei OX=5821 GN=PBK173_000131400 PE=3 SV=1			0	99	SVHEVVLVGGSTRIPK			-0.000191097	1676.96	559.993	1676.96	559.993	3	14	1.1.1.889.10	14.2612	2373.52	411.79	14.36	0.13	6706.8
1	82.3	82.3	63.15	51.88	51.59	tr|Q8WT39|Q8WT39_PLABE; tr|A0A509AK78|A0A509AK78_PLABA; tr|A0A0Y9VNI8|A0A0Y9VNI8_PLABE	Heat shock protein 70 OS=Plasmodium berghei OX=5821 GN=hsp70 PE=3 SV=1; Heat shock protein 70 OS=Plasmodium berghei (strain Anka) OX=5823 GN=PBANKA_0711900 PE=3 SV=1; Heat shock protein 70 OS=Plasmodium berghei OX=5821 GN=PBK173_000131400 PE=3 SV=1			0	99	SVHEVVLVGGSTRIPK			0.00608898	1676.96	420.248	1676.96	420.247	4	13	1.1.1.892.3	14.3324	2147.62	2133.31	14.33	0.19	7358.59
1	82.3	82.3	63.15	51.88	51.59	tr|Q8WT39|Q8WT39_PLABE; tr|A0A509AK78|A0A509AK78_PLABA; tr|A0A0Y9VNI8|A0A0Y9VNI8_PLABE	Heat shock protein 70 OS=Plasmodium berghei OX=5821 GN=hsp70 PE=3 SV=1; Heat shock protein 70 OS=Plasmodium berghei (strain Anka) OX=5823 GN=PBANKA_0711900 PE=3 SV=1; Heat shock protein 70 OS=Plasmodium berghei OX=5821 GN=PBK173_000131400 PE=3 SV=1			0	99	SVTSILEWLEK			-9.8094e-06	1303.7	652.859	1303.7	652.858	2	13	1.1.1.1566.4	32.405	9839.74	7840.87	32.45	0.16	5378.82
1	82.3	82.3	63.15	51.88	51.59	tr|Q8WT39|Q8WT39_PLABE; tr|A0A509AK78|A0A509AK78_PLABA; tr|A0A0Y9VNI8|A0A0Y9VNI8_PLABE	Heat shock protein 70 OS=Plasmodium berghei OX=5821 GN=hsp70 PE=3 SV=1; Heat shock protein 70 OS=Plasmodium berghei (strain Anka) OX=5823 GN=PBANKA_0711900 PE=3 SV=1; Heat shock protein 70 OS=Plasmodium berghei OX=5821 GN=PBK173_000131400 PE=3 SV=1			0	99	SVTSILEWLEK			-9.8094e-06	1303.7	652.859	1303.7	652.858	2	14	1.1.1.1569.9	32.492	9839.74	8543.69	32.45	0.16	6165.04
1	82.3	82.3	63.15	51.88	51.59	tr|Q8WT39|Q8WT39_PLABE; tr|A0A509AK78|A0A509AK78_PLABA; tr|A0A0Y9VNI8|A0A0Y9VNI8_PLABE	Heat shock protein 70 OS=Plasmodium berghei OX=5821 GN=hsp70 PE=3 SV=1; Heat shock protein 70 OS=Plasmodium berghei (strain Anka) OX=5823 GN=PBANKA_0711900 PE=3 SV=1; Heat shock protein 70 OS=Plasmodium berghei OX=5821 GN=PBK173_000131400 PE=3 SV=1			0	99	SVTSILEWLEK			-9.8094e-06	1303.7	652.859	1303.7	652.858	2	10	1.1.1.1563.8	32.3304	9839.74	3289.53	32.45	0.16	3238.11
1	82.3	82.3	63.15	51.88	51.59	tr|Q8WT39|Q8WT39_PLABE; tr|A0A509AK78|A0A509AK78_PLABA; tr|A0A0Y9VNI8|A0A0Y9VNI8_PLABE	Heat shock protein 70 OS=Plasmodium berghei OX=5821 GN=hsp70 PE=3 SV=1; Heat shock protein 70 OS=Plasmodium berghei (strain Anka) OX=5823 GN=PBANKA_0711900 PE=3 SV=1; Heat shock protein 70 OS=Plasmodium berghei OX=5821 GN=PBK173_000131400 PE=3 SV=1			0	80.87	SVTSILEWLEK			-9.8094e-06	1303.7	652.859	1303.7	652.858	2	10	1.1.1.1574.6	32.6212	9839.74	1360.03	32.45	0.16	4428.06
1	82.3	82.3	63.15	51.88	51.59	tr|Q8WT39|Q8WT39_PLABE; tr|A0A509AK78|A0A509AK78_PLABA; tr|A0A0Y9VNI8|A0A0Y9VNI8_PLABE	Heat shock protein 70 OS=Plasmodium berghei OX=5821 GN=hsp70 PE=3 SV=1; Heat shock protein 70 OS=Plasmodium berghei (strain Anka) OX=5823 GN=PBANKA_0711900 PE=3 SV=1; Heat shock protein 70 OS=Plasmodium berghei OX=5821 GN=PBK173_000131400 PE=3 SV=1			0	99	SVTSILEWLEKNQLAGKDEYEAK			0.00313777	2650.35	663.595	2650.35	663.595	4	19	1.1.1.1445.8	29.1516	36852.9	14283.8	29.22	0.16	8273.34
1	82.3	82.3	63.15	51.88	51.59	tr|Q8WT39|Q8WT39_PLABE; tr|A0A509AK78|A0A509AK78_PLABA; tr|A0A0Y9VNI8|A0A0Y9VNI8_PLABE	Heat shock protein 70 OS=Plasmodium berghei OX=5821 GN=hsp70 PE=3 SV=1; Heat shock protein 70 OS=Plasmodium berghei (strain Anka) OX=5823 GN=PBANKA_0711900 PE=3 SV=1; Heat shock protein 70 OS=Plasmodium berghei OX=5821 GN=PBK173_000131400 PE=3 SV=1			0	99	SVTSILEWLEKNQLAGKDEYEAK			0.00488658	2650.35	884.459	2650.35	884.457	3	27	1.1.1.1445.13	29.1582	25853.8	10545.5	29.25	0.16	13710.2
1	82.3	82.3	63.15	51.88	51.59	tr|Q8WT39|Q8WT39_PLABE; tr|A0A509AK78|A0A509AK78_PLABA; tr|A0A0Y9VNI8|A0A0Y9VNI8_PLABE	Heat shock protein 70 OS=Plasmodium berghei OX=5821 GN=hsp70 PE=3 SV=1; Heat shock protein 70 OS=Plasmodium berghei (strain Anka) OX=5823 GN=PBANKA_0711900 PE=3 SV=1; Heat shock protein 70 OS=Plasmodium berghei OX=5821 GN=PBK173_000131400 PE=3 SV=1			0	99	SVTSILEWLEKNQLAGKDEYEAK			0.00313777	2650.35	663.595	2650.35	663.595	4	24	1.1.1.1448.8	29.2326	36852.9	36692.7	29.22	0.16	23313.4
1	82.3	82.3	63.15	51.88	51.59	tr|Q8WT39|Q8WT39_PLABE; tr|A0A509AK78|A0A509AK78_PLABA; tr|A0A0Y9VNI8|A0A0Y9VNI8_PLABE	Heat shock protein 70 OS=Plasmodium berghei OX=5821 GN=hsp70 PE=3 SV=1; Heat shock protein 70 OS=Plasmodium berghei (strain Anka) OX=5823 GN=PBANKA_0711900 PE=3 SV=1; Heat shock protein 70 OS=Plasmodium berghei OX=5821 GN=PBK173_000131400 PE=3 SV=1			0	99	SVTSILEWLEKNQLAGKDEYEAK			0.00313777	2650.35	663.595	2650.35	663.595	4	23	1.1.1.1454.4	29.3888	36852.9	12209.1	29.22	0.16	10851.6
1	82.3	82.3	63.15	51.88	51.59	tr|Q8WT39|Q8WT39_PLABE; tr|A0A509AK78|A0A509AK78_PLABA; tr|A0A0Y9VNI8|A0A0Y9VNI8_PLABE	Heat shock protein 70 OS=Plasmodium berghei OX=5821 GN=hsp70 PE=3 SV=1; Heat shock protein 70 OS=Plasmodium berghei (strain Anka) OX=5823 GN=PBANKA_0711900 PE=3 SV=1; Heat shock protein 70 OS=Plasmodium berghei OX=5821 GN=PBK173_000131400 PE=3 SV=1			0	99	SVTSILEWLEKNQLAGKDEYEAK			0.00488658	2650.35	884.459	2650.35	884.457	3	24	1.1.1.1454.12	29.3994	25853.8	5776.53	29.25	0.16	10619.9
1	82.3	82.3	63.15	51.88	51.59	tr|Q8WT39|Q8WT39_PLABE; tr|A0A509AK78|A0A509AK78_PLABA; tr|A0A0Y9VNI8|A0A0Y9VNI8_PLABE	Heat shock protein 70 OS=Plasmodium berghei OX=5821 GN=hsp70 PE=3 SV=1; Heat shock protein 70 OS=Plasmodium berghei (strain Anka) OX=5823 GN=PBANKA_0711900 PE=3 SV=1; Heat shock protein 70 OS=Plasmodium berghei OX=5821 GN=PBK173_000131400 PE=3 SV=1			0	99	SVTSILEWLEKNQLAGKDEYEAK			0.00488658	2650.35	884.459	2650.35	884.457	3	19	1.1.1.1457.14	29.4829	25853.8	2867.12	29.25	0.16	7622.43
1	82.3	82.3	63.15	51.88	51.59	tr|Q8WT39|Q8WT39_PLABE; tr|A0A509AK78|A0A509AK78_PLABA; tr|A0A0Y9VNI8|A0A0Y9VNI8_PLABE	Heat shock protein 70 OS=Plasmodium berghei OX=5821 GN=hsp70 PE=3 SV=1; Heat shock protein 70 OS=Plasmodium berghei (strain Anka) OX=5823 GN=PBANKA_0711900 PE=3 SV=1; Heat shock protein 70 OS=Plasmodium berghei OX=5821 GN=PBK173_000131400 PE=3 SV=1			0	37.43	SVTSILEWLEKNQLAGKDEYEAK			0.00313777	2650.35	663.595	2650.35	663.595	4	11	1.1.1.1457.6	29.4723	36852.9	4884.03	29.22	0.16	4984.94
1	82.3	82.3	63.15	51.88	51.59	tr|Q8WT39|Q8WT39_PLABE; tr|A0A509AK78|A0A509AK78_PLABA; tr|A0A0Y9VNI8|A0A0Y9VNI8_PLABE	Heat shock protein 70 OS=Plasmodium berghei OX=5821 GN=hsp70 PE=3 SV=1; Heat shock protein 70 OS=Plasmodium berghei (strain Anka) OX=5823 GN=PBANKA_0711900 PE=3 SV=1; Heat shock protein 70 OS=Plasmodium berghei OX=5821 GN=PBK173_000131400 PE=3 SV=1			0	99	TTPSYVAFTDTER			0.00609461	1486.7	744.357	1486.69	744.354	2	18	1.1.1.1012.16	17.5496	58745	30783.9	17.61	0.13	22000.2
1	82.3	82.3	63.15	51.88	51.59	tr|Q8WT39|Q8WT39_PLABE; tr|A0A509AK78|A0A509AK78_PLABA; tr|A0A0Y9VNI8|A0A0Y9VNI8_PLABE	Heat shock protein 70 OS=Plasmodium berghei OX=5821 GN=hsp70 PE=3 SV=1; Heat shock protein 70 OS=Plasmodium berghei (strain Anka) OX=5823 GN=PBANKA_0711900 PE=3 SV=1; Heat shock protein 70 OS=Plasmodium berghei OX=5821 GN=PBK173_000131400 PE=3 SV=1			0	99	TTPSYVAFTDTER			0.00609461	1486.7	744.357	1486.69	744.354	2	19	1.1.1.1015.15	17.628	58745	52601	17.61	0.13	36644.1
1	82.3	82.3	63.15	51.88	51.59	tr|Q8WT39|Q8WT39_PLABE; tr|A0A509AK78|A0A509AK78_PLABA; tr|A0A0Y9VNI8|A0A0Y9VNI8_PLABE	Heat shock protein 70 OS=Plasmodium berghei OX=5821 GN=hsp70 PE=3 SV=1; Heat shock protein 70 OS=Plasmodium berghei (strain Anka) OX=5823 GN=PBANKA_0711900 PE=3 SV=1; Heat shock protein 70 OS=Plasmodium berghei OX=5821 GN=PBK173_000131400 PE=3 SV=1			0	99	TTPSYVAFTDTER			0.00609461	1486.7	744.357	1486.69	744.354	2	17	1.1.1.1018.13	17.705	58745	27394	17.61	0.13	19263.7
1	82.3	82.3	63.15	51.88	51.59	tr|Q8WT39|Q8WT39_PLABE; tr|A0A509AK78|A0A509AK78_PLABA; tr|A0A0Y9VNI8|A0A0Y9VNI8_PLABE	Heat shock protein 70 OS=Plasmodium berghei OX=5821 GN=hsp70 PE=3 SV=1; Heat shock protein 70 OS=Plasmodium berghei (strain Anka) OX=5823 GN=PBANKA_0711900 PE=3 SV=1; Heat shock protein 70 OS=Plasmodium berghei OX=5821 GN=PBK173_000131400 PE=3 SV=1			0	99	TTPSYVAFTDTER			0.00609461	1486.7	744.357	1486.69	744.354	2	16	1.1.1.1024.15	17.8665	58745	6225.39	17.61	0.13	8158.82
1	82.3	82.3	63.15	51.88	51.59	tr|Q8WT39|Q8WT39_PLABE; tr|A0A509AK78|A0A509AK78_PLABA; tr|A0A0Y9VNI8|A0A0Y9VNI8_PLABE	Heat shock protein 70 OS=Plasmodium berghei OX=5821 GN=hsp70 PE=3 SV=1; Heat shock protein 70 OS=Plasmodium berghei (strain Anka) OX=5823 GN=PBANKA_0711900 PE=3 SV=1; Heat shock protein 70 OS=Plasmodium berghei OX=5821 GN=PBK173_000131400 PE=3 SV=1			0	99	TTPSYVAFTDTER			0.00609461	1486.7	744.357	1486.69	744.354	2	12	1.1.1.1027.15	17.946	58745	4798.71	17.61	0.13	6386.31
1	82.3	82.3	63.15	51.88	51.59	tr|Q8WT39|Q8WT39_PLABE; tr|A0A509AK78|A0A509AK78_PLABA; tr|A0A0Y9VNI8|A0A0Y9VNI8_PLABE	Heat shock protein 70 OS=Plasmodium berghei OX=5821 GN=hsp70 PE=3 SV=1; Heat shock protein 70 OS=Plasmodium berghei (strain Anka) OX=5823 GN=PBANKA_0711900 PE=3 SV=1; Heat shock protein 70 OS=Plasmodium berghei OX=5821 GN=PBK173_000131400 PE=3 SV=1			0	99	TTPSYVAFTDTER			0.00609461	1486.7	744.357	1486.69	744.354	2	13	1.1.1.1030.15	18.0257	58745	3643.77	17.61	0.13	5198.68
1	82.3	82.3	63.15	51.88	51.59	tr|Q8WT39|Q8WT39_PLABE; tr|A0A509AK78|A0A509AK78_PLABA; tr|A0A0Y9VNI8|A0A0Y9VNI8_PLABE	Heat shock protein 70 OS=Plasmodium berghei OX=5821 GN=hsp70 PE=3 SV=1; Heat shock protein 70 OS=Plasmodium berghei (strain Anka) OX=5823 GN=PBANKA_0711900 PE=3 SV=1; Heat shock protein 70 OS=Plasmodium berghei OX=5821 GN=PBK173_000131400 PE=3 SV=1			0	99	TTPSYVAFTDTER			0.00609461	1486.7	744.357	1486.69	744.354	2	12	1.1.1.1037.16	18.2132	58745	2143.96	17.61	0.13	4170.94
1	82.3	82.3	63.15	51.88	51.59	tr|Q8WT39|Q8WT39_PLABE; tr|A0A509AK78|A0A509AK78_PLABA; tr|A0A0Y9VNI8|A0A0Y9VNI8_PLABE	Heat shock protein 70 OS=Plasmodium berghei OX=5821 GN=hsp70 PE=3 SV=1; Heat shock protein 70 OS=Plasmodium berghei (strain Anka) OX=5823 GN=PBANKA_0711900 PE=3 SV=1; Heat shock protein 70 OS=Plasmodium berghei OX=5821 GN=PBK173_000131400 PE=3 SV=1			0	99	TTPSYVAFTDTER			0.00609461	1486.7	744.357	1486.69	744.354	2	11	1.1.1.1040.13	18.2888	58745	1233.38	17.61	0.13	4382.45
2	77	77	63.33	55.28	54.58	tr|A0A509ANB9|A0A509ANB9_PLABA; tr|A0A0Y9VY91|A0A0Y9VY91_PLABE	Heat shock protein 90, putative OS=Plasmodium berghei (strain Anka) OX=5823 GN=PBANKA_0805700 PE=3 SV=1; Heat shock protein 90, putative OS=Plasmodium berghei OX=5821 GN=HSP90 PE=3 SV=1			2	99	AKITELLR			0.00283359	942.589	472.302	942.586	472.3	2	10	1.1.1.905.2	14.6817	4009.79	3781.07	14.65	0.11	5428.83
2	77	77	63.33	55.28	54.58	tr|A0A509ANB9|A0A509ANB9_PLABA; tr|A0A0Y9VY91|A0A0Y9VY91_PLABE	Heat shock protein 90, putative OS=Plasmodium berghei (strain Anka) OX=5823 GN=PBANKA_0805700 PE=3 SV=1; Heat shock protein 90, putative OS=Plasmodium berghei OX=5821 GN=HSP90 PE=3 SV=1			2	99	ALLFIPK			-0.00401812	800.512	401.263	800.516	401.265	2	10	1.1.1.1200.2	22.5725	24833	20417.6	22.54	0.11	7858.97
2	77	77	63.33	55.28	54.58	tr|A0A509ANB9|A0A509ANB9_PLABA; tr|A0A0Y9VY91|A0A0Y9VY91_PLABE	Heat shock protein 90, putative OS=Plasmodium berghei (strain Anka) OX=5823 GN=PBANKA_0805700 PE=3 SV=1; Heat shock protein 90, putative OS=Plasmodium berghei OX=5821 GN=HSP90 PE=3 SV=1			2	99	DIYYITGESINAVSNSPFLEALTK			0.00161029	2644.33	882.45	2644.33	882.45	3	21	1.1.1.1657.16	34.8545	4664.91	4320.94	34.89	0.16	8225.8
2	77	77	63.33	55.28	54.58	tr|A0A509ANB9|A0A509ANB9_PLABA; tr|A0A0Y9VY91|A0A0Y9VY91_PLABE	Heat shock protein 90, putative OS=Plasmodium berghei (strain Anka) OX=5823 GN=PBANKA_0805700 PE=3 SV=1; Heat shock protein 90, putative OS=Plasmodium berghei OX=5821 GN=HSP90 PE=3 SV=1			2	99	DIYYITGESINAVSNSPFLEALTKR			0.0196625	2800.45	701.119	2800.43	701.114	4	24	1.1.1.1599.6	33.2934	1971.36	1561.48	33.37	0.14	8503.24
2	77	77	63.33	55.28	54.58	tr|A0A509ANB9|A0A509ANB9_PLABA; tr|A0A0Y9VY91|A0A0Y9VY91_PLABE	Heat shock protein 90, putative OS=Plasmodium berghei (strain Anka) OX=5823 GN=PBANKA_0805700 PE=3 SV=1; Heat shock protein 90, putative OS=Plasmodium berghei OX=5821 GN=HSP90 PE=3 SV=1			2	99	DNSMTSYMLSK			0.00192826	1275.55	638.782	1275.55	638.781	2	11	1.1.1.1031.12	18.0481	3305.18	3255.71	18.03	0.29	4010.42
2	77	77	63.33	55.28	54.58	tr|A0A509ANB9|A0A509ANB9_PLABA; tr|A0A0Y9VY91|A0A0Y9VY91_PLABE	Heat shock protein 90, putative OS=Plasmodium berghei (strain Anka) OX=5823 GN=PBANKA_0805700 PE=3 SV=1; Heat shock protein 90, putative OS=Plasmodium berghei OX=5821 GN=HSP90 PE=3 SV=1			2	99	ELISNASDALDK			0.0013087	1274.64	638.326	1274.64	638.325	2	15	1.1.1.940.15	15.6258	5475.58	4329.6	15.55	0.18	4866.67
2	77	77	63.33	55.28	54.58	tr|A0A509ANB9|A0A509ANB9_PLABA; tr|A0A0Y9VY91|A0A0Y9VY91_PLABE	Heat shock protein 90, putative OS=Plasmodium berghei (strain Anka) OX=5823 GN=PBANKA_0805700 PE=3 SV=1; Heat shock protein 90, putative OS=Plasmodium berghei OX=5821 GN=HSP90 PE=3 SV=1			2	99	ELISNASDALDKIR			0.0114609	1543.83	772.923	1543.82	772.918	2	20	1.1.1.1095.14	19.7717	7285.63	6315.76	19.81	0.11	14757.1
2	77	77	63.33	55.28	54.58	tr|A0A509ANB9|A0A509ANB9_PLABA; tr|A0A0Y9VY91|A0A0Y9VY91_PLABE	Heat shock protein 90, putative OS=Plasmodium berghei (strain Anka) OX=5823 GN=PBANKA_0805700 PE=3 SV=1; Heat shock protein 90, putative OS=Plasmodium berghei OX=5821 GN=HSP90 PE=3 SV=1			2	99	ELISNASDALDKIRYESITDTQK			0.00382777	2609.32	653.338	2609.32	653.337	4	19	1.1.1.1207.13	22.7751	19024.6	18060.2	22.76	0.16	16559.3
2	77	77	63.33	55.28	54.58	tr|A0A509ANB9|A0A509ANB9_PLABA; tr|A0A0Y9VY91|A0A0Y9VY91_PLABE	Heat shock protein 90, putative OS=Plasmodium berghei (strain Anka) OX=5823 GN=PBANKA_0805700 PE=3 SV=1; Heat shock protein 90, putative OS=Plasmodium berghei OX=5821 GN=HSP90 PE=3 SV=1			2	99	ETFAFNADIR			-0.00269941	1182.56	592.289	1182.57	592.291	2	13	1.1.1.1129.7	20.6765	4675.53	4451.92	20.67	0.16	6743.71
2	77	77	63.33	55.28	54.58	tr|A0A509ANB9|A0A509ANB9_PLABA; tr|A0A0Y9VY91|A0A0Y9VY91_PLABE	Heat shock protein 90, putative OS=Plasmodium berghei (strain Anka) OX=5823 GN=PBANKA_0805700 PE=3 SV=1; Heat shock protein 90, putative OS=Plasmodium berghei OX=5821 GN=HSP90 PE=3 SV=1			2	99	GVVDSEDLPLNISR			0.00152171	1512.78	757.397	1512.78	757.396	2	23	1.1.1.1167.15	21.7068	45733.7	27715.9	21.63	0.13	24688.2
2	77	77	63.33	55.28	54.58	tr|A0A509ANB9|A0A509ANB9_PLABA; tr|A0A0Y9VY91|A0A0Y9VY91_PLABE	Heat shock protein 90, putative OS=Plasmodium berghei (strain Anka) OX=5823 GN=PBANKA_0805700 PE=3 SV=1; Heat shock protein 90, putative OS=Plasmodium berghei OX=5821 GN=HSP90 PE=3 SV=1			2	99	GYEVIYMVDPIDEYAVQQLK			-0.00490076	2372.16	1187.09	2372.16	1187.09	2	17	1.1.1.1517.16	31.0991	4183.22	1834.26	31.16	0.11	4691.5
2	77	77	63.33	55.28	54.58	tr|A0A509ANB9|A0A509ANB9_PLABA; tr|A0A0Y9VY91|A0A0Y9VY91_PLABE	Heat shock protein 90, putative OS=Plasmodium berghei (strain Anka) OX=5823 GN=PBANKA_0805700 PE=3 SV=1; Heat shock protein 90, putative OS=Plasmodium berghei OX=5821 GN=HSP90 PE=3 SV=1			2	99	GYEVIYMVDPIDEYAVQQLKDFDGK			0.0200348	2934.42	979.147	2934.4	979.141	3	19	1.1.1.1580.15	32.7935	5420.42	2896.17	32.75	0.13	5507.25
2	77	77	63.33	55.28	54.58	tr|A0A509ANB9|A0A509ANB9_PLABA; tr|A0A0Y9VY91|A0A0Y9VY91_PLABE	Heat shock protein 90, putative OS=Plasmodium berghei (strain Anka) OX=5823 GN=PBANKA_0805700 PE=3 SV=1; Heat shock protein 90, putative OS=Plasmodium berghei OX=5821 GN=HSP90 PE=3 SV=1			2	99	HFSVEGQLEFK			-0.00185792	1319.65	660.832	1319.65	660.833	2	14	1.1.1.1064.13	18.9318	3104.29	2896.05	18.97	0.38	4441.42
2	77	77	63.33	55.28	54.58	tr|A0A509ANB9|A0A509ANB9_PLABA; tr|A0A0Y9VY91|A0A0Y9VY91_PLABE	Heat shock protein 90, putative OS=Plasmodium berghei (strain Anka) OX=5823 GN=PBANKA_0805700 PE=3 SV=1; Heat shock protein 90, putative OS=Plasmodium berghei OX=5821 GN=HSP90 PE=3 SV=1			2	99	HPIITALK			-0.00326846	891.551	446.783	891.554	446.784	2	12	1.1.1.770.6	11.0983	3822.01	2527.51	11.06	0.11	7829.93
2	77	77	63.33	55.28	54.58	tr|A0A509ANB9|A0A509ANB9_PLABA; tr|A0A0Y9VY91|A0A0Y9VY91_PLABE	Heat shock protein 90, putative OS=Plasmodium berghei (strain Anka) OX=5823 GN=PBANKA_0805700 PE=3 SV=1; Heat shock protein 90, putative OS=Plasmodium berghei OX=5821 GN=HSP90 PE=3 SV=1			2	99	HSEFISFPIK			0.00321292	1203.63	602.823	1203.63	602.822	2	16	1.1.1.1145.6	21.1043	12624.5	12383.2	21.1	0.21	9171.76
2	77	77	63.33	55.28	54.58	tr|A0A509ANB9|A0A509ANB9_PLABA; tr|A0A0Y9VY91|A0A0Y9VY91_PLABE	Heat shock protein 90, putative OS=Plasmodium berghei (strain Anka) OX=5823 GN=PBANKA_0805700 PE=3 SV=1; Heat shock protein 90, putative OS=Plasmodium berghei OX=5821 GN=HSP90 PE=3 SV=1			2	99	IHTVEHEWEELNK			-0.00420622	1662.8	555.273	1662.8	555.274	3	15	1.1.1.887.10	14.2071	3194.01	2259.41	14.14	0.32	8885.03
2	77	77	63.33	55.28	54.58	tr|A0A509ANB9|A0A509ANB9_PLABA; tr|A0A0Y9VY91|A0A0Y9VY91_PLABE	Heat shock protein 90, putative OS=Plasmodium berghei (strain Anka) OX=5823 GN=PBANKA_0805700 PE=3 SV=1; Heat shock protein 90, putative OS=Plasmodium berghei OX=5821 GN=HSP90 PE=3 SV=1			2	99	IILHLKEDQLEYLEEK			-0.00890275	2012.07	671.699	2012.08	671.702	3	24	1.1.1.1135.13	20.8458	7110.2	6826.37	20.83	0.08	10416.4
2	77	77	63.33	55.28	54.58	tr|A0A509ANB9|A0A509ANB9_PLABA; tr|A0A0Y9VY91|A0A0Y9VY91_PLABE	Heat shock protein 90, putative OS=Plasmodium berghei (strain Anka) OX=5823 GN=PBANKA_0805700 PE=3 SV=1; Heat shock protein 90, putative OS=Plasmodium berghei OX=5821 GN=HSP90 PE=3 SV=1			2	99	IILHLKEDQLEYLEEKR			0.00632756	2168.19	543.055	2168.18	543.053	4	23	1.1.1.1101.6	19.9227	13577.1	6733.92	19.8	0.16	11076.5
2	77	77	63.33	55.28	54.58	tr|A0A509ANB9|A0A509ANB9_PLABA; tr|A0A0Y9VY91|A0A0Y9VY91_PLABE	Heat shock protein 90, putative OS=Plasmodium berghei (strain Anka) OX=5823 GN=PBANKA_0805700 PE=3 SV=1; Heat shock protein 90, putative OS=Plasmodium berghei OX=5821 GN=HSP90 PE=3 SV=1			2	99	IIPDKTNNTLTIEDSGIGMTK			0.00142925	2260.16	754.395	2260.16	754.395	3	17	1.1.1.1079.16	19.3419	12361.4	2589.6	19.21	0.14	9436.64
2	77	77	63.33	55.28	54.58	tr|A0A509ANB9|A0A509ANB9_PLABA; tr|A0A0Y9VY91|A0A0Y9VY91_PLABE	Heat shock protein 90, putative OS=Plasmodium berghei (strain Anka) OX=5823 GN=PBANKA_0805700 PE=3 SV=1; Heat shock protein 90, putative OS=Plasmodium berghei OX=5821 GN=HSP90 PE=3 SV=1			2	99	IIPDKTNNTLTIEDSGIGMTKNDLINNLGTIAR			0.00109466	3554.86	889.723	3554.86	889.723	4	26	1.1.1.1318.13	25.7575	27629.2	9960.23	25.82	0.14	16536.9
2	77	77	63.33	55.28	54.58	tr|A0A509ANB9|A0A509ANB9_PLABA; tr|A0A0Y9VY91|A0A0Y9VY91_PLABE	Heat shock protein 90, putative OS=Plasmodium berghei (strain Anka) OX=5823 GN=PBANKA_0805700 PE=3 SV=1; Heat shock protein 90, putative OS=Plasmodium berghei OX=5821 GN=HSP90 PE=3 SV=1			2	99	IRYESITDTQK			-0.00128191	1352.69	451.905	1352.69	451.905	3	12	1.1.1.717.3	9.6619	1697.78	1127.01	9.55	0.16	2412.03
2	77	77	63.33	55.28	54.58	tr|A0A509ANB9|A0A509ANB9_PLABA; tr|A0A0Y9VY91|A0A0Y9VY91_PLABE	Heat shock protein 90, putative OS=Plasmodium berghei (strain Anka) OX=5823 GN=PBANKA_0805700 PE=3 SV=1; Heat shock protein 90, putative OS=Plasmodium berghei OX=5821 GN=HSP90 PE=3 SV=1			2	99	KPEEVTNEEYASFYK			0.000440253	1832.85	611.956	1832.85	611.956	3	16	1.1.1.943.13	15.7031	26862.9	5019.09	15.82	0.13	8308.15
2	77	77	63.33	55.28	54.58	tr|A0A509ANB9|A0A509ANB9_PLABA; tr|A0A0Y9VY91|A0A0Y9VY91_PLABE	Heat shock protein 90, putative OS=Plasmodium berghei (strain Anka) OX=5823 GN=PBANKA_0805700 PE=3 SV=1; Heat shock protein 90, putative OS=Plasmodium berghei OX=5821 GN=HSP90 PE=3 SV=1			2	99	LQAEPEFFIR			0.00225905	1248.65	625.334	1248.65	625.332	2	15	1.1.1.1229.7	23.3563	53009.1	51047.6	23.37	0.16	26535.6
2	77	77	63.33	55.28	54.58	tr|A0A509ANB9|A0A509ANB9_PLABA; tr|A0A0Y9VY91|A0A0Y9VY91_PLABE	Heat shock protein 90, putative OS=Plasmodium berghei (strain Anka) OX=5823 GN=PBANKA_0805700 PE=3 SV=1; Heat shock protein 90, putative OS=Plasmodium berghei OX=5821 GN=HSP90 PE=3 SV=1			2	99	NDLINNLGTIAR			0.003583	1312.71	657.364	1312.71	657.362	2	17	1.1.1.1180.11	22.051	14235.4	8076.97	21.96	0.16	10517.6
2	77	77	63.33	55.28	54.58	tr|A0A509ANB9|A0A509ANB9_PLABA; tr|A0A0Y9VY91|A0A0Y9VY91_PLABE	Heat shock protein 90, putative OS=Plasmodium berghei (strain Anka) OX=5823 GN=PBANKA_0805700 PE=3 SV=1; Heat shock protein 90, putative OS=Plasmodium berghei OX=5821 GN=HSP90 PE=3 SV=1			2	99	NLKLGIHEDNANR			-0.00422699	1492.77	498.597	1492.77	498.599	3	10	1.1.1.690.7	8.93143	769.53	760.45	8.95	0.16	1976.79
2	77	77	63.33	55.28	54.58	tr|A0A509ANB9|A0A509ANB9_PLABA; tr|A0A0Y9VY91|A0A0Y9VY91_PLABE	Heat shock protein 90, putative OS=Plasmodium berghei (strain Anka) OX=5823 GN=PBANKA_0805700 PE=3 SV=1; Heat shock protein 90, putative OS=Plasmodium berghei OX=5821 GN=HSP90 PE=3 SV=1			2	99	QLMSLIINTFYSNK			-0.0101413	1670.86	836.437	1670.87	836.442	2	13	1.1.1.1563.14	32.3384	1527.89	1175.21	32.32	0.08	3685.28
2	77	77	63.33	55.28	54.58	tr|A0A509ANB9|A0A509ANB9_PLABA; tr|A0A0Y9VY91|A0A0Y9VY91_PLABE	Heat shock protein 90, putative OS=Plasmodium berghei (strain Anka) OX=5823 GN=PBANKA_0805700 PE=3 SV=1; Heat shock protein 90, putative OS=Plasmodium berghei OX=5821 GN=HSP90 PE=3 SV=1			2	99	QLMSLIINTFYSNKEIFLR			0.000409188	2329.25	777.424	2329.25	777.424	3	19	1.1.1.1651.14	34.6908	11566.3	4206.98	34.57	0.19	9708.72
2	77	77	63.33	55.28	54.58	tr|A0A509ANB9|A0A509ANB9_PLABA; tr|A0A0Y9VY91|A0A0Y9VY91_PLABE	Heat shock protein 90, putative OS=Plasmodium berghei (strain Anka) OX=5823 GN=PBANKA_0805700 PE=3 SV=1; Heat shock protein 90, putative OS=Plasmodium berghei OX=5821 GN=HSP90 PE=3 SV=1			2	99	RAPFDMFENR			0.00366753	1281.6	641.805	1281.59	641.803	2	16	1.1.1.1103.13	19.9856	7056.01	5692.22	19.92	0.27	7662.2
2	77	77	63.33	55.28	54.58	tr|A0A509ANB9|A0A509ANB9_PLABA; tr|A0A0Y9VY91|A0A0Y9VY91_PLABE	Heat shock protein 90, putative OS=Plasmodium berghei (strain Anka) OX=5823 GN=PBANKA_0805700 PE=3 SV=1; Heat shock protein 90, putative OS=Plasmodium berghei OX=5821 GN=HSP90 PE=3 SV=1			2	99	RAPFDMFENRK			-0.00174656	1409.69	470.902	1409.69	470.903	3	12	1.1.1.980.5	16.6806	2617.32	2035.77	16.59	0.16	8007.34
2	77	77	63.33	55.28	54.58	tr|A0A509ANB9|A0A509ANB9_PLABA; tr|A0A0Y9VY91|A0A0Y9VY91_PLABE	Heat shock protein 90, putative OS=Plasmodium berghei (strain Anka) OX=5823 GN=PBANKA_0805700 PE=3 SV=1; Heat shock protein 90, putative OS=Plasmodium berghei OX=5821 GN=HSP90 PE=3 SV=1			2	99	RGYEVIYMVDPIDEYAVQQLK			0.00837811	2528.27	843.764	2528.26	843.761	3	21	1.1.1.1409.16	28.1989	4923.4	4784.46	28.2	0.13	10997.1
2	77	77	63.33	55.28	54.58	tr|A0A509ANB9|A0A509ANB9_PLABA; tr|A0A0Y9VY91|A0A0Y9VY91_PLABE	Heat shock protein 90, putative OS=Plasmodium berghei (strain Anka) OX=5823 GN=PBANKA_0805700 PE=3 SV=1; Heat shock protein 90, putative OS=Plasmodium berghei OX=5821 GN=HSP90 PE=3 SV=1			2	99	RVFIMDDCEEIIPEWLNFVK	Methyl(D)@7; Carbamyl(C)@8	Methyl(D)@367	0.000937351	2552.25	851.756	2552.24	851.755	3	19	1.1.1.1610.11	33.5973	5552.46	5271.41	33.61	0.13	7183.26
2	77	77	63.33	55.28	54.58	tr|A0A509ANB9|A0A509ANB9_PLABA; tr|A0A0Y9VY91|A0A0Y9VY91_PLABE	Heat shock protein 90, putative OS=Plasmodium berghei (strain Anka) OX=5823 GN=PBANKA_0805700 PE=3 SV=1; Heat shock protein 90, putative OS=Plasmodium berghei OX=5821 GN=HSP90 PE=3 SV=1			2	99	SFETLKAEYEGLCK	Methyl(C)@13; Carbamyl(K)@14	Methyl(C)@566	-0.000640615	1673.8	558.939	1673.8	558.94	3	19	1.1.1.1109.8	20.1394	7539.3	6182.19	20.16	0.16	9501.53
2	77	77	63.33	55.28	54.58	tr|A0A509ANB9|A0A509ANB9_PLABA; tr|A0A0Y9VY91|A0A0Y9VY91_PLABE	Heat shock protein 90, putative OS=Plasmodium berghei (strain Anka) OX=5823 GN=PBANKA_0805700 PE=3 SV=1; Heat shock protein 90, putative OS=Plasmodium berghei OX=5821 GN=HSP90 PE=3 SV=1			2	99	SGDEMIGLK			0.00108137	948.46	475.237	948.459	475.237	2	11	1.1.1.876.8	13.9098	1580.07	1484.11	13.9	0.16	4298.98
2	77	77	63.33	55.28	54.58	tr|A0A509ANB9|A0A509ANB9_PLABA; tr|A0A0Y9VY91|A0A0Y9VY91_PLABE	Heat shock protein 90, putative OS=Plasmodium berghei (strain Anka) OX=5823 GN=PBANKA_0805700 PE=3 SV=1; Heat shock protein 90, putative OS=Plasmodium berghei OX=5821 GN=HSP90 PE=3 SV=1			2	99	SGDEMIGLKDYVDR			-0.00816061	1596.74	533.253	1596.75	533.256	3	21	1.1.1.1077.8	19.2772	19240.7	16647	19.24	0.08	14815.2
2	77	77	63.33	55.28	54.58	tr|A0A509ANB9|A0A509ANB9_PLABA; tr|A0A0Y9VY91|A0A0Y9VY91_PLABE	Heat shock protein 90, putative OS=Plasmodium berghei (strain Anka) OX=5823 GN=PBANKA_0805700 PE=3 SV=1; Heat shock protein 90, putative OS=Plasmodium berghei OX=5821 GN=HSP90 PE=3 SV=1			2	99	SLTNDWEDHLAVK			0.00808925	1526.74	764.38	1526.74	764.376	2	19	1.1.1.1088.15	19.5846	9047.44	6882.83	19.64	0.16	10230.9
2	77	77	63.33	55.28	54.58	tr|A0A509ANB9|A0A509ANB9_PLABA; tr|A0A0Y9VY91|A0A0Y9VY91_PLABE	Heat shock protein 90, putative OS=Plasmodium berghei (strain Anka) OX=5823 GN=PBANKA_0805700 PE=3 SV=1; Heat shock protein 90, putative OS=Plasmodium berghei OX=5821 GN=HSP90 PE=3 SV=1			2	99	VIKDVLHEKVEK			-0.000584569	1435.84	359.967	1435.84	359.967	4	14	1.1.1.639.2	7.5402	6748.56	5006.08	7.62	0.16	6657.67
2	77	77	63.33	55.28	54.58	tr|A0A509ANB9|A0A509ANB9_PLABA; tr|A0A0Y9VY91|A0A0Y9VY91_PLABE	Heat shock protein 90, putative OS=Plasmodium berghei (strain Anka) OX=5823 GN=PBANKA_0805700 PE=3 SV=1; Heat shock protein 90, putative OS=Plasmodium berghei OX=5821 GN=HSP90 PE=3 SV=1			1.82391	98.7	ITELLR			-0.000325722	743.454	372.734	743.454	372.734	2	8	1.1.1.850.2	13.2118	3101.64	2711.51	13.18	0.27	3699.53
2	77	77	63.33	55.28	54.58	tr|A0A509ANB9|A0A509ANB9_PLABA; tr|A0A0Y9VY91|A0A0Y9VY91_PLABE	Heat shock protein 90, putative OS=Plasmodium berghei (strain Anka) OX=5823 GN=PBANKA_0805700 PE=3 SV=1; Heat shock protein 90, putative OS=Plasmodium berghei OX=5821 GN=HSP90 PE=3 SV=1			1.50864	97.89	KFYEQFSK			0.0101094	1075.54	538.779	1075.53	538.774	2	8	1.1.1.748.10	10.5099	925.77	871.83	10.52	0.19	2901.45
2	77	77	63.33	55.28	54.58	tr|A0A509ANB9|A0A509ANB9_PLABA; tr|A0A0Y9VY91|A0A0Y9VY91_PLABE	Heat shock protein 90, putative OS=Plasmodium berghei (strain Anka) OX=5823 GN=PBANKA_0805700 PE=3 SV=1; Heat shock protein 90, putative OS=Plasmodium berghei OX=5821 GN=HSP90 PE=3 SV=1			1.48149	97.42	FYEQFSK			0.00562263	947.444	474.729	947.439	474.727	2	8	1.1.1.826.5	12.5821	10036.8	4482.15	12.49	0.19	5004.87
2	77	77	63.33	55.28	54.58	tr|A0A509ANB9|A0A509ANB9_PLABA; tr|A0A0Y9VY91|A0A0Y9VY91_PLABE	Heat shock protein 90, putative OS=Plasmodium berghei (strain Anka) OX=5823 GN=PBANKA_0805700 PE=3 SV=1; Heat shock protein 90, putative OS=Plasmodium berghei OX=5821 GN=HSP90 PE=3 SV=1			0.141463	36.06	KHSEFISFPIK			0.00188795	1331.73	444.916	1331.72	444.915	3	7	1.1.1.1038.3	18.2225	1905.79	1869.7	18.19	0.16	3929.85
2	77	77	63.33	55.28	54.58	tr|A0A509ANB9|A0A509ANB9_PLABA; tr|A0A0Y9VY91|A0A0Y9VY91_PLABE	Heat shock protein 90, putative OS=Plasmodium berghei (strain Anka) OX=5823 GN=PBANKA_0805700 PE=3 SV=1; Heat shock protein 90, putative OS=Plasmodium berghei OX=5821 GN=HSP90 PE=3 SV=1			0.0109954	71.34	DNQKDIYYITGESINAVSNSPFLEALTK	Deamidated(N)@19		-0.03643	3130.5	1044.51	3130.53	1044.52	3	10	1.1.1.1595.15	33.1974	102.954	102.954			4502.08
2	77	77	63.33	55.28	54.58	tr|A0A509ANB9|A0A509ANB9_PLABA; tr|A0A0Y9VY91|A0A0Y9VY91_PLABE	Heat shock protein 90, putative OS=Plasmodium berghei (strain Anka) OX=5823 GN=PBANKA_0805700 PE=3 SV=1; Heat shock protein 90, putative OS=Plasmodium berghei OX=5821 GN=HSP90 PE=3 SV=1			0.00788852	94.47	HSEFISFPIKL			0.0090827	1316.72	659.368	1316.71	659.364	2	12	1.1.1.1348.7	26.5579	2681.04	2020.91	26.6	0.11	6192.89
2	77	77	63.33	55.28	54.58	tr|A0A509ANB9|A0A509ANB9_PLABA; tr|A0A0Y9VY91|A0A0Y9VY91_PLABE	Heat shock protein 90, putative OS=Plasmodium berghei (strain Anka) OX=5823 GN=PBANKA_0805700 PE=3 SV=1; Heat shock protein 90, putative OS=Plasmodium berghei OX=5821 GN=HSP90 PE=3 SV=1			0.000869447	99	VFIMDDCEEIIPEWLNFVK	Acetyl@N-term; Oxidation(M)@4; Dehydro(C)@7	Acetyl@362; Dehydro(C)@368	0.00312645	2396.12	799.715	2396.12	799.714	3	15	1.1.1.1731.12	36.8499	4299.89	3249.53	36.78	0.14	6668.79
2	77	77	63.33	55.28	54.58	tr|A0A509ANB9|A0A509ANB9_PLABA; tr|A0A0Y9VY91|A0A0Y9VY91_PLABE	Heat shock protein 90, putative OS=Plasmodium berghei (strain Anka) OX=5823 GN=PBANKA_0805700 PE=3 SV=1; Heat shock protein 90, putative OS=Plasmodium berghei OX=5821 GN=HSP90 PE=3 SV=1			0.000434506	99	EGLDIEDSEEAKKSFETLKAEYEGLCK	Methyl(C)@26; Carbamyl(K)@27	Methyl(C)@566	0.0117237	3117.48	780.378	3117.47	780.375	4	20	1.1.1.1310.14	25.5442	4647.45	4286.07	25.53	0.08	9258.98
2	77	77	63.33	55.28	54.58	tr|A0A509ANB9|A0A509ANB9_PLABA; tr|A0A0Y9VY91|A0A0Y9VY91_PLABE	Heat shock protein 90, putative OS=Plasmodium berghei (strain Anka) OX=5823 GN=PBANKA_0805700 PE=3 SV=1; Heat shock protein 90, putative OS=Plasmodium berghei OX=5821 GN=HSP90 PE=3 SV=1			0	99	AKITELLR			0.00283359	942.589	472.302	942.586	472.3	2	10	1.1.1.902.2	14.601	4009.79	2914.33	14.65	0.11	5089.05
2	77	77	63.33	55.28	54.58	tr|A0A509ANB9|A0A509ANB9_PLABA; tr|A0A0Y9VY91|A0A0Y9VY91_PLABE	Heat shock protein 90, putative OS=Plasmodium berghei (strain Anka) OX=5823 GN=PBANKA_0805700 PE=3 SV=1; Heat shock protein 90, putative OS=Plasmodium berghei OX=5821 GN=HSP90 PE=3 SV=1			0	99	ALLFIPK			-0.00401812	800.512	401.263	800.516	401.265	2	10	1.1.1.1197.2	22.4923	24833	15824.3	22.54	0.11	5665.57
2	77	77	63.33	55.28	54.58	tr|A0A509ANB9|A0A509ANB9_PLABA; tr|A0A0Y9VY91|A0A0Y9VY91_PLABE	Heat shock protein 90, putative OS=Plasmodium berghei (strain Anka) OX=5823 GN=PBANKA_0805700 PE=3 SV=1; Heat shock protein 90, putative OS=Plasmodium berghei OX=5821 GN=HSP90 PE=3 SV=1			0	99	ALLFIPK			-0.00401812	800.512	401.263	800.516	401.265	2	10	1.1.1.1203.2	22.6526	24833	9277.02	22.54	0.11	3969.37
2	77	77	63.33	55.28	54.58	tr|A0A509ANB9|A0A509ANB9_PLABA; tr|A0A0Y9VY91|A0A0Y9VY91_PLABE	Heat shock protein 90, putative OS=Plasmodium berghei (strain Anka) OX=5823 GN=PBANKA_0805700 PE=3 SV=1; Heat shock protein 90, putative OS=Plasmodium berghei OX=5821 GN=HSP90 PE=3 SV=1			0	98.83	CLDMFAELAENKDNYKK	Acetyl@N-term; Dehydrated(D)@3; Oxidation(M)@4	Acetyl@414	0.0411102	2070.98	691.334	2070.94	691.32	3	14	1.1.1.1415.10	28.352	202.339	202.339			4549.14
2	77	77	63.33	55.28	54.58	tr|A0A509ANB9|A0A509ANB9_PLABA; tr|A0A0Y9VY91|A0A0Y9VY91_PLABE	Heat shock protein 90, putative OS=Plasmodium berghei (strain Anka) OX=5823 GN=PBANKA_0805700 PE=3 SV=1; Heat shock protein 90, putative OS=Plasmodium berghei OX=5821 GN=HSP90 PE=3 SV=1			0	98.8	CLDMFAELAENKDNYKK	Carbamyl@N-term; Methyl(L)@2	Methyl(L)@415	-0.00194057	2087.96	522.998	2087.97	522.999	4	17	1.1.1.1151.4	21.2621	6107.05	4128.62	21.18	0.16	6997.93
2	77	77	63.33	55.28	54.58	tr|A0A509ANB9|A0A509ANB9_PLABA; tr|A0A0Y9VY91|A0A0Y9VY91_PLABE	Heat shock protein 90, putative OS=Plasmodium berghei (strain Anka) OX=5823 GN=PBANKA_0805700 PE=3 SV=1; Heat shock protein 90, putative OS=Plasmodium berghei OX=5821 GN=HSP90 PE=3 SV=1			0	55.97	CLDMFAELAENKDNYKK	Carbamyl@N-term; Methyl(L)@2	Methyl(L)@415	-0.00249653	2087.96	696.995	2087.97	696.996	3	14	1.1.1.1150.12	21.2459	3705.28	1522.97	21.2	0.11	6231.24
2	77	77	63.33	55.28	54.58	tr|A0A509ANB9|A0A509ANB9_PLABA; tr|A0A0Y9VY91|A0A0Y9VY91_PLABE	Heat shock protein 90, putative OS=Plasmodium berghei (strain Anka) OX=5823 GN=PBANKA_0805700 PE=3 SV=1; Heat shock protein 90, putative OS=Plasmodium berghei OX=5821 GN=HSP90 PE=3 SV=1			0	38.38	CLDMFAELAENKDNYKK	Carbamyl@N-term; Methyl(D)@3	Methyl(D)@416	-0.00194057	2087.96	522.998	2087.97	522.999	4	16	1.1.1.1151.4	21.2621	6107.05	4128.62	21.18	0.16	6997.93
2	77	77	63.33	55.28	54.58	tr|A0A509ANB9|A0A509ANB9_PLABA; tr|A0A0Y9VY91|A0A0Y9VY91_PLABE	Heat shock protein 90, putative OS=Plasmodium berghei (strain Anka) OX=5823 GN=PBANKA_0805700 PE=3 SV=1; Heat shock protein 90, putative OS=Plasmodium berghei OX=5821 GN=HSP90 PE=3 SV=1			0	18.28	CLDMFAELAENKDNYKK	Delta:H(2)C(2)@N-term; Methyl(D)@3	Methyl(D)@416	0.00472465	2070.98	691.334	2070.98	691.332	3	13	1.1.1.1415.10	28.352	202.339	202.339			4549.14
2	77	77	63.33	55.28	54.58	tr|A0A509ANB9|A0A509ANB9_PLABA; tr|A0A0Y9VY91|A0A0Y9VY91_PLABE	Heat shock protein 90, putative OS=Plasmodium berghei (strain Anka) OX=5823 GN=PBANKA_0805700 PE=3 SV=1; Heat shock protein 90, putative OS=Plasmodium berghei OX=5821 GN=HSP90 PE=3 SV=1			0	99	DIYYITGESINAVSNSPFLEALTK			0.00161029	2644.33	882.45	2644.33	882.45	3	19	1.1.1.1661.14	34.9596	4664.91	2831.6	34.89	0.16	6027.16
2	77	77	63.33	55.28	54.58	tr|A0A509ANB9|A0A509ANB9_PLABA; tr|A0A0Y9VY91|A0A0Y9VY91_PLABE	Heat shock protein 90, putative OS=Plasmodium berghei (strain Anka) OX=5823 GN=PBANKA_0805700 PE=3 SV=1; Heat shock protein 90, putative OS=Plasmodium berghei OX=5821 GN=HSP90 PE=3 SV=1			0	99	DIYYITGESINAVSNSPFLEALTKR			0.0102104	2800.44	934.487	2800.43	934.483	3	19	1.1.1.1593.14	33.1418	15258.7	1483.8	33.29	0.16	5157.55
2	77	77	63.33	55.28	54.58	tr|A0A509ANB9|A0A509ANB9_PLABA; tr|A0A0Y9VY91|A0A0Y9VY91_PLABE	Heat shock protein 90, putative OS=Plasmodium berghei (strain Anka) OX=5823 GN=PBANKA_0805700 PE=3 SV=1; Heat shock protein 90, putative OS=Plasmodium berghei OX=5821 GN=HSP90 PE=3 SV=1			0	99	DIYYITGESINAVSNSPFLEALTKR			0.0102104	2800.44	934.487	2800.43	934.483	3	30	1.1.1.1596.14	33.2232	15258.7	6232.95	33.29	0.16	12586.2
2	77	77	63.33	55.28	54.58	tr|A0A509ANB9|A0A509ANB9_PLABA; tr|A0A0Y9VY91|A0A0Y9VY91_PLABE	Heat shock protein 90, putative OS=Plasmodium berghei (strain Anka) OX=5823 GN=PBANKA_0805700 PE=3 SV=1; Heat shock protein 90, putative OS=Plasmodium berghei OX=5821 GN=HSP90 PE=3 SV=1			0	99	DIYYITGESINAVSNSPFLEALTKR			0.0102104	2800.44	934.487	2800.43	934.483	3	30	1.1.1.1599.15	33.3054	15258.7	14866.5	33.29	0.16	16107.4
2	77	77	63.33	55.28	54.58	tr|A0A509ANB9|A0A509ANB9_PLABA; tr|A0A0Y9VY91|A0A0Y9VY91_PLABE	Heat shock protein 90, putative OS=Plasmodium berghei (strain Anka) OX=5823 GN=PBANKA_0805700 PE=3 SV=1; Heat shock protein 90, putative OS=Plasmodium berghei OX=5821 GN=HSP90 PE=3 SV=1			0	99	DIYYITGESINAVSNSPFLEALTKR			0.0102104	2800.44	934.487	2800.43	934.483	3	27	1.1.1.1602.14	33.3852	15258.7	8272.17	33.29	0.16	9697.43
2	77	77	63.33	55.28	54.58	tr|A0A509ANB9|A0A509ANB9_PLABA; tr|A0A0Y9VY91|A0A0Y9VY91_PLABE	Heat shock protein 90, putative OS=Plasmodium berghei (strain Anka) OX=5823 GN=PBANKA_0805700 PE=3 SV=1; Heat shock protein 90, putative OS=Plasmodium berghei OX=5821 GN=HSP90 PE=3 SV=1			0	99	DNSMTSYMLSK			0.00192826	1275.55	638.782	1275.55	638.781	2	10	1.1.1.1027.9	17.938	3305.18	2754.73	18.03	0.29	3695.61
2	77	77	63.33	55.28	54.58	tr|A0A509ANB9|A0A509ANB9_PLABA; tr|A0A0Y9VY91|A0A0Y9VY91_PLABE	Heat shock protein 90, putative OS=Plasmodium berghei (strain Anka) OX=5823 GN=PBANKA_0805700 PE=3 SV=1; Heat shock protein 90, putative OS=Plasmodium berghei OX=5821 GN=HSP90 PE=3 SV=1			0	17.36	DNSMTSYMLSKK	Lys-loss@C-term		0.00192825	1275.55	638.782	1275.55	638.781	2	12	1.1.1.1031.12	18.0481	3305.18	3255.71	18.03	0.29	4010.42
2	77	77	63.33	55.28	54.58	tr|A0A509ANB9|A0A509ANB9_PLABA; tr|A0A0Y9VY91|A0A0Y9VY91_PLABE	Heat shock protein 90, putative OS=Plasmodium berghei (strain Anka) OX=5823 GN=PBANKA_0805700 PE=3 SV=1; Heat shock protein 90, putative OS=Plasmodium berghei OX=5821 GN=HSP90 PE=3 SV=1			0	44.65	EGLDIEDSEEAKKSFETLKAEYEGLCK	Methyl(L)@25; Carbamyl(K)@27	Methyl(L)@565	0.0117237	3117.48	780.378	3117.47	780.375	4	20	1.1.1.1310.14	25.5442	4647.45	4286.07	25.53	0.08	9258.98
2	77	77	63.33	55.28	54.58	tr|A0A509ANB9|A0A509ANB9_PLABA; tr|A0A0Y9VY91|A0A0Y9VY91_PLABE	Heat shock protein 90, putative OS=Plasmodium berghei (strain Anka) OX=5823 GN=PBANKA_0805700 PE=3 SV=1; Heat shock protein 90, putative OS=Plasmodium berghei OX=5821 GN=HSP90 PE=3 SV=1			0	99	ELISNASDALDK			0.0013087	1274.64	638.326	1274.64	638.325	2	12	1.1.1.934.16	15.4689	5475.58	2698.61	15.55	0.18	4645.64
2	77	77	63.33	55.28	54.58	tr|A0A509ANB9|A0A509ANB9_PLABA; tr|A0A0Y9VY91|A0A0Y9VY91_PLABE	Heat shock protein 90, putative OS=Plasmodium berghei (strain Anka) OX=5823 GN=PBANKA_0805700 PE=3 SV=1; Heat shock protein 90, putative OS=Plasmodium berghei OX=5821 GN=HSP90 PE=3 SV=1			0	99	ELISNASDALDK			0.0013087	1274.64	638.326	1274.64	638.325	2	14	1.1.1.937.15	15.5465	5475.58	5347.59	15.55	0.18	6092.7
2	77	77	63.33	55.28	54.58	tr|A0A509ANB9|A0A509ANB9_PLABA; tr|A0A0Y9VY91|A0A0Y9VY91_PLABE	Heat shock protein 90, putative OS=Plasmodium berghei (strain Anka) OX=5823 GN=PBANKA_0805700 PE=3 SV=1; Heat shock protein 90, putative OS=Plasmodium berghei OX=5821 GN=HSP90 PE=3 SV=1			0	99	ELISNASDALDK			0.0013087	1274.64	638.326	1274.64	638.325	2	11	1.1.1.943.15	15.7058	5475.58	2465.53	15.55	0.18	3648.87
2	77	77	63.33	55.28	54.58	tr|A0A509ANB9|A0A509ANB9_PLABA; tr|A0A0Y9VY91|A0A0Y9VY91_PLABE	Heat shock protein 90, putative OS=Plasmodium berghei (strain Anka) OX=5823 GN=PBANKA_0805700 PE=3 SV=1; Heat shock protein 90, putative OS=Plasmodium berghei OX=5821 GN=HSP90 PE=3 SV=1			0	99	ELISNASDALDKIR			0.0114609	1543.83	772.923	1543.82	772.918	2	19	1.1.1.1098.15	19.854	7285.63	3964.67	19.81	0.11	7963.65
2	77	77	63.33	55.28	54.58	tr|A0A509ANB9|A0A509ANB9_PLABA; tr|A0A0Y9VY91|A0A0Y9VY91_PLABE	Heat shock protein 90, putative OS=Plasmodium berghei (strain Anka) OX=5823 GN=PBANKA_0805700 PE=3 SV=1; Heat shock protein 90, putative OS=Plasmodium berghei OX=5821 GN=HSP90 PE=3 SV=1			0	95.21	ELISNASDALDKIR			0.00457559	1543.83	515.616	1543.82	515.614	3	14	1.1.1.1100.6	19.8958	36959.1	4381.6	19.78	0.08	15645.4
2	77	77	63.33	55.28	54.58	tr|A0A509ANB9|A0A509ANB9_PLABA; tr|A0A0Y9VY91|A0A0Y9VY91_PLABE	Heat shock protein 90, putative OS=Plasmodium berghei (strain Anka) OX=5823 GN=PBANKA_0805700 PE=3 SV=1; Heat shock protein 90, putative OS=Plasmodium berghei OX=5821 GN=HSP90 PE=3 SV=1			0	88.62	ELISNASDALDKIR			0.00457559	1543.83	515.616	1543.82	515.614	3	14	1.1.1.1094.6	19.7341	36959.1	20525.7	19.78	0.08	25403.7
2	77	77	63.33	55.28	54.58	tr|A0A509ANB9|A0A509ANB9_PLABA; tr|A0A0Y9VY91|A0A0Y9VY91_PLABE	Heat shock protein 90, putative OS=Plasmodium berghei (strain Anka) OX=5823 GN=PBANKA_0805700 PE=3 SV=1; Heat shock protein 90, putative OS=Plasmodium berghei OX=5821 GN=HSP90 PE=3 SV=1			0	84.94	ELISNASDALDKIR			0.00457559	1543.83	515.616	1543.82	515.614	3	14	1.1.1.1097.11	19.8216	36959.1	29692.7	19.78	0.08	26177.5
2	77	77	63.33	55.28	54.58	tr|A0A509ANB9|A0A509ANB9_PLABA; tr|A0A0Y9VY91|A0A0Y9VY91_PLABE	Heat shock protein 90, putative OS=Plasmodium berghei (strain Anka) OX=5823 GN=PBANKA_0805700 PE=3 SV=1; Heat shock protein 90, putative OS=Plasmodium berghei OX=5821 GN=HSP90 PE=3 SV=1			0	73.31	ELISNASDALDKIR			-0.00384736	1543.82	515.613	1543.82	515.614	3	13	1.1.1.1106.8	20.0591	1816.22	1764.96	20.05	0.16	11884.5
2	77	77	63.33	55.28	54.58	tr|A0A509ANB9|A0A509ANB9_PLABA; tr|A0A0Y9VY91|A0A0Y9VY91_PLABE	Heat shock protein 90, putative OS=Plasmodium berghei (strain Anka) OX=5823 GN=PBANKA_0805700 PE=3 SV=1; Heat shock protein 90, putative OS=Plasmodium berghei OX=5821 GN=HSP90 PE=3 SV=1			0	99	ELISNASDALDKIRYESITDTQK			-0.00521115	2609.31	870.778	2609.32	870.78	3	21	1.1.1.1205.15	22.7242	5828.75	3749.85	22.79	0.11	10728.9
2	77	77	63.33	55.28	54.58	tr|A0A509ANB9|A0A509ANB9_PLABA; tr|A0A0Y9VY91|A0A0Y9VY91_PLABE	Heat shock protein 90, putative OS=Plasmodium berghei (strain Anka) OX=5823 GN=PBANKA_0805700 PE=3 SV=1; Heat shock protein 90, putative OS=Plasmodium berghei OX=5821 GN=HSP90 PE=3 SV=1			0	99	ELISNASDALDKIRYESITDTQK			0.00382777	2609.32	653.338	2609.32	653.337	4	22	1.1.1.1208.13	22.8017	19024.6	15985.7	22.76	0.16	15107.1
2	77	77	63.33	55.28	54.58	tr|A0A509ANB9|A0A509ANB9_PLABA; tr|A0A0Y9VY91|A0A0Y9VY91_PLABE	Heat shock protein 90, putative OS=Plasmodium berghei (strain Anka) OX=5823 GN=PBANKA_0805700 PE=3 SV=1; Heat shock protein 90, putative OS=Plasmodium berghei OX=5821 GN=HSP90 PE=3 SV=1			0	99	ELISNASDALDKIRYESITDTQK			-0.00521115	2609.31	870.778	2609.32	870.78	3	20	1.1.1.1209.15	22.8309	5828.75	3150.93	22.79	0.11	10318.9
2	77	77	63.33	55.28	54.58	tr|A0A509ANB9|A0A509ANB9_PLABA; tr|A0A0Y9VY91|A0A0Y9VY91_PLABE	Heat shock protein 90, putative OS=Plasmodium berghei (strain Anka) OX=5823 GN=PBANKA_0805700 PE=3 SV=1; Heat shock protein 90, putative OS=Plasmodium berghei OX=5821 GN=HSP90 PE=3 SV=1			0	99	ELISNASDALDKIRYESITDTQK			0.00382777	2609.32	653.338	2609.32	653.337	4	17	1.1.1.1211.11	22.8789	19024.6	6791.95	22.76	0.16	8655.85
2	77	77	63.33	55.28	54.58	tr|A0A509ANB9|A0A509ANB9_PLABA; tr|A0A0Y9VY91|A0A0Y9VY91_PLABE	Heat shock protein 90, putative OS=Plasmodium berghei (strain Anka) OX=5823 GN=PBANKA_0805700 PE=3 SV=1; Heat shock protein 90, putative OS=Plasmodium berghei OX=5821 GN=HSP90 PE=3 SV=1			0	52.28	ETFAFNADIR			0.00572355	1182.57	592.294	1182.57	592.291	2	8	1.1.1.1139.7	20.945	2983.78	958.05	20.86	0.24	4233.92
2	77	77	63.33	55.28	54.58	tr|A0A509ANB9|A0A509ANB9_PLABA; tr|A0A0Y9VY91|A0A0Y9VY91_PLABE	Heat shock protein 90, putative OS=Plasmodium berghei (strain Anka) OX=5823 GN=PBANKA_0805700 PE=3 SV=1; Heat shock protein 90, putative OS=Plasmodium berghei OX=5821 GN=HSP90 PE=3 SV=1			0	25.09	FIMDDCEEIIPEWLNFVK	Arg-add@N-term		-0.0319164	2396.12	799.715	2396.15	799.725	3	13	1.1.1.1728.13	36.7701	4299.89	4105.1	36.78	0.14	7029.78
2	77	77	63.33	55.28	54.58	tr|A0A509ANB9|A0A509ANB9_PLABA; tr|A0A0Y9VY91|A0A0Y9VY91_PLABE	Heat shock protein 90, putative OS=Plasmodium berghei (strain Anka) OX=5823 GN=PBANKA_0805700 PE=3 SV=1; Heat shock protein 90, putative OS=Plasmodium berghei OX=5821 GN=HSP90 PE=3 SV=1			0	96.8	FYEQFSK			0.00456141	947.443	474.729	947.439	474.727	2	8	1.1.1.817.7	12.3461	10036.8	4076.19	12.49	0.19	5863.67
2	77	77	63.33	55.28	54.58	tr|A0A509ANB9|A0A509ANB9_PLABA; tr|A0A0Y9VY91|A0A0Y9VY91_PLABE	Heat shock protein 90, putative OS=Plasmodium berghei (strain Anka) OX=5823 GN=PBANKA_0805700 PE=3 SV=1; Heat shock protein 90, putative OS=Plasmodium berghei OX=5821 GN=HSP90 PE=3 SV=1			0	81.05	FYEQFSK			0.00562263	947.444	474.729	947.439	474.727	2	9	1.1.1.823.4	12.5012	10036.8	9784.7	12.49	0.19	10079.3
2	77	77	63.33	55.28	54.58	tr|A0A509ANB9|A0A509ANB9_PLABA; tr|A0A0Y9VY91|A0A0Y9VY91_PLABE	Heat shock protein 90, putative OS=Plasmodium berghei (strain Anka) OX=5823 GN=PBANKA_0805700 PE=3 SV=1; Heat shock protein 90, putative OS=Plasmodium berghei OX=5821 GN=HSP90 PE=3 SV=1			0	44.69	FYEQFSK			0.00562263	947.444	474.729	947.439	474.727	2	8	1.1.1.820.4	12.4217	10036.8	7370.64	12.49	0.19	9807.54
2	77	77	63.33	55.28	54.58	tr|A0A509ANB9|A0A509ANB9_PLABA; tr|A0A0Y9VY91|A0A0Y9VY91_PLABE	Heat shock protein 90, putative OS=Plasmodium berghei (strain Anka) OX=5823 GN=PBANKA_0805700 PE=3 SV=1; Heat shock protein 90, putative OS=Plasmodium berghei OX=5821 GN=HSP90 PE=3 SV=1			0	21.74	FYEQFSK			0.00456141	947.443	474.729	947.439	474.727	2	6	1.1.1.814.4	12.2624	10036.8	1479.29	12.49	0.19	3840.45
2	77	77	63.33	55.28	54.58	tr|A0A509ANB9|A0A509ANB9_PLABA; tr|A0A0Y9VY91|A0A0Y9VY91_PLABE	Heat shock protein 90, putative OS=Plasmodium berghei (strain Anka) OX=5823 GN=PBANKA_0805700 PE=3 SV=1; Heat shock protein 90, putative OS=Plasmodium berghei OX=5821 GN=HSP90 PE=3 SV=1			0	99	GVVDSEDLPLNISR			0.00152171	1512.78	757.397	1512.78	757.396	2	20	1.1.1.1161.15	21.5455	45733.7	16818.2	21.63	0.13	13814.2
2	77	77	63.33	55.28	54.58	tr|A0A509ANB9|A0A509ANB9_PLABA; tr|A0A0Y9VY91|A0A0Y9VY91_PLABE	Heat shock protein 90, putative OS=Plasmodium berghei (strain Anka) OX=5823 GN=PBANKA_0805700 PE=3 SV=1; Heat shock protein 90, putative OS=Plasmodium berghei OX=5821 GN=HSP90 PE=3 SV=1			0	99	GVVDSEDLPLNISR			0.00152171	1512.78	757.397	1512.78	757.396	2	24	1.1.1.1164.15	21.6262	45733.7	44766.8	21.63	0.13	38657.9
2	77	77	63.33	55.28	54.58	tr|A0A509ANB9|A0A509ANB9_PLABA; tr|A0A0Y9VY91|A0A0Y9VY91_PLABE	Heat shock protein 90, putative OS=Plasmodium berghei (strain Anka) OX=5823 GN=PBANKA_0805700 PE=3 SV=1; Heat shock protein 90, putative OS=Plasmodium berghei OX=5821 GN=HSP90 PE=3 SV=1			0	99	GVVDSEDLPLNISR			0.00152171	1512.78	757.397	1512.78	757.396	2	23	1.1.1.1170.12	21.7834	45733.7	9070.92	21.63	0.13	10854
2	77	77	63.33	55.28	54.58	tr|A0A509ANB9|A0A509ANB9_PLABA; tr|A0A0Y9VY91|A0A0Y9VY91_PLABE	Heat shock protein 90, putative OS=Plasmodium berghei (strain Anka) OX=5823 GN=PBANKA_0805700 PE=3 SV=1; Heat shock protein 90, putative OS=Plasmodium berghei OX=5821 GN=HSP90 PE=3 SV=1			0	99	GVVDSEDLPLNISR			0.00152171	1512.78	757.397	1512.78	757.396	2	17	1.1.1.1175.15	21.9223	45733.7	414.75	21.63	0.13	5980.67
2	77	77	63.33	55.28	54.58	tr|A0A509ANB9|A0A509ANB9_PLABA; tr|A0A0Y9VY91|A0A0Y9VY91_PLABE	Heat shock protein 90, putative OS=Plasmodium berghei (strain Anka) OX=5823 GN=PBANKA_0805700 PE=3 SV=1; Heat shock protein 90, putative OS=Plasmodium berghei OX=5821 GN=HSP90 PE=3 SV=1			0	99	GYEVIYMVDPIDEYAVQQLK			-0.00281342	2372.16	791.727	2372.16	791.728	3	21	1.1.1.1518.12	31.1209	6677.9	6310.37	31.13	0.16	10753.5
2	77	77	63.33	55.28	54.58	tr|A0A509ANB9|A0A509ANB9_PLABA; tr|A0A0Y9VY91|A0A0Y9VY91_PLABE	Heat shock protein 90, putative OS=Plasmodium berghei (strain Anka) OX=5823 GN=PBANKA_0805700 PE=3 SV=1; Heat shock protein 90, putative OS=Plasmodium berghei OX=5821 GN=HSP90 PE=3 SV=1			0	99	GYEVIYMVDPIDEYAVQQLK			-0.00281342	2372.16	791.727	2372.16	791.728	3	22	1.1.1.1520.14	31.1776	6677.9	5194.13	31.13	0.16	11542.9
2	77	77	63.33	55.28	54.58	tr|A0A509ANB9|A0A509ANB9_PLABA; tr|A0A0Y9VY91|A0A0Y9VY91_PLABE	Heat shock protein 90, putative OS=Plasmodium berghei (strain Anka) OX=5823 GN=PBANKA_0805700 PE=3 SV=1; Heat shock protein 90, putative OS=Plasmodium berghei OX=5821 GN=HSP90 PE=3 SV=1			0	99	GYEVIYMVDPIDEYAVQQLK			-0.00281342	2372.16	791.727	2372.16	791.728	3	20	1.1.1.1524.13	31.2842	6677.9	2820.19	31.13	0.16	7281.13
2	77	77	63.33	55.28	54.58	tr|A0A509ANB9|A0A509ANB9_PLABA; tr|A0A0Y9VY91|A0A0Y9VY91_PLABE	Heat shock protein 90, putative OS=Plasmodium berghei (strain Anka) OX=5823 GN=PBANKA_0805700 PE=3 SV=1; Heat shock protein 90, putative OS=Plasmodium berghei OX=5821 GN=HSP90 PE=3 SV=1			0	99	GYEVIYMVDPIDEYAVQQLK			-0.00490076	2372.16	1187.09	2372.16	1187.09	2	15	1.1.1.1524.16	31.2882	4183.22	1063.85	31.16	0.11	3244.28
2	77	77	63.33	55.28	54.58	tr|A0A509ANB9|A0A509ANB9_PLABA; tr|A0A0Y9VY91|A0A0Y9VY91_PLABE	Heat shock protein 90, putative OS=Plasmodium berghei (strain Anka) OX=5823 GN=PBANKA_0805700 PE=3 SV=1; Heat shock protein 90, putative OS=Plasmodium berghei OX=5821 GN=HSP90 PE=3 SV=1			0	99	GYEVIYMVDPIDEYAVQQLKDFDGK			0.0200348	2934.42	979.147	2934.4	979.141	3	24	1.1.1.1577.15	32.7134	5420.42	4494.81	32.75	0.13	7248.56
2	77	77	63.33	55.28	54.58	tr|A0A509ANB9|A0A509ANB9_PLABA; tr|A0A0Y9VY91|A0A0Y9VY91_PLABE	Heat shock protein 90, putative OS=Plasmodium berghei (strain Anka) OX=5823 GN=PBANKA_0805700 PE=3 SV=1; Heat shock protein 90, putative OS=Plasmodium berghei OX=5821 GN=HSP90 PE=3 SV=1			0	99	HFSVEGQLEFK			-0.00185792	1319.65	660.832	1319.65	660.833	2	15	1.1.1.1061.13	18.851	3104.29	3006.64	18.97	0.38	4358.28
2	77	77	63.33	55.28	54.58	tr|A0A509ANB9|A0A509ANB9_PLABA; tr|A0A0Y9VY91|A0A0Y9VY91_PLABE	Heat shock protein 90, putative OS=Plasmodium berghei (strain Anka) OX=5823 GN=PBANKA_0805700 PE=3 SV=1; Heat shock protein 90, putative OS=Plasmodium berghei OX=5821 GN=HSP90 PE=3 SV=1			0	99	HFSVEGQLEFK	Deamidated(Q)@7		0.0146293	1320.65	661.332	1320.64	661.325	2	11	1.1.1.1062.12	18.8764	1916.35	1797.52	18.84	0.27	4366.54
2	77	77	63.33	55.28	54.58	tr|A0A509ANB9|A0A509ANB9_PLABA; tr|A0A0Y9VY91|A0A0Y9VY91_PLABE	Heat shock protein 90, putative OS=Plasmodium berghei (strain Anka) OX=5823 GN=PBANKA_0805700 PE=3 SV=1; Heat shock protein 90, putative OS=Plasmodium berghei OX=5821 GN=HSP90 PE=3 SV=1			0	96.77	HFSVEGQLEFK			-0.00185792	1319.65	660.832	1319.65	660.833	2	10	1.1.1.1069.11	19.0647	3104.29	1075.24	18.97	0.38	4733.51
2	77	77	63.33	55.28	54.58	tr|A0A509ANB9|A0A509ANB9_PLABA; tr|A0A0Y9VY91|A0A0Y9VY91_PLABE	Heat shock protein 90, putative OS=Plasmodium berghei (strain Anka) OX=5823 GN=PBANKA_0805700 PE=3 SV=1; Heat shock protein 90, putative OS=Plasmodium berghei OX=5821 GN=HSP90 PE=3 SV=1			0	99	HSEFISFPIK			0.00321292	1203.63	602.823	1203.63	602.822	2	16	1.1.1.1142.9	21.028	12624.5	9795.19	21.1	0.21	7752.87
2	77	77	63.33	55.28	54.58	tr|A0A509ANB9|A0A509ANB9_PLABA; tr|A0A0Y9VY91|A0A0Y9VY91_PLABE	Heat shock protein 90, putative OS=Plasmodium berghei (strain Anka) OX=5823 GN=PBANKA_0805700 PE=3 SV=1; Heat shock protein 90, putative OS=Plasmodium berghei OX=5821 GN=HSP90 PE=3 SV=1			0	99	HSEFISFPIK			0.00321292	1203.63	602.823	1203.63	602.822	2	14	1.1.1.1144.8	21.08	12624.5	12379.5	21.1	0.21	6584.45
2	77	77	63.33	55.28	54.58	tr|A0A509ANB9|A0A509ANB9_PLABA; tr|A0A0Y9VY91|A0A0Y9VY91_PLABE	Heat shock protein 90, putative OS=Plasmodium berghei (strain Anka) OX=5823 GN=PBANKA_0805700 PE=3 SV=1; Heat shock protein 90, putative OS=Plasmodium berghei OX=5821 GN=HSP90 PE=3 SV=1			0	99	HSEFISFPIK			0.00321292	1203.63	602.823	1203.63	602.822	2	13	1.1.1.1147.10	21.1626	12624.5	10152.6	21.1	0.21	6427.75
2	77	77	63.33	55.28	54.58	tr|A0A509ANB9|A0A509ANB9_PLABA; tr|A0A0Y9VY91|A0A0Y9VY91_PLABE	Heat shock protein 90, putative OS=Plasmodium berghei (strain Anka) OX=5823 GN=PBANKA_0805700 PE=3 SV=1; Heat shock protein 90, putative OS=Plasmodium berghei OX=5821 GN=HSP90 PE=3 SV=1			0	99	HSEFISFPIK			0.00321292	1203.63	602.823	1203.63	602.822	2	13	1.1.1.1141.6	20.9973	12624.5	6487.52	21.1	0.21	5874.32
2	77	77	63.33	55.28	54.58	tr|A0A509ANB9|A0A509ANB9_PLABA; tr|A0A0Y9VY91|A0A0Y9VY91_PLABE	Heat shock protein 90, putative OS=Plasmodium berghei (strain Anka) OX=5823 GN=PBANKA_0805700 PE=3 SV=1; Heat shock protein 90, putative OS=Plasmodium berghei OX=5821 GN=HSP90 PE=3 SV=1			0	99	HSEFISFPIK			0.00321292	1203.63	602.823	1203.63	602.822	2	11	1.1.1.1150.5	21.2366	12624.5	5148.04	21.1	0.21	5186.11
2	77	77	63.33	55.28	54.58	tr|A0A509ANB9|A0A509ANB9_PLABA; tr|A0A0Y9VY91|A0A0Y9VY91_PLABE	Heat shock protein 90, putative OS=Plasmodium berghei (strain Anka) OX=5823 GN=PBANKA_0805700 PE=3 SV=1; Heat shock protein 90, putative OS=Plasmodium berghei OX=5821 GN=HSP90 PE=3 SV=1			0	83.47	HSEFISFPIK			0.00321292	1203.63	602.823	1203.63	602.822	2	9	1.1.1.1152.11	21.2985	12624.5	1613.02	21.1	0.21	4314.03
2	77	77	63.33	55.28	54.58	tr|A0A509ANB9|A0A509ANB9_PLABA; tr|A0A0Y9VY91|A0A0Y9VY91_PLABE	Heat shock protein 90, putative OS=Plasmodium berghei (strain Anka) OX=5823 GN=PBANKA_0805700 PE=3 SV=1; Heat shock protein 90, putative OS=Plasmodium berghei OX=5821 GN=HSP90 PE=3 SV=1			0	98.27	IHTVEHEWEELNK			-0.00420622	1662.8	555.273	1662.8	555.274	3	18	1.1.1.881.11	14.0475	3194.01	2856.7	14.14	0.32	13333.7
2	77	77	63.33	55.28	54.58	tr|A0A509ANB9|A0A509ANB9_PLABA; tr|A0A0Y9VY91|A0A0Y9VY91_PLABE	Heat shock protein 90, putative OS=Plasmodium berghei (strain Anka) OX=5823 GN=PBANKA_0805700 PE=3 SV=1; Heat shock protein 90, putative OS=Plasmodium berghei OX=5821 GN=HSP90 PE=3 SV=1			0	85.84	IHTVEHEWEELNK			-0.00420622	1662.8	555.273	1662.8	555.274	3	16	1.1.1.884.12	14.1295	3194.01	2617.17	14.14	0.32	13897.5
2	77	77	63.33	55.28	54.58	tr|A0A509ANB9|A0A509ANB9_PLABA; tr|A0A0Y9VY91|A0A0Y9VY91_PLABE	Heat shock protein 90, putative OS=Plasmodium berghei (strain Anka) OX=5823 GN=PBANKA_0805700 PE=3 SV=1; Heat shock protein 90, putative OS=Plasmodium berghei OX=5821 GN=HSP90 PE=3 SV=1			0	53.67	IHTVEHEWEELNK			-0.00420622	1662.8	555.273	1662.8	555.274	3	12	1.1.1.878.10	13.9658	3194.01	1856.62	14.14	0.32	7402.69
2	77	77	63.33	55.28	54.58	tr|A0A509ANB9|A0A509ANB9_PLABA; tr|A0A0Y9VY91|A0A0Y9VY91_PLABE	Heat shock protein 90, putative OS=Plasmodium berghei (strain Anka) OX=5823 GN=PBANKA_0805700 PE=3 SV=1; Heat shock protein 90, putative OS=Plasmodium berghei OX=5821 GN=HSP90 PE=3 SV=1			0	99	IILHLKEDQLEYLEEKR			0.00632756	2168.19	543.055	2168.18	543.053	4	26	1.1.1.1095.6	19.761	13577.1	11296.4	19.8	0.16	17584
2	77	77	63.33	55.28	54.58	tr|A0A509ANB9|A0A509ANB9_PLABA; tr|A0A0Y9VY91|A0A0Y9VY91_PLABE	Heat shock protein 90, putative OS=Plasmodium berghei (strain Anka) OX=5823 GN=PBANKA_0805700 PE=3 SV=1; Heat shock protein 90, putative OS=Plasmodium berghei OX=5821 GN=HSP90 PE=3 SV=1			0	99	IILHLKEDQLEYLEEKR			0.00632756	2168.19	543.055	2168.18	543.053	4	25	1.1.1.1098.5	19.8406	13577.1	12282.1	19.8	0.16	15634.7
2	77	77	63.33	55.28	54.58	tr|A0A509ANB9|A0A509ANB9_PLABA; tr|A0A0Y9VY91|A0A0Y9VY91_PLABE	Heat shock protein 90, putative OS=Plasmodium berghei (strain Anka) OX=5823 GN=PBANKA_0805700 PE=3 SV=1; Heat shock protein 90, putative OS=Plasmodium berghei OX=5821 GN=HSP90 PE=3 SV=1			0	99	IILHLKEDQLEYLEEKR			0.00632756	2168.19	543.055	2168.18	543.053	4	14	1.1.1.1092.6	19.6801	13577.1	1872.49	19.8	0.16	7219.35
2	77	77	63.33	55.28	54.58	tr|A0A509ANB9|A0A509ANB9_PLABA; tr|A0A0Y9VY91|A0A0Y9VY91_PLABE	Heat shock protein 90, putative OS=Plasmodium berghei (strain Anka) OX=5823 GN=PBANKA_0805700 PE=3 SV=1; Heat shock protein 90, putative OS=Plasmodium berghei OX=5821 GN=HSP90 PE=3 SV=1			0	99	IIPDKTNNTLTIEDSGIGMTK			0.00142925	2260.16	754.395	2260.16	754.395	3	19	1.1.1.1076.16	19.2607	12361.4	10525.8	19.21	0.14	15173.9
2	77	77	63.33	55.28	54.58	tr|A0A509ANB9|A0A509ANB9_PLABA; tr|A0A0Y9VY91|A0A0Y9VY91_PLABE	Heat shock protein 90, putative OS=Plasmodium berghei (strain Anka) OX=5823 GN=PBANKA_0805700 PE=3 SV=1; Heat shock protein 90, putative OS=Plasmodium berghei OX=5821 GN=HSP90 PE=3 SV=1			0	99	IIPDKTNNTLTIEDSGIGMTK			0.00142925	2260.16	754.395	2260.16	754.395	3	18	1.1.1.1073.14	19.1767	12361.4	10445.8	19.21	0.14	17507.8
2	77	77	63.33	55.28	54.58	tr|A0A509ANB9|A0A509ANB9_PLABA; tr|A0A0Y9VY91|A0A0Y9VY91_PLABE	Heat shock protein 90, putative OS=Plasmodium berghei (strain Anka) OX=5823 GN=PBANKA_0805700 PE=3 SV=1; Heat shock protein 90, putative OS=Plasmodium berghei OX=5821 GN=HSP90 PE=3 SV=1			0	99	IIPDKTNNTLTIEDSGIGMTKNDLINNLGTIAR			0.00109466	3554.86	889.723	3554.86	889.723	4	35	1.1.1.1321.14	25.8392	27629.2	27480.4	25.82	0.14	34793.8
2	77	77	63.33	55.28	54.58	tr|A0A509ANB9|A0A509ANB9_PLABA; tr|A0A0Y9VY91|A0A0Y9VY91_PLABE	Heat shock protein 90, putative OS=Plasmodium berghei (strain Anka) OX=5823 GN=PBANKA_0805700 PE=3 SV=1; Heat shock protein 90, putative OS=Plasmodium berghei OX=5821 GN=HSP90 PE=3 SV=1			0	99	IIPDKTNNTLTIEDSGIGMTKNDLINNLGTIAR			0.00109466	3554.86	889.723	3554.86	889.723	4	27	1.1.1.1324.13	25.919	27629.2	17546.2	25.82	0.14	22728.5
2	77	77	63.33	55.28	54.58	tr|A0A509ANB9|A0A509ANB9_PLABA; tr|A0A0Y9VY91|A0A0Y9VY91_PLABE	Heat shock protein 90, putative OS=Plasmodium berghei (strain Anka) OX=5823 GN=PBANKA_0805700 PE=3 SV=1; Heat shock protein 90, putative OS=Plasmodium berghei OX=5821 GN=HSP90 PE=3 SV=1			0	81.47	IIPDKTNNTLTIEDSGIGMTKNDLINNLGTIAR	Deamidated(N)@7; Deamidated(N)@8		0.000621596	3556.83	1186.62	3556.83	1186.62	3	13	1.1.1.1321.16	25.8419	202.339	202.339			9062.63
2	77	77	63.33	55.28	54.58	tr|A0A509ANB9|A0A509ANB9_PLABA; tr|A0A0Y9VY91|A0A0Y9VY91_PLABE	Heat shock protein 90, putative OS=Plasmodium berghei (strain Anka) OX=5823 GN=PBANKA_0805700 PE=3 SV=1; Heat shock protein 90, putative OS=Plasmodium berghei OX=5821 GN=HSP90 PE=3 SV=1			0	20.61	IIPDKTNNTLTIEDSGIGMTKNDLINNLGTIAR	Deamidated(N)@7; Deamidated(N)@22		0.000621596	3556.83	1186.62	3556.83	1186.62	3	13	1.1.1.1321.16	25.8419	202.339	202.339			9062.63
2	77	77	63.33	55.28	54.58	tr|A0A509ANB9|A0A509ANB9_PLABA; tr|A0A0Y9VY91|A0A0Y9VY91_PLABE	Heat shock protein 90, putative OS=Plasmodium berghei (strain Anka) OX=5823 GN=PBANKA_0805700 PE=3 SV=1; Heat shock protein 90, putative OS=Plasmodium berghei OX=5821 GN=HSP90 PE=3 SV=1			0	20.61	IIPDKTNNTLTIEDSGIGMTKNDLINNLGTIAR	Deamidated(N)@8; Deamidated(N)@22		0.000621596	3556.83	1186.62	3556.83	1186.62	3	13	1.1.1.1321.16	25.8419	202.339	202.339			9062.63
2	77	77	63.33	55.28	54.58	tr|A0A509ANB9|A0A509ANB9_PLABA; tr|A0A0Y9VY91|A0A0Y9VY91_PLABE	Heat shock protein 90, putative OS=Plasmodium berghei (strain Anka) OX=5823 GN=PBANKA_0805700 PE=3 SV=1; Heat shock protein 90, putative OS=Plasmodium berghei OX=5821 GN=HSP90 PE=3 SV=1			0	99	IRYESITDTQK			-0.00128191	1352.69	451.905	1352.69	451.905	3	10	1.1.1.711.7	9.50422	1697.78	697.77	9.55	0.16	2751.09
2	77	77	63.33	55.28	54.58	tr|A0A509ANB9|A0A509ANB9_PLABA; tr|A0A0Y9VY91|A0A0Y9VY91_PLABE	Heat shock protein 90, putative OS=Plasmodium berghei (strain Anka) OX=5823 GN=PBANKA_0805700 PE=3 SV=1; Heat shock protein 90, putative OS=Plasmodium berghei OX=5821 GN=HSP90 PE=3 SV=1			0	99	IRYESITDTQK			0.0025087	1352.7	677.355	1352.69	677.354	2	12	1.1.1.713.15	9.56925	780.02	773.02	9.58	0.19	1970.31
2	77	77	63.33	55.28	54.58	tr|A0A509ANB9|A0A509ANB9_PLABA; tr|A0A0Y9VY91|A0A0Y9VY91_PLABE	Heat shock protein 90, putative OS=Plasmodium berghei (strain Anka) OX=5823 GN=PBANKA_0805700 PE=3 SV=1; Heat shock protein 90, putative OS=Plasmodium berghei OX=5821 GN=HSP90 PE=3 SV=1			0	99	IRYESITDTQK			-0.00128191	1352.69	451.905	1352.69	451.905	3	13	1.1.1.714.4	9.5819	1697.78	1692.47	9.55	0.16	3617.18
2	77	77	63.33	55.28	54.58	tr|A0A509ANB9|A0A509ANB9_PLABA; tr|A0A0Y9VY91|A0A0Y9VY91_PLABE	Heat shock protein 90, putative OS=Plasmodium berghei (strain Anka) OX=5823 GN=PBANKA_0805700 PE=3 SV=1; Heat shock protein 90, putative OS=Plasmodium berghei OX=5821 GN=HSP90 PE=3 SV=1			0	99	KPEEVTNEEYASFYK			0.00307371	1832.85	917.432	1832.85	917.431	2	24	1.1.1.945.16	15.7595	12988	7405.4	15.82	0.13	7824.81
2	77	77	63.33	55.28	54.58	tr|A0A509ANB9|A0A509ANB9_PLABA; tr|A0A0Y9VY91|A0A0Y9VY91_PLABE	Heat shock protein 90, putative OS=Plasmodium berghei (strain Anka) OX=5823 GN=PBANKA_0805700 PE=3 SV=1; Heat shock protein 90, putative OS=Plasmodium berghei OX=5821 GN=HSP90 PE=3 SV=1			0	99	KPEEVTNEEYASFYK			0.000440253	1832.85	611.956	1832.85	611.956	3	20	1.1.1.947.14	15.8097	26862.9	26222.9	15.82	0.13	27257.5
2	77	77	63.33	55.28	54.58	tr|A0A509ANB9|A0A509ANB9_PLABA; tr|A0A0Y9VY91|A0A0Y9VY91_PLABE	Heat shock protein 90, putative OS=Plasmodium berghei (strain Anka) OX=5823 GN=PBANKA_0805700 PE=3 SV=1; Heat shock protein 90, putative OS=Plasmodium berghei OX=5821 GN=HSP90 PE=3 SV=1			0	99	KPEEVTNEEYASFYK			0.000440253	1832.85	611.956	1832.85	611.956	3	20	1.1.1.948.14	15.8362	26862.9	25505.3	15.82	0.13	28855.7
2	77	77	63.33	55.28	54.58	tr|A0A509ANB9|A0A509ANB9_PLABA; tr|A0A0Y9VY91|A0A0Y9VY91_PLABE	Heat shock protein 90, putative OS=Plasmodium berghei (strain Anka) OX=5823 GN=PBANKA_0805700 PE=3 SV=1; Heat shock protein 90, putative OS=Plasmodium berghei OX=5821 GN=HSP90 PE=3 SV=1			0	99	KPEEVTNEEYASFYK			0.000440253	1832.85	611.956	1832.85	611.956	3	18	1.1.1.951.14	15.9161	26862.9	12552	15.82	0.13	14380.5
2	77	77	63.33	55.28	54.58	tr|A0A509ANB9|A0A509ANB9_PLABA; tr|A0A0Y9VY91|A0A0Y9VY91_PLABE	Heat shock protein 90, putative OS=Plasmodium berghei (strain Anka) OX=5823 GN=PBANKA_0805700 PE=3 SV=1; Heat shock protein 90, putative OS=Plasmodium berghei OX=5821 GN=HSP90 PE=3 SV=1			0	99	KPEEVTNEEYASFYK			0.000440253	1832.85	611.956	1832.85	611.956	3	17	1.1.1.954.14	15.9964	26862.9	5663.03	15.82	0.13	7654.12
2	77	77	63.33	55.28	54.58	tr|A0A509ANB9|A0A509ANB9_PLABA; tr|A0A0Y9VY91|A0A0Y9VY91_PLABE	Heat shock protein 90, putative OS=Plasmodium berghei (strain Anka) OX=5823 GN=PBANKA_0805700 PE=3 SV=1; Heat shock protein 90, putative OS=Plasmodium berghei OX=5821 GN=HSP90 PE=3 SV=1			0	99	KPEEVTNEEYASFYK			0.000440253	1832.85	611.956	1832.85	611.956	3	16	1.1.1.957.14	16.077	26862.9	2920.71	15.82	0.13	6227.22
2	77	77	63.33	55.28	54.58	tr|A0A509ANB9|A0A509ANB9_PLABA; tr|A0A0Y9VY91|A0A0Y9VY91_PLABE	Heat shock protein 90, putative OS=Plasmodium berghei (strain Anka) OX=5823 GN=PBANKA_0805700 PE=3 SV=1; Heat shock protein 90, putative OS=Plasmodium berghei OX=5821 GN=HSP90 PE=3 SV=1			0	99	LQAEPEFFIR			0.00225905	1248.65	625.334	1248.65	625.332	2	14	1.1.1.1232.5	23.4344	53009.1	36375.8	23.37	0.16	18984.8
2	77	77	63.33	55.28	54.58	tr|A0A509ANB9|A0A509ANB9_PLABA; tr|A0A0Y9VY91|A0A0Y9VY91_PLABE	Heat shock protein 90, putative OS=Plasmodium berghei (strain Anka) OX=5823 GN=PBANKA_0805700 PE=3 SV=1; Heat shock protein 90, putative OS=Plasmodium berghei OX=5821 GN=HSP90 PE=3 SV=1			0	99	LQAEPEFFIR			0.00225905	1248.65	625.334	1248.65	625.332	2	14	1.1.1.1226.9	23.2787	53009.1	22371.2	23.37	0.16	17537.1
2	77	77	63.33	55.28	54.58	tr|A0A509ANB9|A0A509ANB9_PLABA; tr|A0A0Y9VY91|A0A0Y9VY91_PLABE	Heat shock protein 90, putative OS=Plasmodium berghei (strain Anka) OX=5823 GN=PBANKA_0805700 PE=3 SV=1; Heat shock protein 90, putative OS=Plasmodium berghei OX=5821 GN=HSP90 PE=3 SV=1			0	99	LQAEPEFFIR			0.00225905	1248.65	625.334	1248.65	625.332	2	13	1.1.1.1238.5	23.5953	53009.1	6705.42	23.37	0.16	7903.23
2	77	77	63.33	55.28	54.58	tr|A0A509ANB9|A0A509ANB9_PLABA; tr|A0A0Y9VY91|A0A0Y9VY91_PLABE	Heat shock protein 90, putative OS=Plasmodium berghei (strain Anka) OX=5823 GN=PBANKA_0805700 PE=3 SV=1; Heat shock protein 90, putative OS=Plasmodium berghei OX=5821 GN=HSP90 PE=3 SV=1			0	99	LQAEPEFFIR			0.00225905	1248.65	625.334	1248.65	625.332	2	13	1.1.1.1244.6	23.7586	53009.1	2098.73	23.37	0.16	6806.91
2	77	77	63.33	55.28	54.58	tr|A0A509ANB9|A0A509ANB9_PLABA; tr|A0A0Y9VY91|A0A0Y9VY91_PLABE	Heat shock protein 90, putative OS=Plasmodium berghei (strain Anka) OX=5823 GN=PBANKA_0805700 PE=3 SV=1; Heat shock protein 90, putative OS=Plasmodium berghei OX=5821 GN=HSP90 PE=3 SV=1			0	99	LQAEPEFFIR			0.00225905	1248.65	625.334	1248.65	625.332	2	11	1.1.1.1241.5	23.6764	53009.1	3110.46	23.37	0.16	6927.03
2	77	77	63.33	55.28	54.58	tr|A0A509ANB9|A0A509ANB9_PLABA; tr|A0A0Y9VY91|A0A0Y9VY91_PLABE	Heat shock protein 90, putative OS=Plasmodium berghei (strain Anka) OX=5823 GN=PBANKA_0805700 PE=3 SV=1; Heat shock protein 90, putative OS=Plasmodium berghei OX=5821 GN=HSP90 PE=3 SV=1			0	99	LQAEPEFFIR			0.00225905	1248.65	625.334	1248.65	625.332	2	12	1.1.1.1235.6	23.5164	53009.1	12599.5	23.37	0.16	11192.9
2	77	77	63.33	55.28	54.58	tr|A0A509ANB9|A0A509ANB9_PLABA; tr|A0A0Y9VY91|A0A0Y9VY91_PLABE	Heat shock protein 90, putative OS=Plasmodium berghei (strain Anka) OX=5823 GN=PBANKA_0805700 PE=3 SV=1; Heat shock protein 90, putative OS=Plasmodium berghei OX=5821 GN=HSP90 PE=3 SV=1			0	95.78	LQAEPEFFIR			0.00225905	1248.65	625.334	1248.65	625.332	2	11	1.1.1.1223.8	23.1967	53009.1	4010.45	23.37	0.16	7554.57
2	77	77	63.33	55.28	54.58	tr|A0A509ANB9|A0A509ANB9_PLABA; tr|A0A0Y9VY91|A0A0Y9VY91_PLABE	Heat shock protein 90, putative OS=Plasmodium berghei (strain Anka) OX=5823 GN=PBANKA_0805700 PE=3 SV=1; Heat shock protein 90, putative OS=Plasmodium berghei OX=5821 GN=HSP90 PE=3 SV=1			0	99	NDLINNLGTIAR			0.003583	1312.71	657.364	1312.71	657.362	2	17	1.1.1.1177.12	21.9723	14235.4	14155.2	21.96	0.16	14566.1
2	77	77	63.33	55.28	54.58	tr|A0A509ANB9|A0A509ANB9_PLABA; tr|A0A0Y9VY91|A0A0Y9VY91_PLABE	Heat shock protein 90, putative OS=Plasmodium berghei (strain Anka) OX=5823 GN=PBANKA_0805700 PE=3 SV=1; Heat shock protein 90, putative OS=Plasmodium berghei OX=5821 GN=HSP90 PE=3 SV=1			0	99	NDLINNLGTIAR			0.003583	1312.71	657.364	1312.71	657.362	2	17	1.1.1.1174.9	21.8872	14235.4	6898.12	21.96	0.16	16195.6
2	77	77	63.33	55.28	54.58	tr|A0A509ANB9|A0A509ANB9_PLABA; tr|A0A0Y9VY91|A0A0Y9VY91_PLABE	Heat shock protein 90, putative OS=Plasmodium berghei (strain Anka) OX=5823 GN=PBANKA_0805700 PE=3 SV=1; Heat shock protein 90, putative OS=Plasmodium berghei OX=5821 GN=HSP90 PE=3 SV=1			0	99	NDLINNLGTIAR			0.003583	1312.71	657.364	1312.71	657.362	2	13	1.1.1.1183.12	22.1323	14235.4	2889.33	21.96	0.16	6889.73
2	77	77	63.33	55.28	54.58	tr|A0A509ANB9|A0A509ANB9_PLABA; tr|A0A0Y9VY91|A0A0Y9VY91_PLABE	Heat shock protein 90, putative OS=Plasmodium berghei (strain Anka) OX=5823 GN=PBANKA_0805700 PE=3 SV=1; Heat shock protein 90, putative OS=Plasmodium berghei OX=5821 GN=HSP90 PE=3 SV=1			0	96.57	NDLINNLGTIAR			0.003583	1312.71	657.364	1312.71	657.362	2	11	1.1.1.1186.12	22.2121	14235.4	646.27	21.96	0.16	6386.15
2	77	77	63.33	55.28	54.58	tr|A0A509ANB9|A0A509ANB9_PLABA; tr|A0A0Y9VY91|A0A0Y9VY91_PLABE	Heat shock protein 90, putative OS=Plasmodium berghei (strain Anka) OX=5823 GN=PBANKA_0805700 PE=3 SV=1; Heat shock protein 90, putative OS=Plasmodium berghei OX=5821 GN=HSP90 PE=3 SV=1			0	87.74	NLKLGIHEDNANR			-0.00422699	1492.77	498.597	1492.77	498.599	3	7	1.1.1.687.8	8.85123	769.53	338.44	8.95	0.16	1509.37
2	77	77	63.33	55.28	54.58	tr|A0A509ANB9|A0A509ANB9_PLABA; tr|A0A0Y9VY91|A0A0Y9VY91_PLABE	Heat shock protein 90, putative OS=Plasmodium berghei (strain Anka) OX=5823 GN=PBANKA_0805700 PE=3 SV=1; Heat shock protein 90, putative OS=Plasmodium berghei OX=5821 GN=HSP90 PE=3 SV=1			0	19.64	NLKLGIHEDNANR			-0.00422699	1492.77	498.597	1492.77	498.599	3	5	1.1.1.688.7	8.87718	769.53	521.33	8.95	0.16	1232.41
2	77	77	63.33	55.28	54.58	tr|A0A509ANB9|A0A509ANB9_PLABA; tr|A0A0Y9VY91|A0A0Y9VY91_PLABE	Heat shock protein 90, putative OS=Plasmodium berghei (strain Anka) OX=5823 GN=PBANKA_0805700 PE=3 SV=1; Heat shock protein 90, putative OS=Plasmodium berghei OX=5821 GN=HSP90 PE=3 SV=1			0	99	QLMSLIINTFYSNK			0.00475161	1670.88	836.445	1670.87	836.442	2	15	1.1.1.1550.11	31.9847	8316.45	1188.04	32.1	0.14	5404.82
2	77	77	63.33	55.28	54.58	tr|A0A509ANB9|A0A509ANB9_PLABA; tr|A0A0Y9VY91|A0A0Y9VY91_PLABE	Heat shock protein 90, putative OS=Plasmodium berghei (strain Anka) OX=5823 GN=PBANKA_0805700 PE=3 SV=1; Heat shock protein 90, putative OS=Plasmodium berghei OX=5821 GN=HSP90 PE=3 SV=1			0	99	QLMSLIINTFYSNK			0.00475161	1670.88	836.445	1670.87	836.442	2	17	1.1.1.1553.12	32.0675	8316.45	6214.58	32.1	0.14	9134.87
2	77	77	63.33	55.28	54.58	tr|A0A509ANB9|A0A509ANB9_PLABA; tr|A0A0Y9VY91|A0A0Y9VY91_PLABE	Heat shock protein 90, putative OS=Plasmodium berghei (strain Anka) OX=5823 GN=PBANKA_0805700 PE=3 SV=1; Heat shock protein 90, putative OS=Plasmodium berghei OX=5821 GN=HSP90 PE=3 SV=1			0	99	QLMSLIINTFYSNK			0.00840996	1670.88	557.967	1670.87	557.964	3	15	1.1.1.1554.2	32.0813	4291.05	3117.53	32.11	0.08	3745.7
2	77	77	63.33	55.28	54.58	tr|A0A509ANB9|A0A509ANB9_PLABA; tr|A0A0Y9VY91|A0A0Y9VY91_PLABE	Heat shock protein 90, putative OS=Plasmodium berghei (strain Anka) OX=5823 GN=PBANKA_0805700 PE=3 SV=1; Heat shock protein 90, putative OS=Plasmodium berghei OX=5821 GN=HSP90 PE=3 SV=1			0	99	QLMSLIINTFYSNK			0.00475161	1670.88	836.445	1670.87	836.442	2	16	1.1.1.1556.13	32.1503	8316.45	6217.51	32.1	0.14	8715.63
2	77	77	63.33	55.28	54.58	tr|A0A509ANB9|A0A509ANB9_PLABA; tr|A0A0Y9VY91|A0A0Y9VY91_PLABE	Heat shock protein 90, putative OS=Plasmodium berghei (strain Anka) OX=5823 GN=PBANKA_0805700 PE=3 SV=1; Heat shock protein 90, putative OS=Plasmodium berghei OX=5821 GN=HSP90 PE=3 SV=1			0	99	QLMSLIINTFYSNK			0.00840996	1670.88	557.967	1670.87	557.964	3	14	1.1.1.1557.4	32.1654	4291.05	2898.59	32.11	0.08	3474.26
2	77	77	63.33	55.28	54.58	tr|A0A509ANB9|A0A509ANB9_PLABA; tr|A0A0Y9VY91|A0A0Y9VY91_PLABE	Heat shock protein 90, putative OS=Plasmodium berghei (strain Anka) OX=5823 GN=PBANKA_0805700 PE=3 SV=1; Heat shock protein 90, putative OS=Plasmodium berghei OX=5821 GN=HSP90 PE=3 SV=1			0	99	QLMSLIINTFYSNK			0.00475161	1670.88	836.445	1670.87	836.442	2	17	1.1.1.1559.8	32.2242	8316.45	1498.49	32.1	0.14	5707.95
2	77	77	63.33	55.28	54.58	tr|A0A509ANB9|A0A509ANB9_PLABA; tr|A0A0Y9VY91|A0A0Y9VY91_PLABE	Heat shock protein 90, putative OS=Plasmodium berghei (strain Anka) OX=5823 GN=PBANKA_0805700 PE=3 SV=1; Heat shock protein 90, putative OS=Plasmodium berghei OX=5821 GN=HSP90 PE=3 SV=1			0	99	QLMSLIINTFYSNK	Gln->pyro-Glu@N-term		-0.00950503	1653.83	827.924	1653.84	827.929	2	16	1.1.1.1869.12	40.5917	2820.2	2431.15	40.6	0.11	3203.14
2	77	77	63.33	55.28	54.58	tr|A0A509ANB9|A0A509ANB9_PLABA; tr|A0A0Y9VY91|A0A0Y9VY91_PLABE	Heat shock protein 90, putative OS=Plasmodium berghei (strain Anka) OX=5823 GN=PBANKA_0805700 PE=3 SV=1; Heat shock protein 90, putative OS=Plasmodium berghei OX=5821 GN=HSP90 PE=3 SV=1			0	99	QLMSLIINTFYSNK	Gln->pyro-Glu@N-term		-0.00950503	1653.83	827.924	1653.84	827.929	2	14	1.1.1.1872.8	40.6681	2820.2	1765.9	40.6	0.11	2528.71
2	77	77	63.33	55.28	54.58	tr|A0A509ANB9|A0A509ANB9_PLABA; tr|A0A0Y9VY91|A0A0Y9VY91_PLABE	Heat shock protein 90, putative OS=Plasmodium berghei (strain Anka) OX=5823 GN=PBANKA_0805700 PE=3 SV=1; Heat shock protein 90, putative OS=Plasmodium berghei OX=5821 GN=HSP90 PE=3 SV=1			0	46.48	QLMSLIINTFYSNK			0.00475161	1670.88	836.445	1670.87	836.442	2	9	1.1.1.1559.9	32.2255	8316.45	1432.61	32.1	0.14	4623
2	77	77	63.33	55.28	54.58	tr|A0A509ANB9|A0A509ANB9_PLABA; tr|A0A0Y9VY91|A0A0Y9VY91_PLABE	Heat shock protein 90, putative OS=Plasmodium berghei (strain Anka) OX=5823 GN=PBANKA_0805700 PE=3 SV=1; Heat shock protein 90, putative OS=Plasmodium berghei OX=5821 GN=HSP90 PE=3 SV=1			0	99	QLMSLIINTFYSNKEIFLR			0.000409188	2329.25	777.424	2329.25	777.424	3	18	1.1.1.1642.12	34.4475	11566.3	3464.92	34.57	0.19	6616.94
2	77	77	63.33	55.28	54.58	tr|A0A509ANB9|A0A509ANB9_PLABA; tr|A0A0Y9VY91|A0A0Y9VY91_PLABE	Heat shock protein 90, putative OS=Plasmodium berghei (strain Anka) OX=5823 GN=PBANKA_0805700 PE=3 SV=1; Heat shock protein 90, putative OS=Plasmodium berghei OX=5821 GN=HSP90 PE=3 SV=1			0	99	QLMSLIINTFYSNKEIFLR			0.000409188	2329.25	777.424	2329.25	777.424	3	22	1.1.1.1645.11	34.5264	11566.3	10105.1	34.57	0.19	14524.4
2	77	77	63.33	55.28	54.58	tr|A0A509ANB9|A0A509ANB9_PLABA; tr|A0A0Y9VY91|A0A0Y9VY91_PLABE	Heat shock protein 90, putative OS=Plasmodium berghei (strain Anka) OX=5823 GN=PBANKA_0805700 PE=3 SV=1; Heat shock protein 90, putative OS=Plasmodium berghei OX=5821 GN=HSP90 PE=3 SV=1			0	99	QLMSLIINTFYSNKEIFLR			0.000409188	2329.25	777.424	2329.25	777.424	3	20	1.1.1.1648.11	34.6065	11566.3	11517.1	34.57	0.19	14546.5
2	77	77	63.33	55.28	54.58	tr|A0A509ANB9|A0A509ANB9_PLABA; tr|A0A0Y9VY91|A0A0Y9VY91_PLABE	Heat shock protein 90, putative OS=Plasmodium berghei (strain Anka) OX=5823 GN=PBANKA_0805700 PE=3 SV=1; Heat shock protein 90, putative OS=Plasmodium berghei OX=5821 GN=HSP90 PE=3 SV=1			0	99	QLMSLIINTFYSNKEIFLR			0.000409188	2329.25	777.424	2329.25	777.424	3	16	1.1.1.1655.11	34.7939	11566.3	1041.73	34.57	0.19	6372.86
2	77	77	63.33	55.28	54.58	tr|A0A509ANB9|A0A509ANB9_PLABA; tr|A0A0Y9VY91|A0A0Y9VY91_PLABE	Heat shock protein 90, putative OS=Plasmodium berghei (strain Anka) OX=5823 GN=PBANKA_0805700 PE=3 SV=1; Heat shock protein 90, putative OS=Plasmodium berghei OX=5821 GN=HSP90 PE=3 SV=1			0	99	QLMSLIINTFYSNKEIFLR	Gln->pyro-Glu@N-term		-0.0248771	2312.2	771.74	2312.22	771.749	3	17	1.1.1.1876.11	40.7806	1222.82	1204.94	40.79	0.05	3851.49
2	77	77	63.33	55.28	54.58	tr|A0A509ANB9|A0A509ANB9_PLABA; tr|A0A0Y9VY91|A0A0Y9VY91_PLABE	Heat shock protein 90, putative OS=Plasmodium berghei (strain Anka) OX=5823 GN=PBANKA_0805700 PE=3 SV=1; Heat shock protein 90, putative OS=Plasmodium berghei OX=5821 GN=HSP90 PE=3 SV=1			0	99	QLMSLIINTFYSNKEIFLR	Gln->pyro-Glu@N-term		-0.0108958	2312.21	1157.11	2312.22	1157.12	2	16	1.1.1.1877.16	40.8146	1049.64	486.19	40.77	0.05	2386.9
2	77	77	63.33	55.28	54.58	tr|A0A509ANB9|A0A509ANB9_PLABA; tr|A0A0Y9VY91|A0A0Y9VY91_PLABE	Heat shock protein 90, putative OS=Plasmodium berghei (strain Anka) OX=5823 GN=PBANKA_0805700 PE=3 SV=1; Heat shock protein 90, putative OS=Plasmodium berghei OX=5821 GN=HSP90 PE=3 SV=1			0	99	QLMSLIINTFYSNKEIFLR	Gln->pyro-Glu@N-term		-0.0248771	2312.2	771.74	2312.22	771.749	3	13	1.1.1.1879.12	40.8635	1222.82	557.45	40.79	0.05	3039.01
2	77	77	63.33	55.28	54.58	tr|A0A509ANB9|A0A509ANB9_PLABA; tr|A0A0Y9VY91|A0A0Y9VY91_PLABE	Heat shock protein 90, putative OS=Plasmodium berghei (strain Anka) OX=5823 GN=PBANKA_0805700 PE=3 SV=1; Heat shock protein 90, putative OS=Plasmodium berghei OX=5821 GN=HSP90 PE=3 SV=1			0	99	RAPFDMFENR			0.00366753	1281.6	641.805	1281.59	641.803	2	15	1.1.1.1100.11	19.9025	7056.01	6579.99	19.92	0.27	8271.18
2	77	77	63.33	55.28	54.58	tr|A0A509ANB9|A0A509ANB9_PLABA; tr|A0A0Y9VY91|A0A0Y9VY91_PLABE	Heat shock protein 90, putative OS=Plasmodium berghei (strain Anka) OX=5823 GN=PBANKA_0805700 PE=3 SV=1; Heat shock protein 90, putative OS=Plasmodium berghei OX=5821 GN=HSP90 PE=3 SV=1			0	99	RAPFDMFENR	Deamidated(N)@9		0.0203985	1282.6	642.306	1282.58	642.296	2	15	1.1.1.1102.11	19.9561	4391.07	3940.48	19.94	0.21	7677.15
2	77	77	63.33	55.28	54.58	tr|A0A509ANB9|A0A509ANB9_PLABA; tr|A0A0Y9VY91|A0A0Y9VY91_PLABE	Heat shock protein 90, putative OS=Plasmodium berghei (strain Anka) OX=5823 GN=PBANKA_0805700 PE=3 SV=1; Heat shock protein 90, putative OS=Plasmodium berghei OX=5821 GN=HSP90 PE=3 SV=1			0	47.11	RAPFDMFENR	Deamidated(R)@1	Deamidated(R)@340	0.0207647	1282.6	642.306	1282.58	642.296	2	10	1.1.1.1096.12	19.7959	2684.57	1376.59	19.75	0.11	6783.78
2	77	77	63.33	55.28	54.58	tr|A0A509ANB9|A0A509ANB9_PLABA; tr|A0A0Y9VY91|A0A0Y9VY91_PLABE	Heat shock protein 90, putative OS=Plasmodium berghei (strain Anka) OX=5823 GN=PBANKA_0805700 PE=3 SV=1; Heat shock protein 90, putative OS=Plasmodium berghei OX=5821 GN=HSP90 PE=3 SV=1			0	99	RAPFDMFENRK			-0.00174656	1409.69	470.902	1409.69	470.903	3	12	1.1.1.977.6	16.6018	2617.32	2571.42	16.59	0.16	6101.99
2	77	77	63.33	55.28	54.58	tr|A0A509ANB9|A0A509ANB9_PLABA; tr|A0A0Y9VY91|A0A0Y9VY91_PLABE	Heat shock protein 90, putative OS=Plasmodium berghei (strain Anka) OX=5823 GN=PBANKA_0805700 PE=3 SV=1; Heat shock protein 90, putative OS=Plasmodium berghei OX=5821 GN=HSP90 PE=3 SV=1			0	50.52	RGYEVIYMVDPIDEYAVQQLKDFDGK	Arg->Orn(R)@1; Dioxidation(M)@8	Dioxidation(M)@515	0.0861367	3080.56	771.146	3080.47	771.125	4	17	1.1.1.1492.11	30.417	3769.19	2910.12	30.37	0.14	8558.38
2	77	77	63.33	55.28	54.58	tr|A0A509ANB9|A0A509ANB9_PLABA; tr|A0A0Y9VY91|A0A0Y9VY91_PLABE	Heat shock protein 90, putative OS=Plasmodium berghei (strain Anka) OX=5823 GN=PBANKA_0805700 PE=3 SV=1; Heat shock protein 90, putative OS=Plasmodium berghei OX=5821 GN=HSP90 PE=3 SV=1			0	99	RVFIMDDCEEIIPEWLNFVK	Carbamyl(C)@8; Methyl(E)@9	Methyl(E)@369	0.000937351	2552.25	851.756	2552.24	851.755	3	18	1.1.1.1613.12	33.6786	5552.46	4001.25	33.61	0.13	5546.23
2	77	77	63.33	55.28	54.58	tr|A0A509ANB9|A0A509ANB9_PLABA; tr|A0A0Y9VY91|A0A0Y9VY91_PLABE	Heat shock protein 90, putative OS=Plasmodium berghei (strain Anka) OX=5823 GN=PBANKA_0805700 PE=3 SV=1; Heat shock protein 90, putative OS=Plasmodium berghei OX=5821 GN=HSP90 PE=3 SV=1			0	99	RVFIMDDCEEIIPEWLNFVK	Methyl(D)@7; Carbamyl(C)@8	Methyl(D)@367	0.000937351	2552.25	851.756	2552.24	851.755	3	19	1.1.1.1613.12	33.6786	5552.46	4001.25	33.61	0.13	5546.23
2	77	77	63.33	55.28	54.58	tr|A0A509ANB9|A0A509ANB9_PLABA; tr|A0A0Y9VY91|A0A0Y9VY91_PLABE	Heat shock protein 90, putative OS=Plasmodium berghei (strain Anka) OX=5823 GN=PBANKA_0805700 PE=3 SV=1; Heat shock protein 90, putative OS=Plasmodium berghei OX=5821 GN=HSP90 PE=3 SV=1			0	21.25	RVFIMDDCEEIIPEWLNFVK	Carbamyl(C)@8; Methyl(E)@9	Methyl(E)@369	0.000937351	2552.25	851.756	2552.24	851.755	3	13	1.1.1.1616.13	33.7598	5552.46	334.58	33.61	0.13	4199.59
2	77	77	63.33	55.28	54.58	tr|A0A509ANB9|A0A509ANB9_PLABA; tr|A0A0Y9VY91|A0A0Y9VY91_PLABE	Heat shock protein 90, putative OS=Plasmodium berghei (strain Anka) OX=5823 GN=PBANKA_0805700 PE=3 SV=1; Heat shock protein 90, putative OS=Plasmodium berghei OX=5821 GN=HSP90 PE=3 SV=1			0	99	SGDEMIGLK			0.00108137	948.46	475.237	948.459	475.237	2	10	1.1.1.873.4	13.8246	1580.07	747.8	13.9	0.16	3545.4
2	77	77	63.33	55.28	54.58	tr|A0A509ANB9|A0A509ANB9_PLABA; tr|A0A0Y9VY91|A0A0Y9VY91_PLABE	Heat shock protein 90, putative OS=Plasmodium berghei (strain Anka) OX=5823 GN=PBANKA_0805700 PE=3 SV=1; Heat shock protein 90, putative OS=Plasmodium berghei OX=5821 GN=HSP90 PE=3 SV=1			0	99	SGDEMIGLKDYVDR			-0.00816061	1596.74	533.253	1596.75	533.256	3	21	1.1.1.1074.10	19.1985	19240.7	13107.6	19.24	0.08	14108.9
2	77	77	63.33	55.28	54.58	tr|A0A509ANB9|A0A509ANB9_PLABA; tr|A0A0Y9VY91|A0A0Y9VY91_PLABE	Heat shock protein 90, putative OS=Plasmodium berghei (strain Anka) OX=5823 GN=PBANKA_0805700 PE=3 SV=1; Heat shock protein 90, putative OS=Plasmodium berghei OX=5821 GN=HSP90 PE=3 SV=1			0	99	SGDEMIGLKDYVDR			-0.00816061	1596.74	533.253	1596.75	533.256	3	17	1.1.1.1080.8	19.3584	19240.7	4556.61	19.24	0.08	8016.3
2	77	77	63.33	55.28	54.58	tr|A0A509ANB9|A0A509ANB9_PLABA; tr|A0A0Y9VY91|A0A0Y9VY91_PLABE	Heat shock protein 90, putative OS=Plasmodium berghei (strain Anka) OX=5823 GN=PBANKA_0805700 PE=3 SV=1; Heat shock protein 90, putative OS=Plasmodium berghei OX=5821 GN=HSP90 PE=3 SV=1			0	33.1	SGDEMIGLKDYVDR			-0.00327326	1596.74	799.378	1596.75	799.38	2	14	1.1.1.1078.16	19.3149	12148.1	5810.66	19.26	0.14	12291.7
2	77	77	63.33	55.28	54.58	tr|A0A509ANB9|A0A509ANB9_PLABA; tr|A0A0Y9VY91|A0A0Y9VY91_PLABE	Heat shock protein 90, putative OS=Plasmodium berghei (strain Anka) OX=5823 GN=PBANKA_0805700 PE=3 SV=1; Heat shock protein 90, putative OS=Plasmodium berghei OX=5821 GN=HSP90 PE=3 SV=1			0	99	SLTNDWEDHLAVK			0.00800285	1526.74	509.922	1526.74	509.919	3	14	1.1.1.1094.5	19.7328	20169.8	8886.54	19.64	0.13	6975.52
2	77	77	63.33	55.28	54.58	tr|A0A509ANB9|A0A509ANB9_PLABA; tr|A0A0Y9VY91|A0A0Y9VY91_PLABE	Heat shock protein 90, putative OS=Plasmodium berghei (strain Anka) OX=5823 GN=PBANKA_0805700 PE=3 SV=1; Heat shock protein 90, putative OS=Plasmodium berghei OX=5821 GN=HSP90 PE=3 SV=1			0	99	SLTNDWEDHLAVK			0.00800285	1526.74	509.922	1526.74	509.919	3	15	1.1.1.1091.6	19.6534	20169.8	18565	19.64	0.13	13260.4
2	77	77	63.33	55.28	54.58	tr|A0A509ANB9|A0A509ANB9_PLABA; tr|A0A0Y9VY91|A0A0Y9VY91_PLABE	Heat shock protein 90, putative OS=Plasmodium berghei (strain Anka) OX=5823 GN=PBANKA_0805700 PE=3 SV=1; Heat shock protein 90, putative OS=Plasmodium berghei OX=5821 GN=HSP90 PE=3 SV=1			0	99	SLTNDWEDHLAVK			0.00800285	1526.74	509.922	1526.74	509.919	3	14	1.1.1.1088.3	19.5686	20169.8	11161.5	19.64	0.13	8763.4
2	77	77	63.33	55.28	54.58	tr|A0A509ANB9|A0A509ANB9_PLABA; tr|A0A0Y9VY91|A0A0Y9VY91_PLABE	Heat shock protein 90, putative OS=Plasmodium berghei (strain Anka) OX=5823 GN=PBANKA_0805700 PE=3 SV=1; Heat shock protein 90, putative OS=Plasmodium berghei OX=5821 GN=HSP90 PE=3 SV=1			0	99	VFIMDDCEEIIPEWLNFVK	Dioxidation(M)@4; Cyano(C)@7	Dioxidation(M)@365; Cyano(C)@368	0.0157025	2396.12	799.715	2396.11	799.71	3	13	1.1.1.1734.11	36.9298	4299.89	1172.31	36.78	0.14	4382.45
2	77	77	63.33	55.28	54.58	tr|A0A509ANB9|A0A509ANB9_PLABA; tr|A0A0Y9VY91|A0A0Y9VY91_PLABE	Heat shock protein 90, putative OS=Plasmodium berghei (strain Anka) OX=5823 GN=PBANKA_0805700 PE=3 SV=1; Heat shock protein 90, putative OS=Plasmodium berghei OX=5821 GN=HSP90 PE=3 SV=1			0	98.06	VFIMDDCEEIIPEWLNFVK	Methyl(D)@6; Carbamyl(C)@7	Methyl(D)@367	-0.020683	2396.12	799.715	2396.14	799.722	3	16	1.1.1.1728.13	36.7701	4299.89	4105.1	36.78	0.14	7029.78
2	77	77	63.33	55.28	54.58	tr|A0A509ANB9|A0A509ANB9_PLABA; tr|A0A0Y9VY91|A0A0Y9VY91_PLABE	Heat shock protein 90, putative OS=Plasmodium berghei (strain Anka) OX=5823 GN=PBANKA_0805700 PE=3 SV=1; Heat shock protein 90, putative OS=Plasmodium berghei OX=5821 GN=HSP90 PE=3 SV=1			0	98.06	VFIMDDCEEIIPEWLNFVK	Carbamyl(C)@7; Methyl(E)@8	Methyl(E)@369	-0.020683	2396.12	799.715	2396.14	799.722	3	16	1.1.1.1728.13	36.7701	4299.89	4105.1	36.78	0.14	7029.78
2	77	77	63.33	55.28	54.58	tr|A0A509ANB9|A0A509ANB9_PLABA; tr|A0A0Y9VY91|A0A0Y9VY91_PLABE	Heat shock protein 90, putative OS=Plasmodium berghei (strain Anka) OX=5823 GN=PBANKA_0805700 PE=3 SV=1; Heat shock protein 90, putative OS=Plasmodium berghei OX=5821 GN=HSP90 PE=3 SV=1			0	67.69	VFIMDDCEEIIPEWLNFVK	Carbamyl(C)@7; Methyl(E)@8	Methyl(E)@369	-0.020683	2396.12	799.715	2396.14	799.722	3	16	1.1.1.1729.10	36.7932	4299.89	3594.61	36.78	0.14	7348.75
2	77	77	63.33	55.28	54.58	tr|A0A509ANB9|A0A509ANB9_PLABA; tr|A0A0Y9VY91|A0A0Y9VY91_PLABE	Heat shock protein 90, putative OS=Plasmodium berghei (strain Anka) OX=5823 GN=PBANKA_0805700 PE=3 SV=1; Heat shock protein 90, putative OS=Plasmodium berghei OX=5821 GN=HSP90 PE=3 SV=1			0	67.69	VFIMDDCEEIIPEWLNFVK	Methyl(D)@6; Carbamyl(C)@7	Methyl(D)@367	-0.020683	2396.12	799.715	2396.14	799.722	3	16	1.1.1.1729.10	36.7932	4299.89	3594.61	36.78	0.14	7348.75
2	77	77	63.33	55.28	54.58	tr|A0A509ANB9|A0A509ANB9_PLABA; tr|A0A0Y9VY91|A0A0Y9VY91_PLABE	Heat shock protein 90, putative OS=Plasmodium berghei (strain Anka) OX=5823 GN=PBANKA_0805700 PE=3 SV=1; Heat shock protein 90, putative OS=Plasmodium berghei OX=5821 GN=HSP90 PE=3 SV=1			0	53.92	VFIMDDCEEIIPEWLNFVK	Methyl(D)@5; Carbamyl(C)@7	Methyl(D)@366	-0.020683	2396.12	799.715	2396.14	799.722	3	14	1.1.1.1734.11	36.9298	4299.89	1172.31	36.78	0.14	4382.45
2	77	77	63.33	55.28	54.58	tr|A0A509ANB9|A0A509ANB9_PLABA; tr|A0A0Y9VY91|A0A0Y9VY91_PLABE	Heat shock protein 90, putative OS=Plasmodium berghei (strain Anka) OX=5823 GN=PBANKA_0805700 PE=3 SV=1; Heat shock protein 90, putative OS=Plasmodium berghei OX=5821 GN=HSP90 PE=3 SV=1			0	53.92	VFIMDDCEEIIPEWLNFVK	Carbamyl(M)@4; Methyl(D)@5	Methyl(D)@366	-0.020683	2396.12	799.715	2396.14	799.722	3	14	1.1.1.1734.11	36.9298	4299.89	1172.31	36.78	0.14	4382.45
2	77	77	63.33	55.28	54.58	tr|A0A509ANB9|A0A509ANB9_PLABA; tr|A0A0Y9VY91|A0A0Y9VY91_PLABE	Heat shock protein 90, putative OS=Plasmodium berghei (strain Anka) OX=5823 GN=PBANKA_0805700 PE=3 SV=1; Heat shock protein 90, putative OS=Plasmodium berghei OX=5821 GN=HSP90 PE=3 SV=1			0	53.92	VFIMDDCEEIIPEWLNFVK	Carbamyl(M)@4; Methyl(D)@6	Methyl(D)@367	-0.020683	2396.12	799.715	2396.14	799.722	3	14	1.1.1.1734.11	36.9298	4299.89	1172.31	36.78	0.14	4382.45
2	77	77	63.33	55.28	54.58	tr|A0A509ANB9|A0A509ANB9_PLABA; tr|A0A0Y9VY91|A0A0Y9VY91_PLABE	Heat shock protein 90, putative OS=Plasmodium berghei (strain Anka) OX=5823 GN=PBANKA_0805700 PE=3 SV=1; Heat shock protein 90, putative OS=Plasmodium berghei OX=5821 GN=HSP90 PE=3 SV=1			0	53.92	VFIMDDCEEIIPEWLNFVK	Carbamyl(M)@4; Methyl(C)@7	Methyl(C)@368	-0.020683	2396.12	799.715	2396.14	799.722	3	14	1.1.1.1734.11	36.9298	4299.89	1172.31	36.78	0.14	4382.45
2	77	77	63.33	55.28	54.58	tr|A0A509ANB9|A0A509ANB9_PLABA; tr|A0A0Y9VY91|A0A0Y9VY91_PLABE	Heat shock protein 90, putative OS=Plasmodium berghei (strain Anka) OX=5823 GN=PBANKA_0805700 PE=3 SV=1; Heat shock protein 90, putative OS=Plasmodium berghei OX=5821 GN=HSP90 PE=3 SV=1			0	37.65	VFIMDDCEEIIPEWLNFVK	Dioxidation(M)@4; Cyano(C)@7	Dioxidation(M)@365; Cyano(C)@368	0.0157025	2396.12	799.715	2396.11	799.71	3	15	1.1.1.1731.12	36.8499	4299.89	3249.53	36.78	0.14	6668.79
2	77	77	63.33	55.28	54.58	tr|A0A509ANB9|A0A509ANB9_PLABA; tr|A0A0Y9VY91|A0A0Y9VY91_PLABE	Heat shock protein 90, putative OS=Plasmodium berghei (strain Anka) OX=5823 GN=PBANKA_0805700 PE=3 SV=1; Heat shock protein 90, putative OS=Plasmodium berghei OX=5821 GN=HSP90 PE=3 SV=1			0	34.17	VFIMDDCEEIIPEWLNFVK	Acetyl@N-term; Oxidation(M)@4; Dehydro(C)@7	Acetyl@362; Dehydro(C)@368	0.00312645	2396.12	799.715	2396.12	799.714	3	12	1.1.1.1734.11	36.9298	4299.89	1172.31	36.78	0.14	4382.45
2	77	77	63.33	55.28	54.58	tr|A0A509ANB9|A0A509ANB9_PLABA; tr|A0A0Y9VY91|A0A0Y9VY91_PLABE	Heat shock protein 90, putative OS=Plasmodium berghei (strain Anka) OX=5823 GN=PBANKA_0805700 PE=3 SV=1; Heat shock protein 90, putative OS=Plasmodium berghei OX=5821 GN=HSP90 PE=3 SV=1			0	20.94	VFIMDDCEEIIPEWLNFVK	Carbamyl@N-term; Methyl(D)@5	Methyl(D)@366	-0.020683	2396.12	799.715	2396.14	799.722	3	12	1.1.1.1734.11	36.9298	4299.89	1172.31	36.78	0.14	4382.45
2	77	77	63.33	55.28	54.58	tr|A0A509ANB9|A0A509ANB9_PLABA; tr|A0A0Y9VY91|A0A0Y9VY91_PLABE	Heat shock protein 90, putative OS=Plasmodium berghei (strain Anka) OX=5823 GN=PBANKA_0805700 PE=3 SV=1; Heat shock protein 90, putative OS=Plasmodium berghei OX=5821 GN=HSP90 PE=3 SV=1			0	20.94	VFIMDDCEEIIPEWLNFVK	Carbamyl@N-term; Methyl(D)@6	Methyl(D)@367	-0.020683	2396.12	799.715	2396.14	799.722	3	12	1.1.1.1734.11	36.9298	4299.89	1172.31	36.78	0.14	4382.45
2	77	77	63.33	55.28	54.58	tr|A0A509ANB9|A0A509ANB9_PLABA; tr|A0A0Y9VY91|A0A0Y9VY91_PLABE	Heat shock protein 90, putative OS=Plasmodium berghei (strain Anka) OX=5823 GN=PBANKA_0805700 PE=3 SV=1; Heat shock protein 90, putative OS=Plasmodium berghei OX=5821 GN=HSP90 PE=3 SV=1			0	20.94	VFIMDDCEEIIPEWLNFVK	Carbamyl@N-term; Methyl(C)@7	Methyl(C)@368	-0.020683	2396.12	799.715	2396.14	799.722	3	12	1.1.1.1734.11	36.9298	4299.89	1172.31	36.78	0.14	4382.45
2	77	77	63.33	55.28	54.58	tr|A0A509ANB9|A0A509ANB9_PLABA; tr|A0A0Y9VY91|A0A0Y9VY91_PLABE	Heat shock protein 90, putative OS=Plasmodium berghei (strain Anka) OX=5823 GN=PBANKA_0805700 PE=3 SV=1; Heat shock protein 90, putative OS=Plasmodium berghei OX=5821 GN=HSP90 PE=3 SV=1			0	19.52	VFIMDDCEEIIPEWLNFVK	Acetyl@N-term; Oxidation(M)@4; Dehydro(C)@7	Acetyl@362; Dehydro(C)@368	0.00312645	2396.12	799.715	2396.12	799.714	3	13	1.1.1.1729.10	36.7932	4299.89	3594.61	36.78	0.14	7348.75
2	77	77	63.33	55.28	54.58	tr|A0A509ANB9|A0A509ANB9_PLABA; tr|A0A0Y9VY91|A0A0Y9VY91_PLABE	Heat shock protein 90, putative OS=Plasmodium berghei (strain Anka) OX=5823 GN=PBANKA_0805700 PE=3 SV=1; Heat shock protein 90, putative OS=Plasmodium berghei OX=5821 GN=HSP90 PE=3 SV=1			0	18.72	VFIMDDCEEIIPEWLNFVK	Acetyl@N-term; Oxidation(M)@4; Dehydro(C)@7	Acetyl@362; Dehydro(C)@368	0.00312645	2396.12	799.715	2396.12	799.714	3	13	1.1.1.1728.13	36.7701	4299.89	4105.1	36.78	0.14	7029.78
2	77	77	63.33	55.28	54.58	tr|A0A509ANB9|A0A509ANB9_PLABA; tr|A0A0Y9VY91|A0A0Y9VY91_PLABE	Heat shock protein 90, putative OS=Plasmodium berghei (strain Anka) OX=5823 GN=PBANKA_0805700 PE=3 SV=1; Heat shock protein 90, putative OS=Plasmodium berghei OX=5821 GN=HSP90 PE=3 SV=1			0	15.67	VFIMDDCEEIIPEWLNFVK	Carbamyl(M)@4; Methyl(D)@6	Methyl(D)@367	-0.020683	2396.12	799.715	2396.14	799.722	3	15	1.1.1.1728.13	36.7701	4299.89	4105.1	36.78	0.14	7029.78
2	77	77	63.33	55.28	54.58	tr|A0A509ANB9|A0A509ANB9_PLABA; tr|A0A0Y9VY91|A0A0Y9VY91_PLABE	Heat shock protein 90, putative OS=Plasmodium berghei (strain Anka) OX=5823 GN=PBANKA_0805700 PE=3 SV=1; Heat shock protein 90, putative OS=Plasmodium berghei OX=5821 GN=HSP90 PE=3 SV=1			0	15.67	VFIMDDCEEIIPEWLNFVK	Carbamyl(M)@4; Methyl(C)@7	Methyl(C)@368	-0.020683	2396.12	799.715	2396.14	799.722	3	15	1.1.1.1728.13	36.7701	4299.89	4105.1	36.78	0.14	7029.78
2	77	77	63.33	55.28	54.58	tr|A0A509ANB9|A0A509ANB9_PLABA; tr|A0A0Y9VY91|A0A0Y9VY91_PLABE	Heat shock protein 90, putative OS=Plasmodium berghei (strain Anka) OX=5823 GN=PBANKA_0805700 PE=3 SV=1; Heat shock protein 90, putative OS=Plasmodium berghei OX=5821 GN=HSP90 PE=3 SV=1			0	15.67	VFIMDDCEEIIPEWLNFVK	Carbamyl(C)@7; Methyl(E)@9	Methyl(E)@370	-0.020683	2396.12	799.715	2396.14	799.722	3	15	1.1.1.1728.13	36.7701	4299.89	4105.1	36.78	0.14	7029.78
2	77	77	63.33	55.28	54.58	tr|A0A509ANB9|A0A509ANB9_PLABA; tr|A0A0Y9VY91|A0A0Y9VY91_PLABE	Heat shock protein 90, putative OS=Plasmodium berghei (strain Anka) OX=5823 GN=PBANKA_0805700 PE=3 SV=1; Heat shock protein 90, putative OS=Plasmodium berghei OX=5821 GN=HSP90 PE=3 SV=1			0	15.67	VFIMDDCEEIIPEWLNFVK	Methyl(D)@5; Carbamyl(C)@7	Methyl(D)@366	-0.020683	2396.12	799.715	2396.14	799.722	3	15	1.1.1.1728.13	36.7701	4299.89	4105.1	36.78	0.14	7029.78
2	77	77	63.33	55.28	54.58	tr|A0A509ANB9|A0A509ANB9_PLABA; tr|A0A0Y9VY91|A0A0Y9VY91_PLABE	Heat shock protein 90, putative OS=Plasmodium berghei (strain Anka) OX=5823 GN=PBANKA_0805700 PE=3 SV=1; Heat shock protein 90, putative OS=Plasmodium berghei OX=5821 GN=HSP90 PE=3 SV=1			0	15.67	VFIMDDCEEIIPEWLNFVK	Carbamyl(M)@4; Methyl(D)@5	Methyl(D)@366	-0.020683	2396.12	799.715	2396.14	799.722	3	15	1.1.1.1728.13	36.7701	4299.89	4105.1	36.78	0.14	7029.78
2	77	77	63.33	55.28	54.58	tr|A0A509ANB9|A0A509ANB9_PLABA; tr|A0A0Y9VY91|A0A0Y9VY91_PLABE	Heat shock protein 90, putative OS=Plasmodium berghei (strain Anka) OX=5823 GN=PBANKA_0805700 PE=3 SV=1; Heat shock protein 90, putative OS=Plasmodium berghei OX=5821 GN=HSP90 PE=3 SV=1			0	99	VIKDVLHEKVEK			-0.000584569	1435.84	359.967	1435.84	359.967	4	13	1.1.1.638.2	7.51312	6748.56	3454.35	7.62	0.16	4298.9
2	77	77	63.33	55.28	54.58	tr|A0A509ANB9|A0A509ANB9_PLABA; tr|A0A0Y9VY91|A0A0Y9VY91_PLABE	Heat shock protein 90, putative OS=Plasmodium berghei (strain Anka) OX=5823 GN=PBANKA_0805700 PE=3 SV=1; Heat shock protein 90, putative OS=Plasmodium berghei OX=5821 GN=HSP90 PE=3 SV=1			0	99	VIKDVLHEKVEK			-0.000584569	1435.84	359.967	1435.84	359.967	4	14	1.1.1.640.3	7.56872	6748.56	6017.61	7.62	0.16	8980.5
2	77	77	63.33	55.28	54.58	tr|A0A509ANB9|A0A509ANB9_PLABA; tr|A0A0Y9VY91|A0A0Y9VY91_PLABE	Heat shock protein 90, putative OS=Plasmodium berghei (strain Anka) OX=5823 GN=PBANKA_0805700 PE=3 SV=1; Heat shock protein 90, putative OS=Plasmodium berghei OX=5821 GN=HSP90 PE=3 SV=1			0	99	VIKDVLHEKVEK			-0.000584569	1435.84	359.967	1435.84	359.967	4	14	1.1.1.643.2	7.6491	6748.56	6046.69	7.62	0.16	7757.59
2	77	77	63.33	55.28	54.58	tr|A0A509ANB9|A0A509ANB9_PLABA; tr|A0A0Y9VY91|A0A0Y9VY91_PLABE	Heat shock protein 90, putative OS=Plasmodium berghei (strain Anka) OX=5823 GN=PBANKA_0805700 PE=3 SV=1; Heat shock protein 90, putative OS=Plasmodium berghei OX=5821 GN=HSP90 PE=3 SV=1			0	99	VIKDVLHEKVEK			-0.000584569	1435.84	359.967	1435.84	359.967	4	13	1.1.1.646.2	7.7302	6748.56	2305.83	7.62	0.16	3184.58
2	77	77	63.33	55.28	54.58	tr|A0A509ANB9|A0A509ANB9_PLABA; tr|A0A0Y9VY91|A0A0Y9VY91_PLABE	Heat shock protein 90, putative OS=Plasmodium berghei (strain Anka) OX=5823 GN=PBANKA_0805700 PE=3 SV=1; Heat shock protein 90, putative OS=Plasmodium berghei OX=5821 GN=HSP90 PE=3 SV=1			0	99	VIKDVLHEKVEK			0.00203347	1435.84	479.621	1435.84	479.621	3	13	1.1.1.649.8	7.81968	5747.02	774.9	7.59	0.16	1623.56
2	77	77	63.33	55.28	54.58	tr|A0A509ANB9|A0A509ANB9_PLABA; tr|A0A0Y9VY91|A0A0Y9VY91_PLABE	Heat shock protein 90, putative OS=Plasmodium berghei (strain Anka) OX=5823 GN=PBANKA_0805700 PE=3 SV=1; Heat shock protein 90, putative OS=Plasmodium berghei OX=5821 GN=HSP90 PE=3 SV=1			0	99	VIKDVLHEKVEK			-0.000584569	1435.84	359.967	1435.84	359.967	4	10	1.1.1.649.2	7.81168	6748.56	796.04	7.62	0.16	1676.62
2	77	77	63.33	55.28	54.58	tr|A0A509ANB9|A0A509ANB9_PLABA; tr|A0A0Y9VY91|A0A0Y9VY91_PLABE	Heat shock protein 90, putative OS=Plasmodium berghei (strain Anka) OX=5823 GN=PBANKA_0805700 PE=3 SV=1; Heat shock protein 90, putative OS=Plasmodium berghei OX=5821 GN=HSP90 PE=3 SV=1			0	99	VIKDVLHEKVEK			-0.000584569	1435.84	359.967	1435.84	359.967	4	8	1.1.1.653.2	7.92057	6748.56	347.01	7.62	0.16	1044.67
2	77	77	63.33	55.28	54.58	tr|A0A509ANB9|A0A509ANB9_PLABA; tr|A0A0Y9VY91|A0A0Y9VY91_PLABE	Heat shock protein 90, putative OS=Plasmodium berghei (strain Anka) OX=5823 GN=PBANKA_0805700 PE=3 SV=1; Heat shock protein 90, putative OS=Plasmodium berghei OX=5821 GN=HSP90 PE=3 SV=1			0	99	VIKDVLHEKVEK			0.00203347	1435.84	479.621	1435.84	479.621	3	9	1.1.1.636.9	7.46805	5747.02	858.21	7.59	0.16	1897.74
2	77	77	63.33	55.28	54.58	tr|A0A509ANB9|A0A509ANB9_PLABA; tr|A0A0Y9VY91|A0A0Y9VY91_PLABE	Heat shock protein 90, putative OS=Plasmodium berghei (strain Anka) OX=5823 GN=PBANKA_0805700 PE=3 SV=1; Heat shock protein 90, putative OS=Plasmodium berghei OX=5821 GN=HSP90 PE=3 SV=1			0	95.76	VIKDVLHEKVEK			-0.000584569	1435.84	359.967	1435.84	359.967	4	7	1.1.1.661.2	8.13785	6748.56	163.61	7.62	0.16	666.165
2	77	77	63.33	55.28	54.58	tr|A0A509ANB9|A0A509ANB9_PLABA; tr|A0A0Y9VY91|A0A0Y9VY91_PLABE	Heat shock protein 90, putative OS=Plasmodium berghei (strain Anka) OX=5823 GN=PBANKA_0805700 PE=3 SV=1; Heat shock protein 90, putative OS=Plasmodium berghei OX=5821 GN=HSP90 PE=3 SV=1			0	78.57	VIKDVLHEKVEK			-0.000584569	1435.84	359.967	1435.84	359.967	4	6	1.1.1.658.3	8.0578	6748.56	256.03	7.62	0.16	836.295
2	77	77	63.33	55.28	54.58	tr|A0A509ANB9|A0A509ANB9_PLABA; tr|A0A0Y9VY91|A0A0Y9VY91_PLABE	Heat shock protein 90, putative OS=Plasmodium berghei (strain Anka) OX=5823 GN=PBANKA_0805700 PE=3 SV=1; Heat shock protein 90, putative OS=Plasmodium berghei OX=5821 GN=HSP90 PE=3 SV=1			0	52.59	VIKDVLHEKVEK			0.00438027	1435.84	718.929	1435.84	718.927	2	6	1.1.1.637.16	7.50445	574.7	237.68	7.62	0.14	782.519
2	77	77	63.33	55.28	54.58	tr|A0A509ANB9|A0A509ANB9_PLABA; tr|A0A0Y9VY91|A0A0Y9VY91_PLABE	Heat shock protein 90, putative OS=Plasmodium berghei (strain Anka) OX=5823 GN=PBANKA_0805700 PE=3 SV=1; Heat shock protein 90, putative OS=Plasmodium berghei OX=5821 GN=HSP90 PE=3 SV=1			0	20.28	VIKDVLHEKVEK			0.00203347	1435.84	479.621	1435.84	479.621	3	5	1.1.1.653.6	7.9259	5747.02	302.46	7.59	0.16	1380.69
3	76.15	76.23	46.73	31.55	30.54	tr|A0A509ALB2|A0A509ALB2_PLABA; tr|A0A1D3SCF1|A0A1D3SCF1_PLABE	Merozoite surface antigens OS=Plasmodium berghei (strain Anka) OX=5823 GN=PBANKA_0831000 PE=4 SV=1; Merozoite surface antigens OS=Plasmodium berghei OX=5821 GN=MSP1 PE=4 SV=1			2	99	AAPVTTEGQITTSGQ			0.00131629	1459.72	730.866	1459.72	730.865	2	17	1.1.1.781.14	11.4012	2215.37	1545.73	11.3	0.19	2719.48
3	76.15	76.23	46.73	31.55	30.54	tr|A0A509ALB2|A0A509ALB2_PLABA; tr|A0A1D3SCF1|A0A1D3SCF1_PLABE	Merozoite surface antigens OS=Plasmodium berghei (strain Anka) OX=5823 GN=PBANKA_0831000 PE=4 SV=1; Merozoite surface antigens OS=Plasmodium berghei OX=5821 GN=MSP1 PE=4 SV=1			2	99	ASLDRETNYLKIEK			-0.00883939	1678.88	560.634	1678.89	560.637	3	17	1.1.1.893.12	14.3714	2059.1	1949.41	14.36	0.16	7259.76
3	76.15	76.23	46.73	31.55	30.54	tr|A0A509ALB2|A0A509ALB2_PLABA; tr|A0A1D3SCF1|A0A1D3SCF1_PLABE	Merozoite surface antigens OS=Plasmodium berghei (strain Anka) OX=5823 GN=PBANKA_0831000 PE=4 SV=1; Merozoite surface antigens OS=Plasmodium berghei OX=5821 GN=MSP1 PE=4 SV=1			2	99	DIISDEIEYFSNK			0.00570332	1571.74	786.878	1571.74	786.875	2	15	1.1.1.1469.11	29.8001	4579.79	3765.26	29.79	0.16	8279.82
3	76.15	76.23	46.73	31.55	30.54	tr|A0A509ALB2|A0A509ALB2_PLABA; tr|A0A1D3SCF1|A0A1D3SCF1_PLABE	Merozoite surface antigens OS=Plasmodium berghei (strain Anka) OX=5823 GN=PBANKA_0831000 PE=4 SV=1; Merozoite surface antigens OS=Plasmodium berghei OX=5821 GN=MSP1 PE=4 SV=1			2	99	DVPLSTLVELQIQK			-0.00255266	1581.9	791.955	1581.9	791.956	2	19	1.1.1.1414.11	28.3268	9563.59	9473.02	28.34	0.13	14256.4
3	76.15	76.23	46.73	31.55	30.54	tr|A0A509ALB2|A0A509ALB2_PLABA; tr|A0A1D3SCF1|A0A1D3SCF1_PLABE	Merozoite surface antigens OS=Plasmodium berghei (strain Anka) OX=5823 GN=PBANKA_0831000 PE=4 SV=1; Merozoite surface antigens OS=Plasmodium berghei OX=5821 GN=MSP1 PE=4 SV=1			2	99	ETIEVYNDIIQKLEKLESLSVEGLELFQK			-0.0234168	3406.79	1136.6	3406.81	1136.61	3	17	1.1.1.1821.16	39.295	2008.87	1111.61	39.33	0.05	3600.86
3	76.15	76.23	46.73	31.55	30.54	tr|A0A509ALB2|A0A509ALB2_PLABA; tr|A0A1D3SCF1|A0A1D3SCF1_PLABE	Merozoite surface antigens OS=Plasmodium berghei (strain Anka) OX=5823 GN=PBANKA_0831000 PE=4 SV=1; Merozoite surface antigens OS=Plasmodium berghei OX=5821 GN=MSP1 PE=4 SV=1			2	99	FGNKLTSDIFEK			0.00402774	1397.72	466.915	1397.72	466.914	3	16	1.1.1.1068.5	19.0295	2677.29	1367.95	19.07	0.05	5790.38
3	76.15	76.23	46.73	31.55	30.54	tr|A0A509ALB2|A0A509ALB2_PLABA; tr|A0A1D3SCF1|A0A1D3SCF1_PLABE	Merozoite surface antigens OS=Plasmodium berghei (strain Anka) OX=5823 GN=PBANKA_0831000 PE=4 SV=1; Merozoite surface antigens OS=Plasmodium berghei OX=5821 GN=MSP1 PE=4 SV=1			2	99	FNLDGIFVNPIELEYFK			-0.0247411	2057.03	1029.52	2057.05	1029.53	2	16	1.1.1.1694.15	35.8531	88.9344	88.9344			4741.05
3	76.15	76.23	46.73	31.55	30.54	tr|A0A509ALB2|A0A509ALB2_PLABA; tr|A0A1D3SCF1|A0A1D3SCF1_PLABE	Merozoite surface antigens OS=Plasmodium berghei (strain Anka) OX=5823 GN=PBANKA_0831000 PE=4 SV=1; Merozoite surface antigens OS=Plasmodium berghei OX=5821 GN=MSP1 PE=4 SV=1			2	99	GLQYNINR			-0.000816507	976.508	489.261	976.509	489.262	2	11	1.1.1.776.3	11.2541	3016.23	2925.25	11.25	0.11	4210.48
3	76.15	76.23	46.73	31.55	30.54	tr|A0A509ALB2|A0A509ALB2_PLABA; tr|A0A1D3SCF1|A0A1D3SCF1_PLABE	Merozoite surface antigens OS=Plasmodium berghei (strain Anka) OX=5823 GN=PBANKA_0831000 PE=4 SV=1; Merozoite surface antigens OS=Plasmodium berghei OX=5821 GN=MSP1 PE=4 SV=1			2	99	GLYETILGQSEEYIEVLQNR			0.00446934	2353.18	785.402	2353.18	785.401	3	20	1.1.1.1649.9	34.6304	1899.88	1791.13	34.64	0.13	6034.93
3	76.15	76.23	46.73	31.55	30.54	tr|A0A509ALB2|A0A509ALB2_PLABA; tr|A0A1D3SCF1|A0A1D3SCF1_PLABE	Merozoite surface antigens OS=Plasmodium berghei (strain Anka) OX=5823 GN=PBANKA_0831000 PE=4 SV=1; Merozoite surface antigens OS=Plasmodium berghei OX=5821 GN=MSP1 PE=4 SV=1			2	99	GVNEDIETTADGIK			-0.00382401	1460.7	731.355	1460.7	731.357	2	17	1.1.1.957.16	16.0797	2223.51	1735.83	16.11	0.13	4671.01
3	76.15	76.23	46.73	31.55	30.54	tr|A0A509ALB2|A0A509ALB2_PLABA; tr|A0A1D3SCF1|A0A1D3SCF1_PLABE	Merozoite surface antigens OS=Plasmodium berghei (strain Anka) OX=5823 GN=PBANKA_0831000 PE=4 SV=1; Merozoite surface antigens OS=Plasmodium berghei OX=5821 GN=MSP1 PE=4 SV=1			2	99	GVTASASPAAATTPTSADAATQR			0.00459362	2102.03	701.683	2102.02	701.682	3	28	1.1.1.748.16	10.5179	6716.91	3846.76	10.44	0.16	6957.84
3	76.15	76.23	46.73	31.55	30.54	tr|A0A509ALB2|A0A509ALB2_PLABA; tr|A0A1D3SCF1|A0A1D3SCF1_PLABE	Merozoite surface antigens OS=Plasmodium berghei (strain Anka) OX=5823 GN=PBANKA_0831000 PE=4 SV=1; Merozoite surface antigens OS=Plasmodium berghei OX=5821 GN=MSP1 PE=4 SV=1			2	99	IIYQAMYNVIFYK			-0.00235591	1664.86	833.438	1664.86	833.439	2	14	1.1.1.1451.11	29.3174	2722.05	2281.04	29.27	0.22	5650.9
3	76.15	76.23	46.73	31.55	30.54	tr|A0A509ALB2|A0A509ALB2_PLABA; tr|A0A1D3SCF1|A0A1D3SCF1_PLABE	Merozoite surface antigens OS=Plasmodium berghei (strain Anka) OX=5823 GN=PBANKA_0831000 PE=4 SV=1; Merozoite surface antigens OS=Plasmodium berghei OX=5821 GN=MSP1 PE=4 SV=1			2	99	IQLAAVKEQIDAIEAATTDKDEK			0.0013906	2499.31	625.834	2499.31	625.834	4	19	1.1.1.1316.6	25.6945	6429.07	5196.99	25.71	0.13	6931.11
3	76.15	76.23	46.73	31.55	30.54	tr|A0A509ALB2|A0A509ALB2_PLABA; tr|A0A1D3SCF1|A0A1D3SCF1_PLABE	Merozoite surface antigens OS=Plasmodium berghei (strain Anka) OX=5823 GN=PBANKA_0831000 PE=4 SV=1; Merozoite surface antigens OS=Plasmodium berghei OX=5821 GN=MSP1 PE=4 SV=1			2	99	ISEEETEMLKK			-0.00109712	1335.66	446.227	1335.66	446.227	3	11	1.1.1.734.5	10.1233	2928.93	2521.28	10.14	0.14	5428.35
3	76.15	76.23	46.73	31.55	30.54	tr|A0A509ALB2|A0A509ALB2_PLABA; tr|A0A1D3SCF1|A0A1D3SCF1_PLABE	Merozoite surface antigens OS=Plasmodium berghei (strain Anka) OX=5823 GN=PBANKA_0831000 PE=4 SV=1; Merozoite surface antigens OS=Plasmodium berghei OX=5821 GN=MSP1 PE=4 SV=1			2	99	ISYVSGGLYHVFEEFKELLK			-0.0127967	2357.22	590.312	2357.23	590.315	4	14	1.1.1.1676.3	35.3497	2266.36	1604.74	35.29	0.08	4558.74
3	76.15	76.23	46.73	31.55	30.54	tr|A0A509ALB2|A0A509ALB2_PLABA; tr|A0A1D3SCF1|A0A1D3SCF1_PLABE	Merozoite surface antigens OS=Plasmodium berghei (strain Anka) OX=5823 GN=PBANKA_0831000 PE=4 SV=1; Merozoite surface antigens OS=Plasmodium berghei OX=5821 GN=MSP1 PE=4 SV=1			2	99	KIEAEEKNLESLK			-0.0041162	1529.83	510.949	1529.83	510.951	3	15	1.1.1.750.9	10.5626	1823.57	1246.41	10.6	0.11	3228.75
3	76.15	76.23	46.73	31.55	30.54	tr|A0A509ALB2|A0A509ALB2_PLABA; tr|A0A1D3SCF1|A0A1D3SCF1_PLABE	Merozoite surface antigens OS=Plasmodium berghei (strain Anka) OX=5823 GN=PBANKA_0831000 PE=4 SV=1; Merozoite surface antigens OS=Plasmodium berghei OX=5821 GN=MSP1 PE=4 SV=1			2	99	KPIENIQDDIEKLEIYITK			-0.0172739	2301.23	576.315	2301.25	576.319	4	17	1.1.1.1471.2	29.8413	8248.93	3029.02	29.92	0.13	5777.17
3	76.15	76.23	46.73	31.55	30.54	tr|A0A509ALB2|A0A509ALB2_PLABA; tr|A0A1D3SCF1|A0A1D3SCF1_PLABE	Merozoite surface antigens OS=Plasmodium berghei (strain Anka) OX=5823 GN=PBANKA_0831000 PE=4 SV=1; Merozoite surface antigens OS=Plasmodium berghei OX=5821 GN=MSP1 PE=4 SV=1			2	99	LAQFIPK			-0.00263821	815.488	408.751	815.491	408.753	2	9	1.1.1.935.4	15.4792	3806.53	3547.4	15.5	0.21	4999.44
3	76.15	76.23	46.73	31.55	30.54	tr|A0A509ALB2|A0A509ALB2_PLABA; tr|A0A1D3SCF1|A0A1D3SCF1_PLABE	Merozoite surface antigens OS=Plasmodium berghei (strain Anka) OX=5823 GN=PBANKA_0831000 PE=4 SV=1; Merozoite surface antigens OS=Plasmodium berghei OX=5821 GN=MSP1 PE=4 SV=1			2	99	LAQFIPKIENMIAK			-4.75087e-05	1614.92	539.313	1614.92	539.313	3	16	1.1.1.1288.2	24.9387	2785.69	1957.79	24.91	0.05	4671.81
3	76.15	76.23	46.73	31.55	30.54	tr|A0A509ALB2|A0A509ALB2_PLABA; tr|A0A1D3SCF1|A0A1D3SCF1_PLABE	Merozoite surface antigens OS=Plasmodium berghei (strain Anka) OX=5823 GN=PBANKA_0831000 PE=4 SV=1; Merozoite surface antigens OS=Plasmodium berghei OX=5821 GN=MSP1 PE=4 SV=1			2	99	LASFNQQKAPFK			0.000190128	1377.74	460.254	1377.74	460.254	3	12	1.1.1.849.5	13.1892	1224.26	1094.95	13.18	0.05	2979.96
3	76.15	76.23	46.73	31.55	30.54	tr|A0A509ALB2|A0A509ALB2_PLABA; tr|A0A1D3SCF1|A0A1D3SCF1_PLABE	Merozoite surface antigens OS=Plasmodium berghei (strain Anka) OX=5823 GN=PBANKA_0831000 PE=4 SV=1; Merozoite surface antigens OS=Plasmodium berghei OX=5821 GN=MSP1 PE=4 SV=1			2	99	LASFNQQKAPFKEAAK			-0.0156629	1776.94	445.241	1776.95	445.245	4	15	1.1.1.762.7	10.8837	3722.17	3532.92	10.85	0.16	7494.55
3	76.15	76.23	46.73	31.55	30.54	tr|A0A509ALB2|A0A509ALB2_PLABA; tr|A0A1D3SCF1|A0A1D3SCF1_PLABE	Merozoite surface antigens OS=Plasmodium berghei (strain Anka) OX=5823 GN=PBANKA_0831000 PE=4 SV=1; Merozoite surface antigens OS=Plasmodium berghei OX=5821 GN=MSP1 PE=4 SV=1			2	99	LEKLESLSVEGLELFQK			-0.00686143	1961.07	654.696	1961.07	654.698	3	18	1.1.1.1375.6	27.276	2412.15	2273.86	27.27	0.11	7402.44
3	76.15	76.23	46.73	31.55	30.54	tr|A0A509ALB2|A0A509ALB2_PLABA; tr|A0A1D3SCF1|A0A1D3SCF1_PLABE	Merozoite surface antigens OS=Plasmodium berghei (strain Anka) OX=5823 GN=PBANKA_0831000 PE=4 SV=1; Merozoite surface antigens OS=Plasmodium berghei OX=5821 GN=MSP1 PE=4 SV=1			2	99	LQGFITKFEELGFTEQTELVNLIK			0.0157161	2796.51	700.135	2796.49	700.131	4	17	1.1.1.1671.6	35.2189	1444.09	888.86	35.19	0.05	5288.31
3	76.15	76.23	46.73	31.55	30.54	tr|A0A509ALB2|A0A509ALB2_PLABA; tr|A0A1D3SCF1|A0A1D3SCF1_PLABE	Merozoite surface antigens OS=Plasmodium berghei (strain Anka) OX=5823 GN=PBANKA_0831000 PE=4 SV=1; Merozoite surface antigens OS=Plasmodium berghei OX=5821 GN=MSP1 PE=4 SV=1			2	99	LYEKHEQIQVSNR			0.0021566	1642.85	548.622	1642.84	548.622	3	12	1.1.1.590.7	6.23375	1175.54	394.27	6.11	0.11	729.313
3	76.15	76.23	46.73	31.55	30.54	tr|A0A509ALB2|A0A509ALB2_PLABA; tr|A0A1D3SCF1|A0A1D3SCF1_PLABE	Merozoite surface antigens OS=Plasmodium berghei (strain Anka) OX=5823 GN=PBANKA_0831000 PE=4 SV=1; Merozoite surface antigens OS=Plasmodium berghei OX=5821 GN=MSP1 PE=4 SV=1			2	99	NDFLEVLNHELDLFKDLSTNK			-0.00481076	2503.25	835.426	2503.26	835.427	3	22	1.1.1.1699.12	35.9842	3075.01	2887.5	35.99	0.14	6355.1
3	76.15	76.23	46.73	31.55	30.54	tr|A0A509ALB2|A0A509ALB2_PLABA; tr|A0A1D3SCF1|A0A1D3SCF1_PLABE	Merozoite surface antigens OS=Plasmodium berghei (strain Anka) OX=5823 GN=PBANKA_0831000 PE=4 SV=1; Merozoite surface antigens OS=Plasmodium berghei OX=5821 GN=MSP1 PE=4 SV=1			2	99	NDVIKPLLQQIEDIK			-0.00388263	1764.99	589.339	1765	589.34	3	17	1.1.1.1381.3	27.4331	5096.2	4408.68	27.46	0.11	5413.63
3	76.15	76.23	46.73	31.55	30.54	tr|A0A509ALB2|A0A509ALB2_PLABA; tr|A0A1D3SCF1|A0A1D3SCF1_PLABE	Merozoite surface antigens OS=Plasmodium berghei (strain Anka) OX=5823 GN=PBANKA_0831000 PE=4 SV=1; Merozoite surface antigens OS=Plasmodium berghei OX=5821 GN=MSP1 PE=4 SV=1			2	99	NILEAFKNESEYLYAR			0.0060333	1958.98	654	1958.97	653.999	3	17	1.1.1.1351.6	26.6371	14356.8	6812.74	26.57	0.08	13986.9
3	76.15	76.23	46.73	31.55	30.54	tr|A0A509ALB2|A0A509ALB2_PLABA; tr|A0A1D3SCF1|A0A1D3SCF1_PLABE	Merozoite surface antigens OS=Plasmodium berghei (strain Anka) OX=5823 GN=PBANKA_0831000 PE=4 SV=1; Merozoite surface antigens OS=Plasmodium berghei OX=5821 GN=MSP1 PE=4 SV=1			2	99	NKETVTALNTLIAEETK			-0.00261077	1874	625.673	1874	625.674	3	18	1.1.1.1193.7	22.3917	4279.2	2960.95	22.49	0.21	7192.14
3	76.15	76.23	46.73	31.55	30.54	tr|A0A509ALB2|A0A509ALB2_PLABA; tr|A0A1D3SCF1|A0A1D3SCF1_PLABE	Merozoite surface antigens OS=Plasmodium berghei (strain Anka) OX=5823 GN=PBANKA_0831000 PE=4 SV=1; Merozoite surface antigens OS=Plasmodium berghei OX=5821 GN=MSP1 PE=4 SV=1			2	99	NKETVTALNTLIAEETKK			-0.00168098	2002.09	501.531	2002.09	501.531	4	19	1.1.1.1133.4	20.7802	4600.8	4398.75	20.77	0.08	6105.03
3	76.15	76.23	46.73	31.55	30.54	tr|A0A509ALB2|A0A509ALB2_PLABA; tr|A0A1D3SCF1|A0A1D3SCF1_PLABE	Merozoite surface antigens OS=Plasmodium berghei (strain Anka) OX=5823 GN=PBANKA_0831000 PE=4 SV=1; Merozoite surface antigens OS=Plasmodium berghei OX=5821 GN=MSP1 PE=4 SV=1			2	99	QIEQLNKTELSLR			-0.000405774	1570.87	786.441	1570.87	786.441	2	17	1.1.1.971.16	16.4549	3073.5	2254.01	16.41	0.11	11597.8
3	76.15	76.23	46.73	31.55	30.54	tr|A0A509ALB2|A0A509ALB2_PLABA; tr|A0A1D3SCF1|A0A1D3SCF1_PLABE	Merozoite surface antigens OS=Plasmodium berghei (strain Anka) OX=5823 GN=PBANKA_0831000 PE=4 SV=1; Merozoite surface antigens OS=Plasmodium berghei OX=5821 GN=MSP1 PE=4 SV=1			2	99	QLAEIQKVIETLEKR	Gln->pyro-Glu@N-term		-0.00975425	1780	594.341	1780.01	594.344	3	23	1.1.1.1661.2	34.9436	1836.65	1569.93	34.99	0.14	2537.03
3	76.15	76.23	46.73	31.55	30.54	tr|A0A509ALB2|A0A509ALB2_PLABA; tr|A0A1D3SCF1|A0A1D3SCF1_PLABE	Merozoite surface antigens OS=Plasmodium berghei (strain Anka) OX=5823 GN=PBANKA_0831000 PE=4 SV=1; Merozoite surface antigens OS=Plasmodium berghei OX=5821 GN=MSP1 PE=4 SV=1			2	99	SGSGSGSGSVVSSTPEEVAR			-0.00104636	1835.85	918.932	1835.85	918.932	2	17	1.1.1.756.16	10.734	678.14	354.12	10.69	0.08	1520.33
3	76.15	76.23	46.73	31.55	30.54	tr|A0A509ALB2|A0A509ALB2_PLABA; tr|A0A1D3SCF1|A0A1D3SCF1_PLABE	Merozoite surface antigens OS=Plasmodium berghei (strain Anka) OX=5823 GN=PBANKA_0831000 PE=4 SV=1; Merozoite surface antigens OS=Plasmodium berghei OX=5821 GN=MSP1 PE=4 SV=1			2	99	SQVIINASPPSETINPFSDNTFAPK			-0.00293708	2673.33	892.116	2673.33	892.117	3	21	1.1.1.1328.15	26.0297	6792.47	5810.72	26.06	0.11	12849.7
3	76.15	76.23	46.73	31.55	30.54	tr|A0A509ALB2|A0A509ALB2_PLABA; tr|A0A1D3SCF1|A0A1D3SCF1_PLABE	Merozoite surface antigens OS=Plasmodium berghei (strain Anka) OX=5823 GN=PBANKA_0831000 PE=4 SV=1; Merozoite surface antigens OS=Plasmodium berghei OX=5821 GN=MSP1 PE=4 SV=1			2	99	YALTTEEDKIR			0.000102519	1337.68	446.902	1337.68	446.902	3	12	1.1.1.811.3	12.182	19168.4	2264.78	12.31	0.13	4957.65
3	76.15	76.23	46.73	31.55	30.54	tr|A0A509ALB2|A0A509ALB2_PLABA; tr|A0A1D3SCF1|A0A1D3SCF1_PLABE	Merozoite surface antigens OS=Plasmodium berghei (strain Anka) OX=5823 GN=PBANKA_0831000 PE=4 SV=1; Merozoite surface antigens OS=Plasmodium berghei OX=5821 GN=MSP1 PE=4 SV=1			1.60206	98.1	NLESLKTNYDNK			-0.0057073	1437.7	719.859	1437.71	719.862	2	9	1.1.1.740.14	10.2979	724.54	481.4	10.33	0.11	2772.3
3	76.15	76.23	46.73	31.55	30.54	tr|A0A509ALB2|A0A509ALB2_PLABA; tr|A0A1D3SCF1|A0A1D3SCF1_PLABE	Merozoite surface antigens OS=Plasmodium berghei (strain Anka) OX=5823 GN=PBANKA_0831000 PE=4 SV=1; Merozoite surface antigens OS=Plasmodium berghei OX=5821 GN=MSP1 PE=4 SV=1			1.45593	97.34	YVPIFEDLK			-0.00102706	1122.6	562.305	1122.6	562.305	2	7	1.1.1.1287.3	24.9128	3831.39	3720.28	24.91	0.19	4124.37
3	76.15	76.23	46.73	31.55	30.54	tr|A0A509ALB2|A0A509ALB2_PLABA; tr|A0A1D3SCF1|A0A1D3SCF1_PLABE	Merozoite surface antigens OS=Plasmodium berghei (strain Anka) OX=5823 GN=PBANKA_0831000 PE=4 SV=1; Merozoite surface antigens OS=Plasmodium berghei OX=5821 GN=MSP1 PE=4 SV=1			1.38722	97.26	ISEEETEMLK			-0.00629974	1207.56	604.786	1207.56	604.789	2	8	1.1.1.867.11	13.6756	1260.36	672.1	13.61	0.08	3399.36
3	76.15	76.23	46.73	31.55	30.54	tr|A0A509ALB2|A0A509ALB2_PLABA; tr|A0A1D3SCF1|A0A1D3SCF1_PLABE	Merozoite surface antigens OS=Plasmodium berghei (strain Anka) OX=5823 GN=PBANKA_0831000 PE=4 SV=1; Merozoite surface antigens OS=Plasmodium berghei OX=5821 GN=MSP1 PE=4 SV=1			1.35655	97.74	YVIRNPYQLLDNDKK			-0.0051003	1877.99	470.506	1878	470.507	4	13	1.1.1.1071.3	19.108	1791.51	1269.15	19.07	0.14	7492.55
3	76.15	76.23	46.73	31.55	30.54	tr|A0A509ALB2|A0A509ALB2_PLABA; tr|A0A1D3SCF1|A0A1D3SCF1_PLABE	Merozoite surface antigens OS=Plasmodium berghei (strain Anka) OX=5823 GN=PBANKA_0831000 PE=4 SV=1; Merozoite surface antigens OS=Plasmodium berghei OX=5821 GN=MSP1 PE=4 SV=1			0.829738	88.59	LTSDIFEK			-0.00239374	951.489	476.752	951.491	476.753	2	8	1.1.1.946.7	15.7739	2595.05	2040.79	15.9	0.29	4356.6
3	76.15	76.23	46.73	31.55	30.54	tr|A0A509ALB2|A0A509ALB2_PLABA; tr|A0A1D3SCF1|A0A1D3SCF1_PLABE	Merozoite surface antigens OS=Plasmodium berghei (strain Anka) OX=5823 GN=PBANKA_0831000 PE=4 SV=1; Merozoite surface antigens OS=Plasmodium berghei OX=5821 GN=MSP1 PE=4 SV=1			0.756962	96.22	SYGNGGKPEPYYLIAVKR	Deamidated(N)@4		0.0143451	2012.05	504.02	2012.04	504.016	4	12	1.1.1.1078.6	19.3015	2936.4	2738.01	19.29	0.08	5811.26
3	76.15	76.23	46.73	31.55	30.54	tr|A0A509ALB2|A0A509ALB2_PLABA; tr|A0A1D3SCF1|A0A1D3SCF1_PLABE	Merozoite surface antigens OS=Plasmodium berghei (strain Anka) OX=5823 GN=PBANKA_0831000 PE=4 SV=1; Merozoite surface antigens OS=Plasmodium berghei OX=5821 GN=MSP1 PE=4 SV=1			0.184422	40.28	EVDRLAQFIPK			-0.0055896	1314.72	439.249	1314.73	439.25	3	7	1.1.1.1125.3	20.5634	2680.05	2627.92	20.56	0.05	2677.31
3	76.15	76.23	46.73	31.55	30.54	tr|A0A509ALB2|A0A509ALB2_PLABA; tr|A0A1D3SCF1|A0A1D3SCF1_PLABE	Merozoite surface antigens OS=Plasmodium berghei (strain Anka) OX=5823 GN=PBANKA_0831000 PE=4 SV=1; Merozoite surface antigens OS=Plasmodium berghei OX=5821 GN=MSP1 PE=4 SV=1			0.164309	93.72	ALTPEKVNQLYLEIAHLK	Deamidated(N)@8		0.0444973	2080.2	694.408	2080.16	694.393	3	12	1.1.1.1334.8	26.1812	968.38	776.97	26.12	0.11	5329.2
3	76.15	76.23	46.73	31.55	30.54	tr|A0A509ALB2|A0A509ALB2_PLABA; tr|A0A1D3SCF1|A0A1D3SCF1_PLABE	Merozoite surface antigens OS=Plasmodium berghei (strain Anka) OX=5823 GN=PBANKA_0831000 PE=4 SV=1; Merozoite surface antigens OS=Plasmodium berghei OX=5821 GN=MSP1 PE=4 SV=1			0.111259	28.24	IIYQAMYNVIFYKK			-0.0144754	1792.94	598.655	1792.96	598.66	3	13	1.1.1.1338.4	26.2843	4901.04	4326.84	26.28	0.11	19176.7
3	76.15	76.23	46.73	31.55	30.54	tr|A0A509ALB2|A0A509ALB2_PLABA; tr|A0A1D3SCF1|A0A1D3SCF1_PLABE	Merozoite surface antigens OS=Plasmodium berghei (strain Anka) OX=5823 GN=PBANKA_0831000 PE=4 SV=1; Merozoite surface antigens OS=Plasmodium berghei OX=5821 GN=MSP1 PE=4 SV=1			0.0985417	30.42	MDGLYAQIK			-0.00407907	1037.52	519.766	1037.52	519.768	2	10	1.1.1.984.8	16.7921	4153.88	3881.4	16.78	0.11	6805.71
3	76.15	76.23	46.73	31.55	30.54	tr|A0A509ALB2|A0A509ALB2_PLABA; tr|A0A1D3SCF1|A0A1D3SCF1_PLABE	Merozoite surface antigens OS=Plasmodium berghei (strain Anka) OX=5823 GN=PBANKA_0831000 PE=4 SV=1; Merozoite surface antigens OS=Plasmodium berghei OX=5821 GN=MSP1 PE=4 SV=1			0.0736576	97.68	IFEDLK			0.000527409	763.412	382.713	763.412	382.713	2	7	1.1.1.894.2	14.3851	2032.22	1648.04	14.49	0.22	1929.97
3	76.15	76.23	46.73	31.55	30.54	tr|A0A509ALB2|A0A509ALB2_PLABA; tr|A0A1D3SCF1|A0A1D3SCF1_PLABE	Merozoite surface antigens OS=Plasmodium berghei (strain Anka) OX=5823 GN=PBANKA_0831000 PE=4 SV=1; Merozoite surface antigens OS=Plasmodium berghei OX=5821 GN=MSP1 PE=4 SV=1			0.00833099	29.98	LTSDIFEKFK			-0.0267518	1226.63	614.321	1226.65	614.335	2	10	1.1.1.1120.9	20.4367	5957.68	2600.66	20.29	0.51	6675.51
3	76.15	76.23	46.73	31.55	30.54	tr|A0A509ALB2|A0A509ALB2_PLABA; tr|A0A1D3SCF1|A0A1D3SCF1_PLABE	Merozoite surface antigens OS=Plasmodium berghei (strain Anka) OX=5823 GN=PBANKA_0831000 PE=4 SV=1; Merozoite surface antigens OS=Plasmodium berghei OX=5821 GN=MSP1 PE=4 SV=1			0.000434506	27.37	LLLQNSTINK			-0.0049641	1142.66	572.338	1142.67	572.34	2	9	1.1.1.908.11	14.7742	1685.94	1539.97	14.78	0.11	4628.84
3	76.15	76.23	46.73	31.55	30.54	tr|A0A509ALB2|A0A509ALB2_PLABA; tr|A0A1D3SCF1|A0A1D3SCF1_PLABE	Merozoite surface antigens OS=Plasmodium berghei (strain Anka) OX=5823 GN=PBANKA_0831000 PE=4 SV=1; Merozoite surface antigens OS=Plasmodium berghei OX=5821 GN=MSP1 PE=4 SV=1			0	99	AAPVTTEGQITTSGQ			0.00131629	1459.72	730.866	1459.72	730.865	2	19	1.1.1.776.11	11.2647	2215.37	2160.95	11.3	0.19	3586.93
3	76.15	76.23	46.73	31.55	30.54	tr|A0A509ALB2|A0A509ALB2_PLABA; tr|A0A1D3SCF1|A0A1D3SCF1_PLABE	Merozoite surface antigens OS=Plasmodium berghei (strain Anka) OX=5823 GN=PBANKA_0831000 PE=4 SV=1; Merozoite surface antigens OS=Plasmodium berghei OX=5821 GN=MSP1 PE=4 SV=1			0	75.5	ALTPEKVNQLYLEIAHLK	Deamidated(Q)@9		0.0444973	2080.2	694.408	2080.16	694.393	3	12	1.1.1.1334.8	26.1812	968.38	776.97	26.12	0.11	5329.2
3	76.15	76.23	46.73	31.55	30.54	tr|A0A509ALB2|A0A509ALB2_PLABA; tr|A0A1D3SCF1|A0A1D3SCF1_PLABE	Merozoite surface antigens OS=Plasmodium berghei (strain Anka) OX=5823 GN=PBANKA_0831000 PE=4 SV=1; Merozoite surface antigens OS=Plasmodium berghei OX=5821 GN=MSP1 PE=4 SV=1			0	99	DIISDEIEYFSNK			0.00570332	1571.74	786.878	1571.74	786.875	2	14	1.1.1.1465.8	29.6899	4579.79	1948.28	29.79	0.16	6101.67
3	76.15	76.23	46.73	31.55	30.54	tr|A0A509ALB2|A0A509ALB2_PLABA; tr|A0A1D3SCF1|A0A1D3SCF1_PLABE	Merozoite surface antigens OS=Plasmodium berghei (strain Anka) OX=5823 GN=PBANKA_0831000 PE=4 SV=1; Merozoite surface antigens OS=Plasmodium berghei OX=5821 GN=MSP1 PE=4 SV=1			0	99	DIISDEIEYFSNK			0.00570332	1571.74	786.878	1571.74	786.875	2	13	1.1.1.1472.11	29.8801	4579.79	1293.03	29.79	0.16	7932.28
3	76.15	76.23	46.73	31.55	30.54	tr|A0A509ALB2|A0A509ALB2_PLABA; tr|A0A1D3SCF1|A0A1D3SCF1_PLABE	Merozoite surface antigens OS=Plasmodium berghei (strain Anka) OX=5823 GN=PBANKA_0831000 PE=4 SV=1; Merozoite surface antigens OS=Plasmodium berghei OX=5821 GN=MSP1 PE=4 SV=1			0	99	DVPLSTLVELQIQK			-0.00255266	1581.9	791.955	1581.9	791.956	2	16	1.1.1.1417.14	28.4106	9563.59	4379.15	28.34	0.13	9879.33
3	76.15	76.23	46.73	31.55	30.54	tr|A0A509ALB2|A0A509ALB2_PLABA; tr|A0A1D3SCF1|A0A1D3SCF1_PLABE	Merozoite surface antigens OS=Plasmodium berghei (strain Anka) OX=5823 GN=PBANKA_0831000 PE=4 SV=1; Merozoite surface antigens OS=Plasmodium berghei OX=5821 GN=MSP1 PE=4 SV=1			0	99	DVPLSTLVELQIQK			-0.00255266	1581.9	791.955	1581.9	791.956	2	15	1.1.1.1420.13	28.4888	9563.59	251.74	28.34	0.13	8102.33
3	76.15	76.23	46.73	31.55	30.54	tr|A0A509ALB2|A0A509ALB2_PLABA; tr|A0A1D3SCF1|A0A1D3SCF1_PLABE	Merozoite surface antigens OS=Plasmodium berghei (strain Anka) OX=5823 GN=PBANKA_0831000 PE=4 SV=1; Merozoite surface antigens OS=Plasmodium berghei OX=5821 GN=MSP1 PE=4 SV=1			0	86.78	DVPLSTLVELQIQK			-0.00255266	1581.9	791.955	1581.9	791.956	2	14	1.1.1.1411.14	28.2504	9563.59	3790.35	28.34	0.13	9169.06
3	76.15	76.23	46.73	31.55	30.54	tr|A0A509ALB2|A0A509ALB2_PLABA; tr|A0A1D3SCF1|A0A1D3SCF1_PLABE	Merozoite surface antigens OS=Plasmodium berghei (strain Anka) OX=5823 GN=PBANKA_0831000 PE=4 SV=1; Merozoite surface antigens OS=Plasmodium berghei OX=5821 GN=MSP1 PE=4 SV=1			0	37.35	EEKNLESLK	Deamidated(N)@4		0.00905718	1089.56	545.789	1089.56	545.785	2	6	1.1.1.536.2	4.82667	138	134.32	4.83	0.15	383.962
3	76.15	76.23	46.73	31.55	30.54	tr|A0A509ALB2|A0A509ALB2_PLABA; tr|A0A1D3SCF1|A0A1D3SCF1_PLABE	Merozoite surface antigens OS=Plasmodium berghei (strain Anka) OX=5823 GN=PBANKA_0831000 PE=4 SV=1; Merozoite surface antigens OS=Plasmodium berghei OX=5821 GN=MSP1 PE=4 SV=1			0	98.09	ETIEVYNDIIQKLEKLESLSVEGLELFQK			0.013736	3406.83	852.714	3406.81	852.71	4	15	1.1.1.1827.10	39.4494	6228.06	2051.88	39.35	0.14	6264.43
3	76.15	76.23	46.73	31.55	30.54	tr|A0A509ALB2|A0A509ALB2_PLABA; tr|A0A1D3SCF1|A0A1D3SCF1_PLABE	Merozoite surface antigens OS=Plasmodium berghei (strain Anka) OX=5823 GN=PBANKA_0831000 PE=4 SV=1; Merozoite surface antigens OS=Plasmodium berghei OX=5821 GN=MSP1 PE=4 SV=1			0	97.93	ETIEVYNDIIQKLEKLESLSVEGLELFQK			0.013736	3406.83	852.714	3406.81	852.71	4	21	1.1.1.1823.9	39.3398	6228.06	5734.36	39.35	0.14	12136.9
3	76.15	76.23	46.73	31.55	30.54	tr|A0A509ALB2|A0A509ALB2_PLABA; tr|A0A1D3SCF1|A0A1D3SCF1_PLABE	Merozoite surface antigens OS=Plasmodium berghei (strain Anka) OX=5823 GN=PBANKA_0831000 PE=4 SV=1; Merozoite surface antigens OS=Plasmodium berghei OX=5821 GN=MSP1 PE=4 SV=1			0	99	FGNKLTSDIFEK			0.0380332	1397.76	699.886	1397.72	699.867	2	17	1.1.1.1069.13	19.0674	12202.2	286.28	19.24	0.14	5473.26
3	76.15	76.23	46.73	31.55	30.54	tr|A0A509ALB2|A0A509ALB2_PLABA; tr|A0A1D3SCF1|A0A1D3SCF1_PLABE	Merozoite surface antigens OS=Plasmodium berghei (strain Anka) OX=5823 GN=PBANKA_0831000 PE=4 SV=1; Merozoite surface antigens OS=Plasmodium berghei OX=5821 GN=MSP1 PE=4 SV=1			0	99	FGNKLTSDIFEK			0.0380332	1397.76	699.886	1397.72	699.867	2	17	1.1.1.1072.14	19.15	12202.2	4415.62	19.24	0.14	7751.83
3	76.15	76.23	46.73	31.55	30.54	tr|A0A509ALB2|A0A509ALB2_PLABA; tr|A0A1D3SCF1|A0A1D3SCF1_PLABE	Merozoite surface antigens OS=Plasmodium berghei (strain Anka) OX=5823 GN=PBANKA_0831000 PE=4 SV=1; Merozoite surface antigens OS=Plasmodium berghei OX=5821 GN=MSP1 PE=4 SV=1			0	97.76	FGNKLTSDIFEK			0.0334165	1397.75	466.925	1397.72	466.914	3	11	1.1.1.1075.3	19.2161	1479.74	1349.07	19.19	0.05	4059.87
3	76.15	76.23	46.73	31.55	30.54	tr|A0A509ALB2|A0A509ALB2_PLABA; tr|A0A1D3SCF1|A0A1D3SCF1_PLABE	Merozoite surface antigens OS=Plasmodium berghei (strain Anka) OX=5823 GN=PBANKA_0831000 PE=4 SV=1; Merozoite surface antigens OS=Plasmodium berghei OX=5821 GN=MSP1 PE=4 SV=1			0	99	GLYETILGQSEEYIEVLQNR			0.00446934	2353.18	785.402	2353.18	785.401	3	17	1.1.1.1652.11	34.7134	1899.88	686.83	34.64	0.13	5061.76
3	76.15	76.23	46.73	31.55	30.54	tr|A0A509ALB2|A0A509ALB2_PLABA; tr|A0A1D3SCF1|A0A1D3SCF1_PLABE	Merozoite surface antigens OS=Plasmodium berghei (strain Anka) OX=5823 GN=PBANKA_0831000 PE=4 SV=1; Merozoite surface antigens OS=Plasmodium berghei OX=5821 GN=MSP1 PE=4 SV=1			0	97.78	GLYETILGQSEEYIEVLQNR			0.0218647	2353.2	785.408	2353.18	785.401	3	11	1.1.1.1658.11	34.8748	102.837	102.837			3954.48
3	76.15	76.23	46.73	31.55	30.54	tr|A0A509ALB2|A0A509ALB2_PLABA; tr|A0A1D3SCF1|A0A1D3SCF1_PLABE	Merozoite surface antigens OS=Plasmodium berghei (strain Anka) OX=5823 GN=PBANKA_0831000 PE=4 SV=1; Merozoite surface antigens OS=Plasmodium berghei OX=5821 GN=MSP1 PE=4 SV=1			0	99	GVNEDIETTADGIK			0.00935979	1460.71	731.362	1460.7	731.357	2	17	1.1.1.954.16	15.999	2527.5	1930.48	15.98	0.11	6172.17
3	76.15	76.23	46.73	31.55	30.54	tr|A0A509ALB2|A0A509ALB2_PLABA; tr|A0A1D3SCF1|A0A1D3SCF1_PLABE	Merozoite surface antigens OS=Plasmodium berghei (strain Anka) OX=5823 GN=PBANKA_0831000 PE=4 SV=1; Merozoite surface antigens OS=Plasmodium berghei OX=5821 GN=MSP1 PE=4 SV=1			0	99	GVTASASPAAATTPTSADAATQR			0.00459362	2102.03	701.683	2102.02	701.682	3	27	1.1.1.742.16	10.355	6716.91	3111.86	10.44	0.16	6021.8
3	76.15	76.23	46.73	31.55	30.54	tr|A0A509ALB2|A0A509ALB2_PLABA; tr|A0A1D3SCF1|A0A1D3SCF1_PLABE	Merozoite surface antigens OS=Plasmodium berghei (strain Anka) OX=5823 GN=PBANKA_0831000 PE=4 SV=1; Merozoite surface antigens OS=Plasmodium berghei OX=5821 GN=MSP1 PE=4 SV=1			0	99	GVTASASPAAATTPTSADAATQR			0.0144571	2102.04	1052.03	2102.02	1052.02	2	19	1.1.1.743.16	10.3823	2699.63	1928.24	10.44	0.11	2521.35
3	76.15	76.23	46.73	31.55	30.54	tr|A0A509ALB2|A0A509ALB2_PLABA; tr|A0A1D3SCF1|A0A1D3SCF1_PLABE	Merozoite surface antigens OS=Plasmodium berghei (strain Anka) OX=5823 GN=PBANKA_0831000 PE=4 SV=1; Merozoite surface antigens OS=Plasmodium berghei OX=5821 GN=MSP1 PE=4 SV=1			0	99	GVTASASPAAATTPTSADAATQR			0.00459362	2102.03	701.683	2102.02	701.682	3	32	1.1.1.745.16	10.4365	6716.91	6567.87	10.44	0.16	10457.1
3	76.15	76.23	46.73	31.55	30.54	tr|A0A509ALB2|A0A509ALB2_PLABA; tr|A0A1D3SCF1|A0A1D3SCF1_PLABE	Merozoite surface antigens OS=Plasmodium berghei (strain Anka) OX=5823 GN=PBANKA_0831000 PE=4 SV=1; Merozoite surface antigens OS=Plasmodium berghei OX=5821 GN=MSP1 PE=4 SV=1			0	77.78	IFEDLK			0.000527409	763.412	382.713	763.412	382.713	2	7	1.1.1.897.2	14.4661	2032.22	1942.56	14.49	0.22	1926.53
3	76.15	76.23	46.73	31.55	30.54	tr|A0A509ALB2|A0A509ALB2_PLABA; tr|A0A1D3SCF1|A0A1D3SCF1_PLABE	Merozoite surface antigens OS=Plasmodium berghei (strain Anka) OX=5823 GN=PBANKA_0831000 PE=4 SV=1; Merozoite surface antigens OS=Plasmodium berghei OX=5821 GN=MSP1 PE=4 SV=1			0	99	ISEEETEMLKK			-0.00109712	1335.66	446.227	1335.66	446.227	3	11	1.1.1.731.5	10.0421	2928.93	794.08	10.14	0.14	3005.56
3	76.15	76.23	46.73	31.55	30.54	tr|A0A509ALB2|A0A509ALB2_PLABA; tr|A0A1D3SCF1|A0A1D3SCF1_PLABE	Merozoite surface antigens OS=Plasmodium berghei (strain Anka) OX=5823 GN=PBANKA_0831000 PE=4 SV=1; Merozoite surface antigens OS=Plasmodium berghei OX=5821 GN=MSP1 PE=4 SV=1			0	99	ISEEETEMLKK			-0.00109712	1335.66	446.227	1335.66	446.227	3	13	1.1.1.737.5	10.2046	2928.93	1974.52	10.14	0.14	9349.01
3	76.15	76.23	46.73	31.55	30.54	tr|A0A509ALB2|A0A509ALB2_PLABA; tr|A0A1D3SCF1|A0A1D3SCF1_PLABE	Merozoite surface antigens OS=Plasmodium berghei (strain Anka) OX=5823 GN=PBANKA_0831000 PE=4 SV=1; Merozoite surface antigens OS=Plasmodium berghei OX=5821 GN=MSP1 PE=4 SV=1			0	20.11	ISEEETEMLKK			-0.00109712	1335.66	446.227	1335.66	446.227	3	7	1.1.1.731.6	10.0435	2928.93	809.65	10.14	0.14	3114.9
3	76.15	76.23	46.73	31.55	30.54	tr|A0A509ALB2|A0A509ALB2_PLABA; tr|A0A1D3SCF1|A0A1D3SCF1_PLABE	Merozoite surface antigens OS=Plasmodium berghei (strain Anka) OX=5823 GN=PBANKA_0831000 PE=4 SV=1; Merozoite surface antigens OS=Plasmodium berghei OX=5821 GN=MSP1 PE=4 SV=1			0	99	ISYVSGGLYHVFEEFKELLK			-0.0127967	2357.22	590.312	2357.23	590.315	4	14	1.1.1.1673.2	35.2671	2266.36	1714.5	35.29	0.08	5033.11
3	76.15	76.23	46.73	31.55	30.54	tr|A0A509ALB2|A0A509ALB2_PLABA; tr|A0A1D3SCF1|A0A1D3SCF1_PLABE	Merozoite surface antigens OS=Plasmodium berghei (strain Anka) OX=5823 GN=PBANKA_0831000 PE=4 SV=1; Merozoite surface antigens OS=Plasmodium berghei OX=5821 GN=MSP1 PE=4 SV=1			0	35.12	ISYVSGGLYHVFEEFKELLK			-0.00449581	2357.23	590.314	2357.23	590.315	4	10	1.1.1.1679.3	35.431	994.93	581.04	35.48	0.08	5522.71
3	76.15	76.23	46.73	31.55	30.54	tr|A0A509ALB2|A0A509ALB2_PLABA; tr|A0A1D3SCF1|A0A1D3SCF1_PLABE	Merozoite surface antigens OS=Plasmodium berghei (strain Anka) OX=5823 GN=PBANKA_0831000 PE=4 SV=1; Merozoite surface antigens OS=Plasmodium berghei OX=5821 GN=MSP1 PE=4 SV=1			0	16.82	ISYVSGGLYHVFEEFKELLK			-0.0127967	2357.22	590.312	2357.23	590.315	4	8	1.1.1.1677.2	35.3755	2266.36	1017.73	35.29	0.08	3529.48
3	76.15	76.23	46.73	31.55	30.54	tr|A0A509ALB2|A0A509ALB2_PLABA; tr|A0A1D3SCF1|A0A1D3SCF1_PLABE	Merozoite surface antigens OS=Plasmodium berghei (strain Anka) OX=5823 GN=PBANKA_0831000 PE=4 SV=1; Merozoite surface antigens OS=Plasmodium berghei OX=5821 GN=MSP1 PE=4 SV=1			0	99	KPIENIQDDIEKLEIYITK			-0.0101368	2301.24	768.086	2301.25	768.09	3	31	1.1.1.1471.10	29.852	13677.5	9378.39	29.92	0.19	13135.7
3	76.15	76.23	46.73	31.55	30.54	tr|A0A509ALB2|A0A509ALB2_PLABA; tr|A0A1D3SCF1|A0A1D3SCF1_PLABE	Merozoite surface antigens OS=Plasmodium berghei (strain Anka) OX=5823 GN=PBANKA_0831000 PE=4 SV=1; Merozoite surface antigens OS=Plasmodium berghei OX=5821 GN=MSP1 PE=4 SV=1			0	99	KPIENIQDDIEKLEIYITK			-0.0101368	2301.24	768.086	2301.25	768.09	3	31	1.1.1.1474.9	29.9307	13677.5	12834.1	29.92	0.19	15401.9
3	76.15	76.23	46.73	31.55	30.54	tr|A0A509ALB2|A0A509ALB2_PLABA; tr|A0A1D3SCF1|A0A1D3SCF1_PLABE	Merozoite surface antigens OS=Plasmodium berghei (strain Anka) OX=5823 GN=PBANKA_0831000 PE=4 SV=1; Merozoite surface antigens OS=Plasmodium berghei OX=5821 GN=MSP1 PE=4 SV=1			0	99	KPIENIQDDIEKLEIYITK			-0.0101368	2301.24	768.086	2301.25	768.09	3	31	1.1.1.1477.11	30.0137	13677.5	8778.59	29.92	0.19	13412.8
3	76.15	76.23	46.73	31.55	30.54	tr|A0A509ALB2|A0A509ALB2_PLABA; tr|A0A1D3SCF1|A0A1D3SCF1_PLABE	Merozoite surface antigens OS=Plasmodium berghei (strain Anka) OX=5823 GN=PBANKA_0831000 PE=4 SV=1; Merozoite surface antigens OS=Plasmodium berghei OX=5821 GN=MSP1 PE=4 SV=1			0	82.83	KPIENIQDDIEKLEIYITK			-0.0101368	2301.24	768.086	2301.25	768.09	3	15	1.1.1.1473.11	29.9067	13677.5	13269.4	29.92	0.19	15636
3	76.15	76.23	46.73	31.55	30.54	tr|A0A509ALB2|A0A509ALB2_PLABA; tr|A0A1D3SCF1|A0A1D3SCF1_PLABE	Merozoite surface antigens OS=Plasmodium berghei (strain Anka) OX=5823 GN=PBANKA_0831000 PE=4 SV=1; Merozoite surface antigens OS=Plasmodium berghei OX=5821 GN=MSP1 PE=4 SV=1			0	37.49	KPIENIQDDIEKLEIYITK			-0.0101368	2301.24	768.086	2301.25	768.09	3	15	1.1.1.1478.11	30.0404	13677.5	7138.78	29.92	0.19	13040
3	76.15	76.23	46.73	31.55	30.54	tr|A0A509ALB2|A0A509ALB2_PLABA; tr|A0A1D3SCF1|A0A1D3SCF1_PLABE	Merozoite surface antigens OS=Plasmodium berghei (strain Anka) OX=5823 GN=PBANKA_0831000 PE=4 SV=1; Merozoite surface antigens OS=Plasmodium berghei OX=5821 GN=MSP1 PE=4 SV=1			0	99	LASFNQQKAPFKEAAK			-0.0156629	1776.94	445.241	1776.95	445.245	4	14	1.1.1.759.4	10.7988	3722.17	2218.72	10.85	0.16	5754.05
3	76.15	76.23	46.73	31.55	30.54	tr|A0A509ALB2|A0A509ALB2_PLABA; tr|A0A1D3SCF1|A0A1D3SCF1_PLABE	Merozoite surface antigens OS=Plasmodium berghei (strain Anka) OX=5823 GN=PBANKA_0831000 PE=4 SV=1; Merozoite surface antigens OS=Plasmodium berghei OX=5821 GN=MSP1 PE=4 SV=1			0	99	LASFNQQKAPFKEAAK			-0.0113111	1776.94	593.321	1776.95	593.325	3	18	1.1.1.760.13	10.8378	1718.51	1619.64	10.85	0.19	4659.33
3	76.15	76.23	46.73	31.55	30.54	tr|A0A509ALB2|A0A509ALB2_PLABA; tr|A0A1D3SCF1|A0A1D3SCF1_PLABE	Merozoite surface antigens OS=Plasmodium berghei (strain Anka) OX=5823 GN=PBANKA_0831000 PE=4 SV=1; Merozoite surface antigens OS=Plasmodium berghei OX=5821 GN=MSP1 PE=4 SV=1			0	99	LASFNQQKAPFKEAAK			-0.0156629	1776.94	445.241	1776.95	445.245	4	16	1.1.1.763.6	10.9096	3722.17	2975.73	10.85	0.16	6889.98
3	76.15	76.23	46.73	31.55	30.54	tr|A0A509ALB2|A0A509ALB2_PLABA; tr|A0A1D3SCF1|A0A1D3SCF1_PLABE	Merozoite surface antigens OS=Plasmodium berghei (strain Anka) OX=5823 GN=PBANKA_0831000 PE=4 SV=1; Merozoite surface antigens OS=Plasmodium berghei OX=5821 GN=MSP1 PE=4 SV=1			0	26.73	LASFNQQKAPFKEAAK			-0.0156629	1776.94	445.241	1776.95	445.245	4	10	1.1.1.766.4	10.9889	3722.17	1404.05	10.85	0.16	6360.86
3	76.15	76.23	46.73	31.55	30.54	tr|A0A509ALB2|A0A509ALB2_PLABA; tr|A0A1D3SCF1|A0A1D3SCF1_PLABE	Merozoite surface antigens OS=Plasmodium berghei (strain Anka) OX=5823 GN=PBANKA_0831000 PE=4 SV=1; Merozoite surface antigens OS=Plasmodium berghei OX=5821 GN=MSP1 PE=4 SV=1			0	99	LQGFITKFEELGFTEQTELVNLIK			0.00142926	2796.5	933.173	2796.49	933.172	3	22	1.1.1.1667.14	35.1215	14673	4412.79	35.24	0.16	8962.66
3	76.15	76.23	46.73	31.55	30.54	tr|A0A509ALB2|A0A509ALB2_PLABA; tr|A0A1D3SCF1|A0A1D3SCF1_PLABE	Merozoite surface antigens OS=Plasmodium berghei (strain Anka) OX=5823 GN=PBANKA_0831000 PE=4 SV=1; Merozoite surface antigens OS=Plasmodium berghei OX=5821 GN=MSP1 PE=4 SV=1			0	99	LQGFITKFEELGFTEQTELVNLIK			0.00142926	2796.5	933.173	2796.49	933.172	3	25	1.1.1.1670.16	35.2054	14673	11706.1	35.24	0.16	14531.4
3	76.15	76.23	46.73	31.55	30.54	tr|A0A509ALB2|A0A509ALB2_PLABA; tr|A0A1D3SCF1|A0A1D3SCF1_PLABE	Merozoite surface antigens OS=Plasmodium berghei (strain Anka) OX=5823 GN=PBANKA_0831000 PE=4 SV=1; Merozoite surface antigens OS=Plasmodium berghei OX=5821 GN=MSP1 PE=4 SV=1			0	99	LQGFITKFEELGFTEQTELVNLIK			0.00142926	2796.5	933.173	2796.49	933.172	3	24	1.1.1.1673.14	35.2831	14673	13096.5	35.24	0.16	14372.6
3	76.15	76.23	46.73	31.55	30.54	tr|A0A509ALB2|A0A509ALB2_PLABA; tr|A0A1D3SCF1|A0A1D3SCF1_PLABE	Merozoite surface antigens OS=Plasmodium berghei (strain Anka) OX=5823 GN=PBANKA_0831000 PE=4 SV=1; Merozoite surface antigens OS=Plasmodium berghei OX=5821 GN=MSP1 PE=4 SV=1			0	99	LQGFITKFEELGFTEQTELVNLIK			0.00142926	2796.5	933.173	2796.49	933.172	3	24	1.1.1.1676.14	35.3644	14673	4575.22	35.24	0.16	10252.4
3	76.15	76.23	46.73	31.55	30.54	tr|A0A509ALB2|A0A509ALB2_PLABA; tr|A0A1D3SCF1|A0A1D3SCF1_PLABE	Merozoite surface antigens OS=Plasmodium berghei (strain Anka) OX=5823 GN=PBANKA_0831000 PE=4 SV=1; Merozoite surface antigens OS=Plasmodium berghei OX=5821 GN=MSP1 PE=4 SV=1			0	99	LYEKHEQIQVSNR			0.0021566	1642.85	548.622	1642.84	548.622	3	15	1.1.1.584.9	6.07262	1175.54	701.72	6.11	0.11	1510.89
3	76.15	76.23	46.73	31.55	30.54	tr|A0A509ALB2|A0A509ALB2_PLABA; tr|A0A1D3SCF1|A0A1D3SCF1_PLABE	Merozoite surface antigens OS=Plasmodium berghei (strain Anka) OX=5823 GN=PBANKA_0831000 PE=4 SV=1; Merozoite surface antigens OS=Plasmodium berghei OX=5821 GN=MSP1 PE=4 SV=1			0	99	LYEKHEQIQVSNR			0.0021566	1642.85	548.622	1642.84	548.622	3	11	1.1.1.593.7	6.31622	1175.54	209.06	6.11	0.11	487.402
3	76.15	76.23	46.73	31.55	30.54	tr|A0A509ALB2|A0A509ALB2_PLABA; tr|A0A1D3SCF1|A0A1D3SCF1_PLABE	Merozoite surface antigens OS=Plasmodium berghei (strain Anka) OX=5823 GN=PBANKA_0831000 PE=4 SV=1; Merozoite surface antigens OS=Plasmodium berghei OX=5821 GN=MSP1 PE=4 SV=1			0	99	LYEKHEQIQVSNR			0.00282449	1642.85	411.719	1642.84	411.718	4	10	1.1.1.587.2	6.1428	1562.56	1472.06	6.14	0.13	2671.71
3	76.15	76.23	46.73	31.55	30.54	tr|A0A509ALB2|A0A509ALB2_PLABA; tr|A0A1D3SCF1|A0A1D3SCF1_PLABE	Merozoite surface antigens OS=Plasmodium berghei (strain Anka) OX=5823 GN=PBANKA_0831000 PE=4 SV=1; Merozoite surface antigens OS=Plasmodium berghei OX=5821 GN=MSP1 PE=4 SV=1			0	99	NDFLEVLNHELDLFKDLSTNK			-0.00481076	2503.25	835.426	2503.26	835.427	3	16	1.1.1.1696.11	35.9017	3075.01	1435.66	35.99	0.14	4093.4
3	76.15	76.23	46.73	31.55	30.54	tr|A0A509ALB2|A0A509ALB2_PLABA; tr|A0A1D3SCF1|A0A1D3SCF1_PLABE	Merozoite surface antigens OS=Plasmodium berghei (strain Anka) OX=5823 GN=PBANKA_0831000 PE=4 SV=1; Merozoite surface antigens OS=Plasmodium berghei OX=5821 GN=MSP1 PE=4 SV=1			0	99	NDFLEVLNHELDLFKDLSTNK			-0.00481076	2503.25	835.426	2503.26	835.427	3	20	1.1.1.1702.15	36.0691	3075.01	1956.61	35.99	0.14	5077.77
3	76.15	76.23	46.73	31.55	30.54	tr|A0A509ALB2|A0A509ALB2_PLABA; tr|A0A1D3SCF1|A0A1D3SCF1_PLABE	Merozoite surface antigens OS=Plasmodium berghei (strain Anka) OX=5823 GN=PBANKA_0831000 PE=4 SV=1; Merozoite surface antigens OS=Plasmodium berghei OX=5821 GN=MSP1 PE=4 SV=1			0	99	NDFLEVLNHELDLFKDLSTNK	Deamidated(N)@8		0.0179069	2504.26	835.761	2504.24	835.755	3	17	1.1.1.1700.13	36.0127	2868.01	2686.14	36.02	0.16	7191.18
3	76.15	76.23	46.73	31.55	30.54	tr|A0A509ALB2|A0A509ALB2_PLABA; tr|A0A1D3SCF1|A0A1D3SCF1_PLABE	Merozoite surface antigens OS=Plasmodium berghei (strain Anka) OX=5823 GN=PBANKA_0831000 PE=4 SV=1; Merozoite surface antigens OS=Plasmodium berghei OX=5821 GN=MSP1 PE=4 SV=1			0	98.13	NDFLEVLNHELDLFKDLSTNK			-0.00481076	2503.25	835.426	2503.26	835.427	3	10	1.1.1.1706.11	36.172	3075.01	462.89	35.99	0.14	3566.21
3	76.15	76.23	46.73	31.55	30.54	tr|A0A509ALB2|A0A509ALB2_PLABA; tr|A0A1D3SCF1|A0A1D3SCF1_PLABE	Merozoite surface antigens OS=Plasmodium berghei (strain Anka) OX=5823 GN=PBANKA_0831000 PE=4 SV=1; Merozoite surface antigens OS=Plasmodium berghei OX=5821 GN=MSP1 PE=4 SV=1			0	99	NILEAFKNESEYLYAR			0.0060333	1958.98	654	1958.97	653.999	3	20	1.1.1.1348.6	26.5565	14356.8	11939	26.57	0.08	31563.1
3	76.15	76.23	46.73	31.55	30.54	tr|A0A509ALB2|A0A509ALB2_PLABA; tr|A0A1D3SCF1|A0A1D3SCF1_PLABE	Merozoite surface antigens OS=Plasmodium berghei (strain Anka) OX=5823 GN=PBANKA_0831000 PE=4 SV=1; Merozoite surface antigens OS=Plasmodium berghei OX=5821 GN=MSP1 PE=4 SV=1			0	99	NKETVTALNTLIAEETKK			-0.0403913	2002.05	668.359	2002.09	668.372	3	21	1.1.1.1133.12	20.7909	4936.51	4824.8	20.77	0.08	14114.2
3	76.15	76.23	46.73	31.55	30.54	tr|A0A509ALB2|A0A509ALB2_PLABA; tr|A0A1D3SCF1|A0A1D3SCF1_PLABE	Merozoite surface antigens OS=Plasmodium berghei (strain Anka) OX=5823 GN=PBANKA_0831000 PE=4 SV=1; Merozoite surface antigens OS=Plasmodium berghei OX=5821 GN=MSP1 PE=4 SV=1			0	99	NKETVTALNTLIAEETKK			-0.00168098	2002.09	501.531	2002.09	501.531	4	13	1.1.1.1131.6	20.7292	4600.8	2564.09	20.77	0.08	4884.67
3	76.15	76.23	46.73	31.55	30.54	tr|A0A509ALB2|A0A509ALB2_PLABA; tr|A0A1D3SCF1|A0A1D3SCF1_PLABE	Merozoite surface antigens OS=Plasmodium berghei (strain Anka) OX=5823 GN=PBANKA_0831000 PE=4 SV=1; Merozoite surface antigens OS=Plasmodium berghei OX=5821 GN=MSP1 PE=4 SV=1			0	15.82	NKETVTALNTLIAEETKK	Lys-loss@C-term		-0.00261078	1874	625.673	1874	625.674	3	19	1.1.1.1193.7	22.3917	4279.2	2960.95	22.49	0.21	7192.14
3	76.15	76.23	46.73	31.55	30.54	tr|A0A509ALB2|A0A509ALB2_PLABA; tr|A0A1D3SCF1|A0A1D3SCF1_PLABE	Merozoite surface antigens OS=Plasmodium berghei (strain Anka) OX=5823 GN=PBANKA_0831000 PE=4 SV=1; Merozoite surface antigens OS=Plasmodium berghei OX=5821 GN=MSP1 PE=4 SV=1			0	99	SGSGSGSGSVVSSTPEEVAR			0.00603387	1835.86	918.935	1835.85	918.932	2	27	1.1.1.743.14	10.3796	5909.33	2598.07	10.5	0.14	4675.4
3	76.15	76.23	46.73	31.55	30.54	tr|A0A509ALB2|A0A509ALB2_PLABA; tr|A0A1D3SCF1|A0A1D3SCF1_PLABE	Merozoite surface antigens OS=Plasmodium berghei (strain Anka) OX=5823 GN=PBANKA_0831000 PE=4 SV=1; Merozoite surface antigens OS=Plasmodium berghei OX=5821 GN=MSP1 PE=4 SV=1			0	99	SGSGSGSGSVVSSTPEEVAR			0.00603387	1835.86	918.935	1835.85	918.932	2	28	1.1.1.746.15	10.4624	5909.33	5594.26	10.5	0.14	9481.29
3	76.15	76.23	46.73	31.55	30.54	tr|A0A509ALB2|A0A509ALB2_PLABA; tr|A0A1D3SCF1|A0A1D3SCF1_PLABE	Merozoite surface antigens OS=Plasmodium berghei (strain Anka) OX=5823 GN=PBANKA_0831000 PE=4 SV=1; Merozoite surface antigens OS=Plasmodium berghei OX=5821 GN=MSP1 PE=4 SV=1			0	99	SGSGSGSGSVVSSTPEEVAR			0.00603387	1835.86	918.935	1835.85	918.932	2	28	1.1.1.749.15	10.5436	5909.33	4355.11	10.5	0.14	7613.15
3	76.15	76.23	46.73	31.55	30.54	tr|A0A509ALB2|A0A509ALB2_PLABA; tr|A0A1D3SCF1|A0A1D3SCF1_PLABE	Merozoite surface antigens OS=Plasmodium berghei (strain Anka) OX=5823 GN=PBANKA_0831000 PE=4 SV=1; Merozoite surface antigens OS=Plasmodium berghei OX=5821 GN=MSP1 PE=4 SV=1			0	99	SGSGSGSGSVVSSTPEEVAR			-0.00129608	1835.85	612.957	1835.85	612.957	3	11	1.1.1.752.12	10.6209	2190.58	230.18	10.5	0.14	2755.89
3	76.15	76.23	46.73	31.55	30.54	tr|A0A509ALB2|A0A509ALB2_PLABA; tr|A0A1D3SCF1|A0A1D3SCF1_PLABE	Merozoite surface antigens OS=Plasmodium berghei (strain Anka) OX=5823 GN=PBANKA_0831000 PE=4 SV=1; Merozoite surface antigens OS=Plasmodium berghei OX=5821 GN=MSP1 PE=4 SV=1			0	99	YALTTEEDKIR			0.000102519	1337.68	446.902	1337.68	446.902	3	13	1.1.1.814.3	12.2611	19168.4	14980.8	12.31	0.13	14435.4
3	76.15	76.23	46.73	31.55	30.54	tr|A0A509ALB2|A0A509ALB2_PLABA; tr|A0A1D3SCF1|A0A1D3SCF1_PLABE	Merozoite surface antigens OS=Plasmodium berghei (strain Anka) OX=5823 GN=PBANKA_0831000 PE=4 SV=1; Merozoite surface antigens OS=Plasmodium berghei OX=5821 GN=MSP1 PE=4 SV=1			0	99	YALTTEEDKIR			0.000102519	1337.68	446.902	1337.68	446.902	3	13	1.1.1.817.4	12.3422	19168.4	16329.8	12.31	0.13	15876.3
3	76.15	76.23	46.73	31.55	30.54	tr|A0A509ALB2|A0A509ALB2_PLABA; tr|A0A1D3SCF1|A0A1D3SCF1_PLABE	Merozoite surface antigens OS=Plasmodium berghei (strain Anka) OX=5823 GN=PBANKA_0831000 PE=4 SV=1; Merozoite surface antigens OS=Plasmodium berghei OX=5821 GN=MSP1 PE=4 SV=1			0	97.25	YVPIFEDLK			-0.00102706	1122.6	562.305	1122.6	562.305	2	7	1.1.1.1284.4	24.8331	3831.39	3376.76	24.91	0.19	4214.64
4	67.15	67.15	90.81	77.58	72.42	tr|A0A509AQ68|A0A509AQ68_PLABA; tr|A0A113S8Y8|A0A113S8Y8_PLABE	Phosphopyruvate hydratase OS=Plasmodium berghei (strain Anka) OX=5823 GN=PBANKA_1214300 PE=3 SV=1; Phosphopyruvate hydratase OS=Plasmodium berghei OX=5821 GN=ENO PE=3 SV=1			2	99	AAVPSGASTGIYEALELR			-0.00647665	1803.93	902.972	1803.94	902.976	2	22	1.1.1.1314.16	25.6542	21557.5	6528.93	25.44	0.27	10109
4	67.15	67.15	90.81	77.58	72.42	tr|A0A509AQ68|A0A509AQ68_PLABA; tr|A0A113S8Y8|A0A113S8Y8_PLABE	Phosphopyruvate hydratase OS=Plasmodium berghei (strain Anka) OX=5823 GN=PBANKA_1214300 PE=3 SV=1; Phosphopyruvate hydratase OS=Plasmodium berghei OX=5821 GN=ENO PE=3 SV=1			2	99	AAVPSGASTGIYEALELRDNDKSR			-0.00456532	2519.26	630.822	2519.26	630.823	4	23	1.1.1.1133.10	20.7882	20012.2	4176.53	20.72	0.08	9370.94
4	67.15	67.15	90.81	77.58	72.42	tr|A0A509AQ68|A0A509AQ68_PLABA; tr|A0A113S8Y8|A0A113S8Y8_PLABE	Phosphopyruvate hydratase OS=Plasmodium berghei (strain Anka) OX=5823 GN=PBANKA_1214300 PE=3 SV=1; Phosphopyruvate hydratase OS=Plasmodium berghei OX=5821 GN=ENO PE=3 SV=1			2	99	DVQIVGDDLLVTNPTR			0.033366	1753.95	877.985	1753.92	877.968	2	17	1.1.1.1268.15	24.417	2294.45	1679.57	24.4	0.05	6147.84
4	67.15	67.15	90.81	77.58	72.42	tr|A0A509AQ68|A0A509AQ68_PLABA; tr|A0A113S8Y8|A0A113S8Y8_PLABE	Phosphopyruvate hydratase OS=Plasmodium berghei (strain Anka) OX=5823 GN=PBANKA_1214300 PE=3 SV=1; Phosphopyruvate hydratase OS=Plasmodium berghei OX=5821 GN=ENO PE=3 SV=1			2	99	DVQIVGDDLLVTNPTRIEK			-0.00375014	2124.14	709.054	2124.14	709.055	3	20	1.1.1.1241.9	23.6818	24528.3	7092.77	23.59	0.13	11822.9
4	67.15	67.15	90.81	77.58	72.42	tr|A0A509AQ68|A0A509AQ68_PLABA; tr|A0A113S8Y8|A0A113S8Y8_PLABE	Phosphopyruvate hydratase OS=Plasmodium berghei (strain Anka) OX=5823 GN=PBANKA_1214300 PE=3 SV=1; Phosphopyruvate hydratase OS=Plasmodium berghei OX=5821 GN=ENO PE=3 SV=1			2	99	GNPTVEVDLETTLGIFR			-0.00584322	1859.96	930.986	1859.96	930.989	2	20	1.1.1.1550.14	31.9887	4272.96	3304.34	31.97	0.08	6112.63
4	67.15	67.15	90.81	77.58	72.42	tr|A0A509AQ68|A0A509AQ68_PLABA; tr|A0A113S8Y8|A0A113S8Y8_PLABE	Phosphopyruvate hydratase OS=Plasmodium berghei (strain Anka) OX=5823 GN=PBANKA_1214300 PE=3 SV=1; Phosphopyruvate hydratase OS=Plasmodium berghei OX=5821 GN=ENO PE=3 SV=1			2	99	IAMDVAASEFYNIETK			0.00736589	1800.87	601.297	1800.86	601.294	3	16	1.1.1.1310.8	25.5362	1930.05	870.48	25.71	0.27	3518.91
4	67.15	67.15	90.81	77.58	72.42	tr|A0A509AQ68|A0A509AQ68_PLABA; tr|A0A113S8Y8|A0A113S8Y8_PLABE	Phosphopyruvate hydratase OS=Plasmodium berghei (strain Anka) OX=5823 GN=PBANKA_1214300 PE=3 SV=1; Phosphopyruvate hydratase OS=Plasmodium berghei OX=5821 GN=ENO PE=3 SV=1			2	99	IDNMMVQELDGSKTEWGWSK			0.006709	2353.08	785.367	2353.07	785.365	3	24	1.1.1.1284.11	24.8424	5408.53	5170.73	24.85	0.08	10423.1
4	67.15	67.15	90.81	77.58	72.42	tr|A0A509AQ68|A0A509AQ68_PLABA; tr|A0A113S8Y8|A0A113S8Y8_PLABE	Phosphopyruvate hydratase OS=Plasmodium berghei (strain Anka) OX=5823 GN=PBANKA_1214300 PE=3 SV=1; Phosphopyruvate hydratase OS=Plasmodium berghei OX=5821 GN=ENO PE=3 SV=1			2	99	IEESLGANGSFAGDKFR	Deamidated(N)@8		0.00404902	1797.86	600.293	1797.85	600.292	3	21	1.1.1.1017.10	17.6745	7928.38	7831.97	17.61	0.21	12614.8
4	67.15	67.15	90.81	77.58	72.42	tr|A0A509AQ68|A0A509AQ68_PLABA; tr|A0A113S8Y8|A0A113S8Y8_PLABE	Phosphopyruvate hydratase OS=Plasmodium berghei (strain Anka) OX=5823 GN=PBANKA_1214300 PE=3 SV=1; Phosphopyruvate hydratase OS=Plasmodium berghei OX=5821 GN=ENO PE=3 SV=1			2	99	KIDNMMVQELDGSKTEWGWSK			-0.00749733	2481.16	621.297	2481.17	621.299	4	20	1.1.1.1222.8	23.1699	14531.5	6100.09	23.08	0.13	9467.36
4	67.15	67.15	90.81	77.58	72.42	tr|A0A509AQ68|A0A509AQ68_PLABA; tr|A0A113S8Y8|A0A113S8Y8_PLABE	Phosphopyruvate hydratase OS=Plasmodium berghei (strain Anka) OX=5823 GN=PBANKA_1214300 PE=3 SV=1; Phosphopyruvate hydratase OS=Plasmodium berghei OX=5821 GN=ENO PE=3 SV=1			2	99	KYGIDATNVGDEGGFAPNILNAHEALDLLVASIK			0.00985659	3524.82	882.213	3524.82	882.211	4	18	1.1.1.1643.12	34.4742	24295.2	4085.39	34.19	0.16	9394.62
4	67.15	67.15	90.81	77.58	72.42	tr|A0A509AQ68|A0A509AQ68_PLABA; tr|A0A113S8Y8|A0A113S8Y8_PLABE	Phosphopyruvate hydratase OS=Plasmodium berghei (strain Anka) OX=5823 GN=PBANKA_1214300 PE=3 SV=1; Phosphopyruvate hydratase OS=Plasmodium berghei OX=5821 GN=ENO PE=3 SV=1			2	99	KYPIISIEDPFDQDDWENYAK			0.000151417	2585.2	862.739	2585.2	862.739	3	22	1.1.1.1416.13	28.3828	11537.2	8979.99	28.34	0.27	12293.5
4	67.15	67.15	90.81	77.58	72.42	tr|A0A509AQ68|A0A509AQ68_PLABA; tr|A0A113S8Y8|A0A113S8Y8_PLABE	Phosphopyruvate hydratase OS=Plasmodium berghei (strain Anka) OX=5823 GN=PBANKA_1214300 PE=3 SV=1; Phosphopyruvate hydratase OS=Plasmodium berghei OX=5821 GN=ENO PE=3 SV=1			2	99	LSFQEFMIVPVGAPSFK			0.00703845	1895.99	633.005	1895.99	633.002	3	15	1.1.1.1584.4	32.886	11084.5	3991.48	32.99	0.13	4044.35
4	67.15	67.15	90.81	77.58	72.42	tr|A0A509AQ68|A0A509AQ68_PLABA; tr|A0A113S8Y8|A0A113S8Y8_PLABE	Phosphopyruvate hydratase OS=Plasmodium berghei (strain Anka) OX=5823 GN=PBANKA_1214300 PE=3 SV=1; Phosphopyruvate hydratase OS=Plasmodium berghei OX=5821 GN=ENO PE=3 SV=1			2	99	LTEAIGKDVQIVGDDLLVTNPTR			-0.00917412	2466.32	823.115	2466.33	823.118	3	27	1.1.1.1326.13	25.9731	10786.2	9090.97	25.95	0.11	15165.8
4	67.15	67.15	90.81	77.58	72.42	tr|A0A509AQ68|A0A509AQ68_PLABA; tr|A0A113S8Y8|A0A113S8Y8_PLABE	Phosphopyruvate hydratase OS=Plasmodium berghei (strain Anka) OX=5823 GN=PBANKA_1214300 PE=3 SV=1; Phosphopyruvate hydratase OS=Plasmodium berghei OX=5821 GN=ENO PE=3 SV=1			2	99	LTEAIGKDVQIVGDDLLVTNPTRIEK			0.00629298	2836.56	710.148	2836.55	710.146	4	25	1.1.1.1318.10	25.7535	27554.6	3347.11	25.58	0.13	12101.4
4	67.15	67.15	90.81	77.58	72.42	tr|A0A509AQ68|A0A509AQ68_PLABA; tr|A0A113S8Y8|A0A113S8Y8_PLABE	Phosphopyruvate hydratase OS=Plasmodium berghei (strain Anka) OX=5823 GN=PBANKA_1214300 PE=3 SV=1; Phosphopyruvate hydratase OS=Plasmodium berghei OX=5821 GN=ENO PE=3 SV=1			2	99	NAKYNQLFR			-0.00698255	1152.6	577.306	1152.6	577.309	2	11	1.1.1.806.7	12.056	883.19	784.98	12.07	0.24	3235.24
4	67.15	67.15	90.81	77.58	72.42	tr|A0A509AQ68|A0A509AQ68_PLABA; tr|A0A113S8Y8|A0A113S8Y8_PLABE	Phosphopyruvate hydratase OS=Plasmodium berghei (strain Anka) OX=5823 GN=PBANKA_1214300 PE=3 SV=1; Phosphopyruvate hydratase OS=Plasmodium berghei OX=5821 GN=ENO PE=3 SV=1			2	99	NINEIIAPK			0.000530263	1010.58	506.296	1010.58	506.295	2	13	1.1.1.934.9	15.4595	18383	3216.21	15.18	0.26	5754.52
4	67.15	67.15	90.81	77.58	72.42	tr|A0A509AQ68|A0A509AQ68_PLABA; tr|A0A113S8Y8|A0A113S8Y8_PLABE	Phosphopyruvate hydratase OS=Plasmodium berghei (strain Anka) OX=5823 GN=PBANKA_1214300 PE=3 SV=1; Phosphopyruvate hydratase OS=Plasmodium berghei OX=5821 GN=ENO PE=3 SV=1			2	99	NNWGVMVSHR			-0.00717298	1198.56	600.287	1198.57	600.291	2	11	1.1.1.881.14	14.0515	1077.22	324.39	14.22	0.19	3171.77
4	67.15	67.15	90.81	77.58	72.42	tr|A0A509AQ68|A0A509AQ68_PLABA; tr|A0A113S8Y8|A0A113S8Y8_PLABE	Phosphopyruvate hydratase OS=Plasmodium berghei (strain Anka) OX=5823 GN=PBANKA_1214300 PE=3 SV=1; Phosphopyruvate hydratase OS=Plasmodium berghei OX=5821 GN=ENO PE=3 SV=1			2	99	SGETEDVFIADLVVALR			0.00865388	1832.96	611.994	1832.95	611.991	3	18	1.1.1.1711.3	36.2966	1194.18	1117.63	36.29	0.11	2590.16
4	67.15	67.15	90.81	77.58	72.42	tr|A0A509AQ68|A0A509AQ68_PLABA; tr|A0A113S8Y8|A0A113S8Y8_PLABE	Phosphopyruvate hydratase OS=Plasmodium berghei (strain Anka) OX=5823 GN=PBANKA_1214300 PE=3 SV=1; Phosphopyruvate hydratase OS=Plasmodium berghei OX=5821 GN=ENO PE=3 SV=1			2	99	TGQELVDLYIELVK			-0.0056528	1618.88	810.445	1618.88	810.448	2	22	1.1.1.1593.9	33.1352	12981	12815.8	33.15	0.22	16765.7
4	67.15	67.15	90.81	77.58	72.42	tr|A0A509AQ68|A0A509AQ68_PLABA; tr|A0A113S8Y8|A0A113S8Y8_PLABE	Phosphopyruvate hydratase OS=Plasmodium berghei (strain Anka) OX=5823 GN=PBANKA_1214300 PE=3 SV=1; Phosphopyruvate hydratase OS=Plasmodium berghei OX=5821 GN=ENO PE=3 SV=1			2	99	TGQELVDLYIELVKK			-0.00395922	1746.97	583.332	1746.98	583.333	3	20	1.1.1.1485.2	30.2166	3291.1	3145.57	30.21	0.08	3307.89
4	67.15	67.15	90.81	77.58	72.42	tr|A0A509AQ68|A0A509AQ68_PLABA; tr|A0A113S8Y8|A0A113S8Y8_PLABE	Phosphopyruvate hydratase OS=Plasmodium berghei (strain Anka) OX=5823 GN=PBANKA_1214300 PE=3 SV=1; Phosphopyruvate hydratase OS=Plasmodium berghei OX=5821 GN=ENO PE=3 SV=1			2	99	TYDLDFKTPNNDK			0.0029209	1569.73	785.874	1569.73	785.873	2	19	1.1.1.953.16	15.972	6106.2	6087.1	16	0.21	7887.23
4	67.15	67.15	90.81	77.58	72.42	tr|A0A509AQ68|A0A509AQ68_PLABA; tr|A0A113S8Y8|A0A113S8Y8_PLABE	Phosphopyruvate hydratase OS=Plasmodium berghei (strain Anka) OX=5823 GN=PBANKA_1214300 PE=3 SV=1; Phosphopyruvate hydratase OS=Plasmodium berghei OX=5821 GN=ENO PE=3 SV=1			2	99	TYDLDFKTPNNDKSLVK			0.0198817	1997.03	500.265	1997.01	500.26	4	19	1.1.1.993.7	17.0309	10940.1	10540.4	17.02	0.11	18664.9
4	67.15	67.15	90.81	77.58	72.42	tr|A0A509AQ68|A0A509AQ68_PLABA; tr|A0A113S8Y8|A0A113S8Y8_PLABE	Phosphopyruvate hydratase OS=Plasmodium berghei (strain Anka) OX=5823 GN=PBANKA_1214300 PE=3 SV=1; Phosphopyruvate hydratase OS=Plasmodium berghei OX=5821 GN=ENO PE=3 SV=1			2	99	VNQIGSITEAIEACLLSQK	Carbamyl(C)@14; Methyl(L)@15	Methyl(L)@371	-0.00190713	2073.08	692.033	2073.08	692.033	3	21	1.1.1.1617.4	33.7744	7404.69	4564.02	33.72	0.16	5653.3
4	67.15	67.15	90.81	77.58	72.42	tr|A0A509AQ68|A0A509AQ68_PLABA; tr|A0A113S8Y8|A0A113S8Y8_PLABE	Phosphopyruvate hydratase OS=Plasmodium berghei (strain Anka) OX=5823 GN=PBANKA_1214300 PE=3 SV=1; Phosphopyruvate hydratase OS=Plasmodium berghei OX=5821 GN=ENO PE=3 SV=1			2	99	VNQIGSITEAIEACLLSQKNNWGVMVSHR	Carbamyl(C)@14; Methyl(L)@15	Methyl(L)@371	0.0108181	3253.64	814.418	3253.63	814.416	4	32	1.1.1.1601.14	33.358	11405.1	8739.76	33.31	0.11	14517.8
4	67.15	67.15	90.81	77.58	72.42	tr|A0A509AQ68|A0A509AQ68_PLABA; tr|A0A113S8Y8|A0A113S8Y8_PLABE	Phosphopyruvate hydratase OS=Plasmodium berghei (strain Anka) OX=5823 GN=PBANKA_1214300 PE=3 SV=1; Phosphopyruvate hydratase OS=Plasmodium berghei OX=5821 GN=ENO PE=3 SV=1			2	99	YGAEVYHTLK			-0.000165084	1179.59	394.205	1179.59	394.205	3	14	1.1.1.742.4	10.339	10261.4	6281.3	10.41	0.16	8069.76
4	67.15	67.15	90.81	77.58	72.42	tr|A0A509AQ68|A0A509AQ68_PLABA; tr|A0A113S8Y8|A0A113S8Y8_PLABE	Phosphopyruvate hydratase OS=Plasmodium berghei (strain Anka) OX=5823 GN=PBANKA_1214300 PE=3 SV=1; Phosphopyruvate hydratase OS=Plasmodium berghei OX=5821 GN=ENO PE=3 SV=1			2	99	YGAEVYHTLKSEIK			-0.00249532	1636.84	546.622	1636.85	546.623	3	19	1.1.1.936.9	15.5123	7801.13	6151.68	15.6	0.18	9347.89
4	67.15	67.15	90.81	77.58	72.42	tr|A0A509AQ68|A0A509AQ68_PLABA; tr|A0A113S8Y8|A0A113S8Y8_PLABE	Phosphopyruvate hydratase OS=Plasmodium berghei (strain Anka) OX=5823 GN=PBANKA_1214300 PE=3 SV=1; Phosphopyruvate hydratase OS=Plasmodium berghei OX=5821 GN=ENO PE=3 SV=1			2	99	YGIDATNVGDEGGFAPNILNAHEALDLLVASIK			-0.0309956	3396.69	850.18	3396.72	850.187	4	21	1.1.1.1729.13	36.7972	8132.24	4696.51	36.86	0.11	9350.29
4	67.15	67.15	90.81	77.58	72.42	tr|A0A509AQ68|A0A509AQ68_PLABA; tr|A0A113S8Y8|A0A113S8Y8_PLABE	Phosphopyruvate hydratase OS=Plasmodium berghei (strain Anka) OX=5823 GN=PBANKA_1214300 PE=3 SV=1; Phosphopyruvate hydratase OS=Plasmodium berghei OX=5821 GN=ENO PE=3 SV=1			2	99	YGIDATNVGDEGGFAPNILNAHEALDLLVASIKK			0.00985659	3524.82	882.213	3524.82	882.211	4	26	1.1.1.1640.11	34.3928	24295.2	7161.92	34.19	0.16	11028.5
4	67.15	67.15	90.81	77.58	72.42	tr|A0A509AQ68|A0A509AQ68_PLABA; tr|A0A113S8Y8|A0A113S8Y8_PLABE	Phosphopyruvate hydratase OS=Plasmodium berghei (strain Anka) OX=5823 GN=PBANKA_1214300 PE=3 SV=1; Phosphopyruvate hydratase OS=Plasmodium berghei OX=5821 GN=ENO PE=3 SV=1			2	99	YLAQLAGK			-0.000234265	862.491	432.253	862.491	432.253	2	11	1.1.1.793.3	11.7055	4428.8	3585.75	11.68	0.16	3928.95
4	67.15	67.15	90.81	77.58	72.42	tr|A0A509AQ68|A0A509AQ68_PLABA; tr|A0A113S8Y8|A0A113S8Y8_PLABE	Phosphopyruvate hydratase OS=Plasmodium berghei (strain Anka) OX=5823 GN=PBANKA_1214300 PE=3 SV=1; Phosphopyruvate hydratase OS=Plasmodium berghei OX=5821 GN=ENO PE=3 SV=1			2	99	YLAQLAGKNTEK			-0.000580033	1334.72	445.913	1334.72	445.914	3	10	1.1.1.686.7	8.82278	990.06	729.57	8.87	0.19	2676.51
4	67.15	67.15	90.81	77.58	72.42	tr|A0A509AQ68|A0A509AQ68_PLABA; tr|A0A113S8Y8|A0A113S8Y8_PLABE	Phosphopyruvate hydratase OS=Plasmodium berghei (strain Anka) OX=5823 GN=PBANKA_1214300 PE=3 SV=1; Phosphopyruvate hydratase OS=Plasmodium berghei OX=5821 GN=ENO PE=3 SV=1			2	99	YPIISIEDPFDQDDWENYAK			0.00191243	2457.1	1229.56	2457.1	1229.56	2	19	1.1.1.1521.16	31.2073	2310.49	1988.96	31.19	0.05	3679.03
4	67.15	67.15	90.81	77.58	72.42	tr|A0A509AQ68|A0A509AQ68_PLABA; tr|A0A113S8Y8|A0A113S8Y8_PLABE	Phosphopyruvate hydratase OS=Plasmodium berghei (strain Anka) OX=5823 GN=PBANKA_1214300 PE=3 SV=1; Phosphopyruvate hydratase OS=Plasmodium berghei OX=5821 GN=ENO PE=3 SV=1			1.79588	98.67	YNQLFR			-0.00109095	839.428	420.721	839.429	420.722	2	8	1.1.1.876.3	13.9031	6197.08	5638.51	13.87	0.21	6727.93
4	67.15	67.15	90.81	77.58	72.42	tr|A0A509AQ68|A0A509AQ68_PLABA; tr|A0A113S8Y8|A0A113S8Y8_PLABE	Phosphopyruvate hydratase OS=Plasmodium berghei (strain Anka) OX=5823 GN=PBANKA_1214300 PE=3 SV=1; Phosphopyruvate hydratase OS=Plasmodium berghei OX=5821 GN=ENO PE=3 SV=1			1.37675	96.89	TYDLDFK			0.00351521	900.426	451.221	900.423	451.219	2	9	1.1.1.1008.2	17.4247	9956.53	9935.77	17.4	0.32	6310.61
4	67.15	67.15	90.81	77.58	72.42	tr|A0A509AQ68|A0A509AQ68_PLABA; tr|A0A113S8Y8|A0A113S8Y8_PLABE	Phosphopyruvate hydratase OS=Plasmodium berghei (strain Anka) OX=5823 GN=PBANKA_1214300 PE=3 SV=1; Phosphopyruvate hydratase OS=Plasmodium berghei OX=5821 GN=ENO PE=3 SV=1			1.07572	93.04	YLGKGVQQAIK			0.0034222	1203.7	602.858	1203.7	602.856	2	7	1.1.1.698.11	9.1554	464.19	417.36	9.17	0.08	1297.47
4	67.15	67.15	90.81	77.58	72.42	tr|A0A509AQ68|A0A509AQ68_PLABA; tr|A0A113S8Y8|A0A113S8Y8_PLABE	Phosphopyruvate hydratase OS=Plasmodium berghei (strain Anka) OX=5823 GN=PBANKA_1214300 PE=3 SV=1; Phosphopyruvate hydratase OS=Plasmodium berghei OX=5821 GN=ENO PE=3 SV=1			0.896196	99	MIVPVGAPSFK			-0.00178706	1144.63	573.322	1144.63	573.323	2	11	1.1.1.1165.4	21.6381	5221.82	3452.88	21.6	0.11	5440.43
4	67.15	67.15	90.81	77.58	72.42	tr|A0A509AQ68|A0A509AQ68_PLABA; tr|A0A113S8Y8|A0A113S8Y8_PLABE	Phosphopyruvate hydratase OS=Plasmodium berghei (strain Anka) OX=5823 GN=PBANKA_1214300 PE=3 SV=1; Phosphopyruvate hydratase OS=Plasmodium berghei OX=5821 GN=ENO PE=3 SV=1			0.00130485	83.93	YGAEVYHTLKSEIKK	Lys-loss@C-term		-0.00249532	1636.84	546.622	1636.85	546.623	3	20	1.1.1.939.8	15.5901	7801.13	7594.58	15.6	0.18	10356.8
4	67.15	67.15	90.81	77.58	72.42	tr|A0A509AQ68|A0A509AQ68_PLABA; tr|A0A113S8Y8|A0A113S8Y8_PLABE	Phosphopyruvate hydratase OS=Plasmodium berghei (strain Anka) OX=5823 GN=PBANKA_1214300 PE=3 SV=1; Phosphopyruvate hydratase OS=Plasmodium berghei OX=5821 GN=ENO PE=3 SV=1			0.000434506	99	ACNALLLK	Carbamyl@N-term; Methyl(C)@2	Methyl(C)@350	0.000551856	901.506	451.76	901.505	451.76	2	11	1.1.1.906.3	14.7099	4698.2	3859.07	14.76	0.16	4195.43
4	67.15	67.15	90.81	77.58	72.42	tr|A0A509AQ68|A0A509AQ68_PLABA; tr|A0A113S8Y8|A0A113S8Y8_PLABE	Phosphopyruvate hydratase OS=Plasmodium berghei (strain Anka) OX=5823 GN=PBANKA_1214300 PE=3 SV=1; Phosphopyruvate hydratase OS=Plasmodium berghei OX=5821 GN=ENO PE=3 SV=1			0	99	AAVPSGASTGIYEALELR			-0.00647665	1803.93	902.972	1803.94	902.976	2	21	1.1.1.1304.15	25.3849	21557.5	16596.1	25.44	0.27	16662
4	67.15	67.15	90.81	77.58	72.42	tr|A0A509AQ68|A0A509AQ68_PLABA; tr|A0A113S8Y8|A0A113S8Y8_PLABE	Phosphopyruvate hydratase OS=Plasmodium berghei (strain Anka) OX=5823 GN=PBANKA_1214300 PE=3 SV=1; Phosphopyruvate hydratase OS=Plasmodium berghei OX=5821 GN=ENO PE=3 SV=1			0	99	AAVPSGASTGIYEALELR			-0.00647665	1803.93	902.972	1803.94	902.976	2	24	1.1.1.1307.14	25.4638	21557.5	21222.4	25.44	0.27	18793.4
4	67.15	67.15	90.81	77.58	72.42	tr|A0A509AQ68|A0A509AQ68_PLABA; tr|A0A113S8Y8|A0A113S8Y8_PLABE	Phosphopyruvate hydratase OS=Plasmodium berghei (strain Anka) OX=5823 GN=PBANKA_1214300 PE=3 SV=1; Phosphopyruvate hydratase OS=Plasmodium berghei OX=5821 GN=ENO PE=3 SV=1			0	99	AAVPSGASTGIYEALELR			-0.00647665	1803.93	902.972	1803.94	902.976	2	21	1.1.1.1311.15	25.5724	21557.5	11047	25.44	0.27	12782.2
4	67.15	67.15	90.81	77.58	72.42	tr|A0A509AQ68|A0A509AQ68_PLABA; tr|A0A113S8Y8|A0A113S8Y8_PLABE	Phosphopyruvate hydratase OS=Plasmodium berghei (strain Anka) OX=5823 GN=PBANKA_1214300 PE=3 SV=1; Phosphopyruvate hydratase OS=Plasmodium berghei OX=5821 GN=ENO PE=3 SV=1			0	99	AAVPSGASTGIYEALELR			-0.00647665	1803.93	902.972	1803.94	902.976	2	19	1.1.1.1318.14	25.7588	21557.5	4850.63	25.44	0.27	8114.73
4	67.15	67.15	90.81	77.58	72.42	tr|A0A509AQ68|A0A509AQ68_PLABA; tr|A0A113S8Y8|A0A113S8Y8_PLABE	Phosphopyruvate hydratase OS=Plasmodium berghei (strain Anka) OX=5823 GN=PBANKA_1214300 PE=3 SV=1; Phosphopyruvate hydratase OS=Plasmodium berghei OX=5821 GN=ENO PE=3 SV=1			0	99	AAVPSGASTGIYEALELR			-0.00679117	1803.93	602.317	1803.94	602.32	3	16	1.1.1.1314.4	25.6382	11698	4079.11	25.44	0.19	7719.18
4	67.15	67.15	90.81	77.58	72.42	tr|A0A509AQ68|A0A509AQ68_PLABA; tr|A0A113S8Y8|A0A113S8Y8_PLABE	Phosphopyruvate hydratase OS=Plasmodium berghei (strain Anka) OX=5823 GN=PBANKA_1214300 PE=3 SV=1; Phosphopyruvate hydratase OS=Plasmodium berghei OX=5821 GN=ENO PE=3 SV=1			0	99	AAVPSGASTGIYEALELR	Pro->pyro-Glu(P)@4; Dehydrated(S)@5	Dehydrated(S)@39	0.0137014	1799.92	900.967	1799.91	900.96	2	15	1.1.1.1301.14	25.3036	754.75	533.44	25.34	0.05	8664.09
4	67.15	67.15	90.81	77.58	72.42	tr|A0A509AQ68|A0A509AQ68_PLABA; tr|A0A113S8Y8|A0A113S8Y8_PLABE	Phosphopyruvate hydratase OS=Plasmodium berghei (strain Anka) OX=5823 GN=PBANKA_1214300 PE=3 SV=1; Phosphopyruvate hydratase OS=Plasmodium berghei OX=5821 GN=ENO PE=3 SV=1			0	16.74	AAVPSGASTGIYEALELR	Pro->pyro-Glu(P)@4; Dehydrated(S)@8	Dehydrated(S)@42	0.0137014	1799.92	900.967	1799.91	900.96	2	15	1.1.1.1301.14	25.3036	754.75	533.44	25.34	0.05	8664.09
4	67.15	67.15	90.81	77.58	72.42	tr|A0A509AQ68|A0A509AQ68_PLABA; tr|A0A113S8Y8|A0A113S8Y8_PLABE	Phosphopyruvate hydratase OS=Plasmodium berghei (strain Anka) OX=5823 GN=PBANKA_1214300 PE=3 SV=1; Phosphopyruvate hydratase OS=Plasmodium berghei OX=5821 GN=ENO PE=3 SV=1			0	99	AAVPSGASTGIYEALELRDNDKSR			-0.00456532	2519.26	630.822	2519.26	630.823	4	24	1.1.1.1130.9	20.7062	20012.2	19787.5	20.72	0.08	23018.7
4	67.15	67.15	90.81	77.58	72.42	tr|A0A509AQ68|A0A509AQ68_PLABA; tr|A0A113S8Y8|A0A113S8Y8_PLABE	Phosphopyruvate hydratase OS=Plasmodium berghei (strain Anka) OX=5823 GN=PBANKA_1214300 PE=3 SV=1; Phosphopyruvate hydratase OS=Plasmodium berghei OX=5821 GN=ENO PE=3 SV=1			0	96.33	ACNALLLK	Carbamyl@N-term; Methyl(C)@2	Methyl(C)@350	0.000551856	901.506	451.76	901.505	451.76	2	11	1.1.1.909.3	14.79	4698.2	4535.97	14.76	0.16	3909.75
4	67.15	67.15	90.81	77.58	72.42	tr|A0A509AQ68|A0A509AQ68_PLABA; tr|A0A113S8Y8|A0A113S8Y8_PLABE	Phosphopyruvate hydratase OS=Plasmodium berghei (strain Anka) OX=5823 GN=PBANKA_1214300 PE=3 SV=1; Phosphopyruvate hydratase OS=Plasmodium berghei OX=5821 GN=ENO PE=3 SV=1			0	37.15	ACNALLLK	Acetyl@N-term; Methyl(C)@2; Deamidated(N)@3	Acetyl@349; Methyl(C)@350	0.0117853	901.506	451.76	901.494	451.754	2	11	1.1.1.909.3	14.79	4698.2	4535.97	14.76	0.16	3909.75
4	67.15	67.15	90.81	77.58	72.42	tr|A0A509AQ68|A0A509AQ68_PLABA; tr|A0A113S8Y8|A0A113S8Y8_PLABE	Phosphopyruvate hydratase OS=Plasmodium berghei (strain Anka) OX=5823 GN=PBANKA_1214300 PE=3 SV=1; Phosphopyruvate hydratase OS=Plasmodium berghei OX=5821 GN=ENO PE=3 SV=1			0	99	DVQIVGDDLLVTNPTR	Deamidated(Q)@3		0.00822966	1754.91	878.464	1754.91	878.46	2	19	1.1.1.1265.16	24.3377	3974.15	3560.18	24.29	0.21	8829.01
4	67.15	67.15	90.81	77.58	72.42	tr|A0A509AQ68|A0A509AQ68_PLABA; tr|A0A113S8Y8|A0A113S8Y8_PLABE	Phosphopyruvate hydratase OS=Plasmodium berghei (strain Anka) OX=5823 GN=PBANKA_1214300 PE=3 SV=1; Phosphopyruvate hydratase OS=Plasmodium berghei OX=5821 GN=ENO PE=3 SV=1			0	99	DVQIVGDDLLVTNPTRIEK			-0.00375014	2124.14	709.054	2124.14	709.055	3	23	1.1.1.1235.11	23.5231	24528.3	17943	23.59	0.13	18781.8
4	67.15	67.15	90.81	77.58	72.42	tr|A0A509AQ68|A0A509AQ68_PLABA; tr|A0A113S8Y8|A0A113S8Y8_PLABE	Phosphopyruvate hydratase OS=Plasmodium berghei (strain Anka) OX=5823 GN=PBANKA_1214300 PE=3 SV=1; Phosphopyruvate hydratase OS=Plasmodium berghei OX=5821 GN=ENO PE=3 SV=1			0	99	DVQIVGDDLLVTNPTRIEK			-0.00800792	2124.14	1063.08	2124.14	1063.08	2	21	1.1.1.1236.16	23.5564	6127.51	5864.85	23.58	0.08	10261.6
4	67.15	67.15	90.81	77.58	72.42	tr|A0A509AQ68|A0A509AQ68_PLABA; tr|A0A113S8Y8|A0A113S8Y8_PLABE	Phosphopyruvate hydratase OS=Plasmodium berghei (strain Anka) OX=5823 GN=PBANKA_1214300 PE=3 SV=1; Phosphopyruvate hydratase OS=Plasmodium berghei OX=5821 GN=ENO PE=3 SV=1			0	99	DVQIVGDDLLVTNPTRIEK			-0.00375014	2124.14	709.054	2124.14	709.055	3	21	1.1.1.1238.9	23.6006	24528.3	22975	23.59	0.13	22707.8
4	67.15	67.15	90.81	77.58	72.42	tr|A0A509AQ68|A0A509AQ68_PLABA; tr|A0A113S8Y8|A0A113S8Y8_PLABE	Phosphopyruvate hydratase OS=Plasmodium berghei (strain Anka) OX=5823 GN=PBANKA_1214300 PE=3 SV=1; Phosphopyruvate hydratase OS=Plasmodium berghei OX=5821 GN=ENO PE=3 SV=1			0	99	DVQIVGDDLLVTNPTRIEK			-0.00800792	2124.14	1063.08	2124.14	1063.08	2	17	1.1.1.1239.16	23.6371	6127.51	2092.32	23.58	0.08	7695.49
4	67.15	67.15	90.81	77.58	72.42	tr|A0A509AQ68|A0A509AQ68_PLABA; tr|A0A113S8Y8|A0A113S8Y8_PLABE	Phosphopyruvate hydratase OS=Plasmodium berghei (strain Anka) OX=5823 GN=PBANKA_1214300 PE=3 SV=1; Phosphopyruvate hydratase OS=Plasmodium berghei OX=5821 GN=ENO PE=3 SV=1			0	99	GNPTVEVDLETTLGIFR			0.00331224	1859.97	930.99	1859.96	930.989	2	20	1.1.1.1544.13	31.8248	4268.36	2860.26	31.86	0.11	4692.06
4	67.15	67.15	90.81	77.58	72.42	tr|A0A509AQ68|A0A509AQ68_PLABA; tr|A0A113S8Y8|A0A113S8Y8_PLABE	Phosphopyruvate hydratase OS=Plasmodium berghei (strain Anka) OX=5823 GN=PBANKA_1214300 PE=3 SV=1; Phosphopyruvate hydratase OS=Plasmodium berghei OX=5821 GN=ENO PE=3 SV=1			0	99	GNPTVEVDLETTLGIFR			-0.00584322	1859.96	930.986	1859.96	930.989	2	16	1.1.1.1549.14	31.9616	4272.96	4209.29	31.97	0.08	5841.43
4	67.15	67.15	90.81	77.58	72.42	tr|A0A509AQ68|A0A509AQ68_PLABA; tr|A0A113S8Y8|A0A113S8Y8_PLABE	Phosphopyruvate hydratase OS=Plasmodium berghei (strain Anka) OX=5823 GN=PBANKA_1214300 PE=3 SV=1; Phosphopyruvate hydratase OS=Plasmodium berghei OX=5821 GN=ENO PE=3 SV=1			0	69.7	GNPTVEVDLETTLGIFR			-1.01172	1858.95	930.483	1859.96	930.989	2	9	1.1.1.1586.12	32.9505	106.249	106.249			3802.72
4	67.15	67.15	90.81	77.58	72.42	tr|A0A509AQ68|A0A509AQ68_PLABA; tr|A0A113S8Y8|A0A113S8Y8_PLABE	Phosphopyruvate hydratase OS=Plasmodium berghei (strain Anka) OX=5823 GN=PBANKA_1214300 PE=3 SV=1; Phosphopyruvate hydratase OS=Plasmodium berghei OX=5821 GN=ENO PE=3 SV=1			0	99	IAMDVAASEFYNIETK			0.00357556	1800.86	901.439	1800.86	901.438	2	20	1.1.1.1309.14	25.5178	6384.2	5304.27	25.55	0.21	6954.39
4	67.15	67.15	90.81	77.58	72.42	tr|A0A509AQ68|A0A509AQ68_PLABA; tr|A0A113S8Y8|A0A113S8Y8_PLABE	Phosphopyruvate hydratase OS=Plasmodium berghei (strain Anka) OX=5823 GN=PBANKA_1214300 PE=3 SV=1; Phosphopyruvate hydratase OS=Plasmodium berghei OX=5821 GN=ENO PE=3 SV=1			0	99	IAMDVAASEFYNIETK			0.00357556	1800.86	901.439	1800.86	901.438	2	19	1.1.1.1312.12	25.5952	6384.2	5816.73	25.55	0.21	7225.27
4	67.15	67.15	90.81	77.58	72.42	tr|A0A509AQ68|A0A509AQ68_PLABA; tr|A0A113S8Y8|A0A113S8Y8_PLABE	Phosphopyruvate hydratase OS=Plasmodium berghei (strain Anka) OX=5823 GN=PBANKA_1214300 PE=3 SV=1; Phosphopyruvate hydratase OS=Plasmodium berghei OX=5821 GN=ENO PE=3 SV=1			0	99	IAMDVAASEFYNIETK			0.00357556	1800.86	901.439	1800.86	901.438	2	18	1.1.1.1315.15	25.6798	6384.2	4678.95	25.55	0.21	6761.4
4	67.15	67.15	90.81	77.58	72.42	tr|A0A509AQ68|A0A509AQ68_PLABA; tr|A0A113S8Y8|A0A113S8Y8_PLABE	Phosphopyruvate hydratase OS=Plasmodium berghei (strain Anka) OX=5823 GN=PBANKA_1214300 PE=3 SV=1; Phosphopyruvate hydratase OS=Plasmodium berghei OX=5821 GN=ENO PE=3 SV=1			0	99	IAMDVAASEFYNIETK			0.00736589	1800.87	601.297	1800.86	601.294	3	16	1.1.1.1317.5	25.7201	1930.05	1688.42	25.71	0.27	4173.59
4	67.15	67.15	90.81	77.58	72.42	tr|A0A509AQ68|A0A509AQ68_PLABA; tr|A0A113S8Y8|A0A113S8Y8_PLABE	Phosphopyruvate hydratase OS=Plasmodium berghei (strain Anka) OX=5823 GN=PBANKA_1214300 PE=3 SV=1; Phosphopyruvate hydratase OS=Plasmodium berghei OX=5821 GN=ENO PE=3 SV=1			0	99	IAMDVAASEFYNIETK			0.00274047	1800.86	901.439	1800.86	901.438	2	9	1.1.1.2160.10	48.4825	28.636	28.636			631.845
4	67.15	67.15	90.81	77.58	72.42	tr|A0A509AQ68|A0A509AQ68_PLABA; tr|A0A113S8Y8|A0A113S8Y8_PLABE	Phosphopyruvate hydratase OS=Plasmodium berghei (strain Anka) OX=5823 GN=PBANKA_1214300 PE=3 SV=1; Phosphopyruvate hydratase OS=Plasmodium berghei OX=5821 GN=ENO PE=3 SV=1			0	99	IEESLGANGSFAGDKFR			0.00349345	1796.87	599.965	1796.87	599.964	3	20	1.1.1.989.8	16.9254	25067.8	17607.5	16.97	0.13	15149.2
4	67.15	67.15	90.81	77.58	72.42	tr|A0A509AQ68|A0A509AQ68_PLABA; tr|A0A113S8Y8|A0A113S8Y8_PLABE	Phosphopyruvate hydratase OS=Plasmodium berghei (strain Anka) OX=5823 GN=PBANKA_1214300 PE=3 SV=1; Phosphopyruvate hydratase OS=Plasmodium berghei OX=5821 GN=ENO PE=3 SV=1			0	99	IEESLGANGSFAGDKFR			0.00349345	1796.87	599.965	1796.87	599.964	3	22	1.1.1.992.8	17.0058	25067.8	22599.2	16.97	0.13	19429.3
4	67.15	67.15	90.81	77.58	72.42	tr|A0A509AQ68|A0A509AQ68_PLABA; tr|A0A113S8Y8|A0A113S8Y8_PLABE	Phosphopyruvate hydratase OS=Plasmodium berghei (strain Anka) OX=5823 GN=PBANKA_1214300 PE=3 SV=1; Phosphopyruvate hydratase OS=Plasmodium berghei OX=5821 GN=ENO PE=3 SV=1			0	99	IEESLGANGSFAGDKFR			0.00349345	1796.87	599.965	1796.87	599.964	3	19	1.1.1.995.8	17.0859	25067.8	7272.94	16.97	0.13	10213.7
4	67.15	67.15	90.81	77.58	72.42	tr|A0A509AQ68|A0A509AQ68_PLABA; tr|A0A113S8Y8|A0A113S8Y8_PLABE	Phosphopyruvate hydratase OS=Plasmodium berghei (strain Anka) OX=5823 GN=PBANKA_1214300 PE=3 SV=1; Phosphopyruvate hydratase OS=Plasmodium berghei OX=5821 GN=ENO PE=3 SV=1			0	99	IEESLGANGSFAGDKFR	Deamidated(N)@8		0.00404902	1797.86	600.293	1797.85	600.292	3	19	1.1.1.1011.12	17.5177	7928.38	3673.04	17.61	0.21	14119.8
4	67.15	67.15	90.81	77.58	72.42	tr|A0A509AQ68|A0A509AQ68_PLABA; tr|A0A113S8Y8|A0A113S8Y8_PLABE	Phosphopyruvate hydratase OS=Plasmodium berghei (strain Anka) OX=5823 GN=PBANKA_1214300 PE=3 SV=1; Phosphopyruvate hydratase OS=Plasmodium berghei OX=5821 GN=ENO PE=3 SV=1			0	99	IEESLGANGSFAGDKFR	Deamidated(N)@8		0.00404902	1797.86	600.293	1797.85	600.292	3	20	1.1.1.1014.13	17.5989	7928.38	7541.94	17.61	0.21	26599.5
4	67.15	67.15	90.81	77.58	72.42	tr|A0A509AQ68|A0A509AQ68_PLABA; tr|A0A113S8Y8|A0A113S8Y8_PLABE	Phosphopyruvate hydratase OS=Plasmodium berghei (strain Anka) OX=5823 GN=PBANKA_1214300 PE=3 SV=1; Phosphopyruvate hydratase OS=Plasmodium berghei OX=5821 GN=ENO PE=3 SV=1			0	99	IEESLGANGSFAGDKFR	Deamidated(N)@8		-0.001078	1797.85	600.291	1797.85	600.292	3	20	1.1.1.1021.7	17.7764	8191.45	7762.13	17.77	0.19	11062.5
4	67.15	67.15	90.81	77.58	72.42	tr|A0A509AQ68|A0A509AQ68_PLABA; tr|A0A113S8Y8|A0A113S8Y8_PLABE	Phosphopyruvate hydratase OS=Plasmodium berghei (strain Anka) OX=5823 GN=PBANKA_1214300 PE=3 SV=1; Phosphopyruvate hydratase OS=Plasmodium berghei OX=5821 GN=ENO PE=3 SV=1			0	99	IEESLGANGSFAGDKFR	Deamidated(N)@8		0.0560517	1797.91	600.31	1797.85	600.292	3	19	1.1.1.1034.10	18.1255	1331.5	1172.44	18.09	0.11	6056.93
4	67.15	67.15	90.81	77.58	72.42	tr|A0A509AQ68|A0A509AQ68_PLABA; tr|A0A113S8Y8|A0A113S8Y8_PLABE	Phosphopyruvate hydratase OS=Plasmodium berghei (strain Anka) OX=5823 GN=PBANKA_1214300 PE=3 SV=1; Phosphopyruvate hydratase OS=Plasmodium berghei OX=5821 GN=ENO PE=3 SV=1			0	99	KIDNMMVQELDGSKTEWGWSK			-0.00749733	2481.16	621.297	2481.17	621.299	4	21	1.1.1.1217.10	23.0389	14531.5	11833.2	23.08	0.13	14294
4	67.15	67.15	90.81	77.58	72.42	tr|A0A509AQ68|A0A509AQ68_PLABA; tr|A0A113S8Y8|A0A113S8Y8_PLABE	Phosphopyruvate hydratase OS=Plasmodium berghei (strain Anka) OX=5823 GN=PBANKA_1214300 PE=3 SV=1; Phosphopyruvate hydratase OS=Plasmodium berghei OX=5821 GN=ENO PE=3 SV=1			0	99	KIDNMMVQELDGSKTEWGWSK			-0.00309873	2481.16	828.062	2481.17	828.063	3	32	1.1.1.1220.14	23.1241	13255.9	10269.9	23.08	0.11	14133.1
4	67.15	67.15	90.81	77.58	72.42	tr|A0A509AQ68|A0A509AQ68_PLABA; tr|A0A113S8Y8|A0A113S8Y8_PLABE	Phosphopyruvate hydratase OS=Plasmodium berghei (strain Anka) OX=5823 GN=PBANKA_1214300 PE=3 SV=1; Phosphopyruvate hydratase OS=Plasmodium berghei OX=5821 GN=ENO PE=3 SV=1			0	99	KIDNMMVQELDGSKTEWGWSK			-0.00749733	2481.16	621.297	2481.17	621.299	4	21	1.1.1.1221.9	23.1443	14531.5	9065.44	23.08	0.13	11595.7
4	67.15	67.15	90.81	77.58	72.42	tr|A0A509AQ68|A0A509AQ68_PLABA; tr|A0A113S8Y8|A0A113S8Y8_PLABE	Phosphopyruvate hydratase OS=Plasmodium berghei (strain Anka) OX=5823 GN=PBANKA_1214300 PE=3 SV=1; Phosphopyruvate hydratase OS=Plasmodium berghei OX=5821 GN=ENO PE=3 SV=1			0	99	KIDNMMVQELDGSKTEWGWSK			-0.00749733	2481.16	621.297	2481.17	621.299	4	20	1.1.1.1223.7	23.1954	14531.5	2954.35	23.08	0.13	9965.43
4	67.15	67.15	90.81	77.58	72.42	tr|A0A509AQ68|A0A509AQ68_PLABA; tr|A0A113S8Y8|A0A113S8Y8_PLABE	Phosphopyruvate hydratase OS=Plasmodium berghei (strain Anka) OX=5823 GN=PBANKA_1214300 PE=3 SV=1; Phosphopyruvate hydratase OS=Plasmodium berghei OX=5821 GN=ENO PE=3 SV=1			0	99	KYPIISIEDPFDQDDWENYAK			0.000151417	2585.2	862.739	2585.2	862.739	3	21	1.1.1.1413.12	28.3013	11537.2	9986.91	28.34	0.27	14739.9
4	67.15	67.15	90.81	77.58	72.42	tr|A0A509AQ68|A0A509AQ68_PLABA; tr|A0A113S8Y8|A0A113S8Y8_PLABE	Phosphopyruvate hydratase OS=Plasmodium berghei (strain Anka) OX=5823 GN=PBANKA_1214300 PE=3 SV=1; Phosphopyruvate hydratase OS=Plasmodium berghei OX=5821 GN=ENO PE=3 SV=1			0	99	KYPIISIEDPFDQDDWENYAK			0.000151417	2585.2	862.739	2585.2	862.739	3	19	1.1.1.1420.14	28.4901	11537.2	5698.9	28.34	0.27	9445.6
4	67.15	67.15	90.81	77.58	72.42	tr|A0A509AQ68|A0A509AQ68_PLABA; tr|A0A113S8Y8|A0A113S8Y8_PLABE	Phosphopyruvate hydratase OS=Plasmodium berghei (strain Anka) OX=5823 GN=PBANKA_1214300 PE=3 SV=1; Phosphopyruvate hydratase OS=Plasmodium berghei OX=5821 GN=ENO PE=3 SV=1			0	99	KYPIISIEDPFDQDDWENYAK			0.000151417	2585.2	862.739	2585.2	862.739	3	20	1.1.1.1423.10	28.5647	11537.2	3117.19	28.34	0.27	8958.9
4	67.15	67.15	90.81	77.58	72.42	tr|A0A509AQ68|A0A509AQ68_PLABA; tr|A0A113S8Y8|A0A113S8Y8_PLABE	Phosphopyruvate hydratase OS=Plasmodium berghei (strain Anka) OX=5823 GN=PBANKA_1214300 PE=3 SV=1; Phosphopyruvate hydratase OS=Plasmodium berghei OX=5821 GN=ENO PE=3 SV=1			0	89.35	LGANAILAISM	Deamidated(N)@4; Octanoyl(S)@10	Octanoyl(S)@121	0.00374353	1199.69	600.851	1199.68	600.849	2	10	1.1.1.1558.3	32.1908	3683.68	2409.73	32.24	0.11	3286.69
4	67.15	67.15	90.81	77.58	72.42	tr|A0A509AQ68|A0A509AQ68_PLABA; tr|A0A113S8Y8|A0A113S8Y8_PLABE	Phosphopyruvate hydratase OS=Plasmodium berghei (strain Anka) OX=5823 GN=PBANKA_1214300 PE=3 SV=1; Phosphopyruvate hydratase OS=Plasmodium berghei OX=5821 GN=ENO PE=3 SV=1			0	99	LSFQEFMIVPVGAPSFK			0.00386205	1895.99	949.002	1895.99	949	2	22	1.1.1.1587.15	32.9812	25398.7	25310.4	32.96	0.16	22505.5
4	67.15	67.15	90.81	77.58	72.42	tr|A0A509AQ68|A0A509AQ68_PLABA; tr|A0A113S8Y8|A0A113S8Y8_PLABE	Phosphopyruvate hydratase OS=Plasmodium berghei (strain Anka) OX=5823 GN=PBANKA_1214300 PE=3 SV=1; Phosphopyruvate hydratase OS=Plasmodium berghei OX=5821 GN=ENO PE=3 SV=1			0	99	LSFQEFMIVPVGAPSFK			0.00703845	1895.99	633.005	1895.99	633.002	3	17	1.1.1.1588.5	32.995	11084.5	10925.5	32.99	0.13	8628.08
4	67.15	67.15	90.81	77.58	72.42	tr|A0A509AQ68|A0A509AQ68_PLABA; tr|A0A113S8Y8|A0A113S8Y8_PLABE	Phosphopyruvate hydratase OS=Plasmodium berghei (strain Anka) OX=5823 GN=PBANKA_1214300 PE=3 SV=1; Phosphopyruvate hydratase OS=Plasmodium berghei OX=5821 GN=ENO PE=3 SV=1			0	99	LSFQEFMIVPVGAPSFK			0.00386205	1895.99	949.002	1895.99	949	2	21	1.1.1.1590.15	33.0623	25398.7	14737.6	32.96	0.16	14182.5
4	67.15	67.15	90.81	77.58	72.42	tr|A0A509AQ68|A0A509AQ68_PLABA; tr|A0A113S8Y8|A0A113S8Y8_PLABE	Phosphopyruvate hydratase OS=Plasmodium berghei (strain Anka) OX=5823 GN=PBANKA_1214300 PE=3 SV=1; Phosphopyruvate hydratase OS=Plasmodium berghei OX=5821 GN=ENO PE=3 SV=1			0	99	LSFQEFMIVPVGAPSFK			0.00386205	1895.99	949.002	1895.99	949	2	19	1.1.1.1593.15	33.1432	25398.7	4098.86	32.96	0.16	7477.43
4	67.15	67.15	90.81	77.58	72.42	tr|A0A509AQ68|A0A509AQ68_PLABA; tr|A0A113S8Y8|A0A113S8Y8_PLABE	Phosphopyruvate hydratase OS=Plasmodium berghei (strain Anka) OX=5823 GN=PBANKA_1214300 PE=3 SV=1; Phosphopyruvate hydratase OS=Plasmodium berghei OX=5821 GN=ENO PE=3 SV=1			0	99	LSFQEFMIVPVGAPSFK			0.00386205	1895.99	949.002	1895.99	949	2	16	1.1.1.1597.12	33.2474	25398.7	1598.98	32.96	0.16	5376.49
4	67.15	67.15	90.81	77.58	72.42	tr|A0A509AQ68|A0A509AQ68_PLABA; tr|A0A113S8Y8|A0A113S8Y8_PLABE	Phosphopyruvate hydratase OS=Plasmodium berghei (strain Anka) OX=5823 GN=PBANKA_1214300 PE=3 SV=1; Phosphopyruvate hydratase OS=Plasmodium berghei OX=5821 GN=ENO PE=3 SV=1			0	99	LSFQEFMIVPVGAPSFK			0.00386205	1895.99	949.002	1895.99	949	2	15	1.1.1.1582.13	32.8443	25398.7	3420.21	32.96	0.16	7773.11
4	67.15	67.15	90.81	77.58	72.42	tr|A0A509AQ68|A0A509AQ68_PLABA; tr|A0A113S8Y8|A0A113S8Y8_PLABE	Phosphopyruvate hydratase OS=Plasmodium berghei (strain Anka) OX=5823 GN=PBANKA_1214300 PE=3 SV=1; Phosphopyruvate hydratase OS=Plasmodium berghei OX=5821 GN=ENO PE=3 SV=1			0	99	LTEAIGKDVQIVGDDLLVTNPTR			-0.00917412	2466.32	823.115	2466.33	823.118	3	27	1.1.1.1323.13	25.892	10786.2	3179.99	25.95	0.11	20402
4	67.15	67.15	90.81	77.58	72.42	tr|A0A509AQ68|A0A509AQ68_PLABA; tr|A0A113S8Y8|A0A113S8Y8_PLABE	Phosphopyruvate hydratase OS=Plasmodium berghei (strain Anka) OX=5823 GN=PBANKA_1214300 PE=3 SV=1; Phosphopyruvate hydratase OS=Plasmodium berghei OX=5821 GN=ENO PE=3 SV=1			0	99	LTEAIGKDVQIVGDDLLVTNPTRIEK			0.00629298	2836.56	710.148	2836.55	710.146	4	30	1.1.1.1308.8	25.4827	27554.6	8463.91	25.58	0.13	12691.6
4	67.15	67.15	90.81	77.58	72.42	tr|A0A509AQ68|A0A509AQ68_PLABA; tr|A0A113S8Y8|A0A113S8Y8_PLABE	Phosphopyruvate hydratase OS=Plasmodium berghei (strain Anka) OX=5823 GN=PBANKA_1214300 PE=3 SV=1; Phosphopyruvate hydratase OS=Plasmodium berghei OX=5821 GN=ENO PE=3 SV=1			0	99	LTEAIGKDVQIVGDDLLVTNPTRIEK			0.00629298	2836.56	710.148	2836.55	710.146	4	35	1.1.1.1311.9	25.5644	27554.6	26297.5	25.58	0.13	26942.3
4	67.15	67.15	90.81	77.58	72.42	tr|A0A509AQ68|A0A509AQ68_PLABA; tr|A0A113S8Y8|A0A113S8Y8_PLABE	Phosphopyruvate hydratase OS=Plasmodium berghei (strain Anka) OX=5823 GN=PBANKA_1214300 PE=3 SV=1; Phosphopyruvate hydratase OS=Plasmodium berghei OX=5821 GN=ENO PE=3 SV=1			0	99	LTEAIGKDVQIVGDDLLVTNPTRIEK			0.00629298	2836.56	710.148	2836.55	710.146	4	35	1.1.1.1314.9	25.6449	27554.6	16806.1	25.58	0.13	19732.5
4	67.15	67.15	90.81	77.58	72.42	tr|A0A509AQ68|A0A509AQ68_PLABA; tr|A0A113S8Y8|A0A113S8Y8_PLABE	Phosphopyruvate hydratase OS=Plasmodium berghei (strain Anka) OX=5823 GN=PBANKA_1214300 PE=3 SV=1; Phosphopyruvate hydratase OS=Plasmodium berghei OX=5821 GN=ENO PE=3 SV=1			0	99	MIVPVGAPSFK			-0.00959966	1144.62	573.318	1144.63	573.323	2	12	1.1.1.1161.6	21.5335	6103.71	5924.99	21.5	0.22	9864.12
4	67.15	67.15	90.81	77.58	72.42	tr|A0A509AQ68|A0A509AQ68_PLABA; tr|A0A113S8Y8|A0A113S8Y8_PLABE	Phosphopyruvate hydratase OS=Plasmodium berghei (strain Anka) OX=5823 GN=PBANKA_1214300 PE=3 SV=1; Phosphopyruvate hydratase OS=Plasmodium berghei OX=5821 GN=ENO PE=3 SV=1			0	99	NINEIIAPK			0.000530263	1010.58	506.296	1010.58	506.295	2	13	1.1.1.928.9	15.3018	18383	12610.9	15.18	0.26	10613.9
4	67.15	67.15	90.81	77.58	72.42	tr|A0A509AQ68|A0A509AQ68_PLABA; tr|A0A113S8Y8|A0A113S8Y8_PLABE	Phosphopyruvate hydratase OS=Plasmodium berghei (strain Anka) OX=5823 GN=PBANKA_1214300 PE=3 SV=1; Phosphopyruvate hydratase OS=Plasmodium berghei OX=5821 GN=ENO PE=3 SV=1			0	99	NINEIIAPK			0.000530263	1010.58	506.296	1010.58	506.295	2	13	1.1.1.931.9	15.3807	18383	7810.34	15.18	0.26	7597
4	67.15	67.15	90.81	77.58	72.42	tr|A0A509AQ68|A0A509AQ68_PLABA; tr|A0A113S8Y8|A0A113S8Y8_PLABE	Phosphopyruvate hydratase OS=Plasmodium berghei (strain Anka) OX=5823 GN=PBANKA_1214300 PE=3 SV=1; Phosphopyruvate hydratase OS=Plasmodium berghei OX=5821 GN=ENO PE=3 SV=1			0	99	NINEIIAPK			0.000530263	1010.58	506.296	1010.58	506.295	2	13	1.1.1.922.8	15.1421	18383	15680.3	15.18	0.26	11662.8
4	67.15	67.15	90.81	77.58	72.42	tr|A0A509AQ68|A0A509AQ68_PLABA; tr|A0A113S8Y8|A0A113S8Y8_PLABE	Phosphopyruvate hydratase OS=Plasmodium berghei (strain Anka) OX=5823 GN=PBANKA_1214300 PE=3 SV=1; Phosphopyruvate hydratase OS=Plasmodium berghei OX=5821 GN=ENO PE=3 SV=1			0	99	NINEIIAPK			0.000530263	1010.58	506.296	1010.58	506.295	2	11	1.1.1.937.9	15.5385	18383	2163.77	15.18	0.26	4506.96
4	67.15	67.15	90.81	77.58	72.42	tr|A0A509AQ68|A0A509AQ68_PLABA; tr|A0A113S8Y8|A0A113S8Y8_PLABE	Phosphopyruvate hydratase OS=Plasmodium berghei (strain Anka) OX=5823 GN=PBANKA_1214300 PE=3 SV=1; Phosphopyruvate hydratase OS=Plasmodium berghei OX=5821 GN=ENO PE=3 SV=1			0	99	NINEIIAPK			0.000530263	1010.58	506.296	1010.58	506.295	2	12	1.1.1.940.6	15.6138	18383	963.98	15.18	0.26	4984.54
4	67.15	67.15	90.81	77.58	72.42	tr|A0A509AQ68|A0A509AQ68_PLABA; tr|A0A113S8Y8|A0A113S8Y8_PLABE	Phosphopyruvate hydratase OS=Plasmodium berghei (strain Anka) OX=5823 GN=PBANKA_1214300 PE=3 SV=1; Phosphopyruvate hydratase OS=Plasmodium berghei OX=5821 GN=ENO PE=3 SV=1			0	99	NINEIIAPK			0.000530263	1010.58	506.296	1010.58	506.295	2	13	1.1.1.925.11	15.225	18383	17916.9	15.18	0.26	12871.1
4	67.15	67.15	90.81	77.58	72.42	tr|A0A509AQ68|A0A509AQ68_PLABA; tr|A0A113S8Y8|A0A113S8Y8_PLABE	Phosphopyruvate hydratase OS=Plasmodium berghei (strain Anka) OX=5823 GN=PBANKA_1214300 PE=3 SV=1; Phosphopyruvate hydratase OS=Plasmodium berghei OX=5821 GN=ENO PE=3 SV=1			0	99	NINEIIAPK			0.000530263	1010.58	506.296	1010.58	506.295	2	13	1.1.1.919.8	15.0632	18383	5802.01	15.18	0.26	8393.21
4	67.15	67.15	90.81	77.58	72.42	tr|A0A509AQ68|A0A509AQ68_PLABA; tr|A0A113S8Y8|A0A113S8Y8_PLABE	Phosphopyruvate hydratase OS=Plasmodium berghei (strain Anka) OX=5823 GN=PBANKA_1214300 PE=3 SV=1; Phosphopyruvate hydratase OS=Plasmodium berghei OX=5821 GN=ENO PE=3 SV=1			0	15.32	NINEIIAPK			-0.00831993	1010.57	506.291	1010.58	506.295	2	8	1.1.1.946.8	15.7753	1106.08	560.32	15.71	0.05	5446.15
4	67.15	67.15	90.81	77.58	72.42	tr|A0A509AQ68|A0A509AQ68_PLABA; tr|A0A113S8Y8|A0A113S8Y8_PLABE	Phosphopyruvate hydratase OS=Plasmodium berghei (strain Anka) OX=5823 GN=PBANKA_1214300 PE=3 SV=1; Phosphopyruvate hydratase OS=Plasmodium berghei OX=5821 GN=ENO PE=3 SV=1			0	99	NNWGVMVSHR			0.00503421	1198.57	600.293	1198.57	600.291	2	12	1.1.1.869.13	13.7309	4500.02	2261.8	13.84	0.24	3887.34
4	67.15	67.15	90.81	77.58	72.42	tr|A0A509AQ68|A0A509AQ68_PLABA; tr|A0A113S8Y8|A0A113S8Y8_PLABE	Phosphopyruvate hydratase OS=Plasmodium berghei (strain Anka) OX=5823 GN=PBANKA_1214300 PE=3 SV=1; Phosphopyruvate hydratase OS=Plasmodium berghei OX=5821 GN=ENO PE=3 SV=1			0	99	NNWGVMVSHR			0.00503421	1198.57	600.293	1198.57	600.291	2	12	1.1.1.872.14	13.8113	4500.02	4290.87	13.84	0.24	4763.2
4	67.15	67.15	90.81	77.58	72.42	tr|A0A509AQ68|A0A509AQ68_PLABA; tr|A0A113S8Y8|A0A113S8Y8_PLABE	Phosphopyruvate hydratase OS=Plasmodium berghei (strain Anka) OX=5823 GN=PBANKA_1214300 PE=3 SV=1; Phosphopyruvate hydratase OS=Plasmodium berghei OX=5821 GN=ENO PE=3 SV=1			0	99	NNWGVMVSHR			0.00503421	1198.57	600.293	1198.57	600.291	2	12	1.1.1.875.13	13.89	4500.02	3043.97	13.84	0.24	4486
4	67.15	67.15	90.81	77.58	72.42	tr|A0A509AQ68|A0A509AQ68_PLABA; tr|A0A113S8Y8|A0A113S8Y8_PLABE	Phosphopyruvate hydratase OS=Plasmodium berghei (strain Anka) OX=5823 GN=PBANKA_1214300 PE=3 SV=1; Phosphopyruvate hydratase OS=Plasmodium berghei OX=5821 GN=ENO PE=3 SV=1			0	99	NNWGVMVSHR			0.00503421	1198.57	600.293	1198.57	600.291	2	12	1.1.1.878.13	13.9698	4500.02	2277.65	13.84	0.24	3451.3
4	67.15	67.15	90.81	77.58	72.42	tr|A0A509AQ68|A0A509AQ68_PLABA; tr|A0A113S8Y8|A0A113S8Y8_PLABE	Phosphopyruvate hydratase OS=Plasmodium berghei (strain Anka) OX=5823 GN=PBANKA_1214300 PE=3 SV=1; Phosphopyruvate hydratase OS=Plasmodium berghei OX=5821 GN=ENO PE=3 SV=1			0	82.5	NNWGVMVSHR			-0.00717298	1198.56	600.287	1198.57	600.291	2	9	1.1.1.887.13	14.2111	1077.22	1033.79	14.22	0.19	3997.29
4	67.15	67.15	90.81	77.58	72.42	tr|A0A509AQ68|A0A509AQ68_PLABA; tr|A0A113S8Y8|A0A113S8Y8_PLABE	Phosphopyruvate hydratase OS=Plasmodium berghei (strain Anka) OX=5823 GN=PBANKA_1214300 PE=3 SV=1; Phosphopyruvate hydratase OS=Plasmodium berghei OX=5821 GN=ENO PE=3 SV=1			0	99	SGETEDVFIADLVVALR			-0.00257316	1832.95	917.482	1832.95	917.483	2	20	1.1.1.1698.12	35.9571	2540.52	1355.6	36.02	0.19	6622.62
4	67.15	67.15	90.81	77.58	72.42	tr|A0A509AQ68|A0A509AQ68_PLABA; tr|A0A113S8Y8|A0A113S8Y8_PLABE	Phosphopyruvate hydratase OS=Plasmodium berghei (strain Anka) OX=5823 GN=PBANKA_1214300 PE=3 SV=1; Phosphopyruvate hydratase OS=Plasmodium berghei OX=5821 GN=ENO PE=3 SV=1			0	99	SGETEDVFIADLVVALR			-0.00257316	1832.95	917.482	1832.95	917.483	2	19	1.1.1.1703.12	36.0922	2540.52	1493.73	36.02	0.19	5880.72
4	67.15	67.15	90.81	77.58	72.42	tr|A0A509AQ68|A0A509AQ68_PLABA; tr|A0A113S8Y8|A0A113S8Y8_PLABE	Phosphopyruvate hydratase OS=Plasmodium berghei (strain Anka) OX=5823 GN=PBANKA_1214300 PE=3 SV=1; Phosphopyruvate hydratase OS=Plasmodium berghei OX=5821 GN=ENO PE=3 SV=1			0	99	SGETEDVFIADLVVALR			0.00304219	1832.96	917.485	1832.95	917.483	2	20	1.1.1.1706.15	36.1774	2254.08	1792.47	36.21	0.43	6475.77
4	67.15	67.15	90.81	77.58	72.42	tr|A0A509AQ68|A0A509AQ68_PLABA; tr|A0A113S8Y8|A0A113S8Y8_PLABE	Phosphopyruvate hydratase OS=Plasmodium berghei (strain Anka) OX=5823 GN=PBANKA_1214300 PE=3 SV=1; Phosphopyruvate hydratase OS=Plasmodium berghei OX=5821 GN=ENO PE=3 SV=1			0	99	SGETEDVFIADLVVALR			0.00304219	1832.96	917.485	1832.95	917.483	2	19	1.1.1.1709.14	36.2572	2254.08	2244.65	36.21	0.43	6551.88
4	67.15	67.15	90.81	77.58	72.42	tr|A0A509AQ68|A0A509AQ68_PLABA; tr|A0A113S8Y8|A0A113S8Y8_PLABE	Phosphopyruvate hydratase OS=Plasmodium berghei (strain Anka) OX=5823 GN=PBANKA_1214300 PE=3 SV=1; Phosphopyruvate hydratase OS=Plasmodium berghei OX=5821 GN=ENO PE=3 SV=1			0	99	SGETEDVFIADLVVALR			0.00206561	1832.95	917.484	1832.95	917.483	2	20	1.1.1.1712.15	36.3396	2159.76	2011.11	36.43	0.32	5677.14
4	67.15	67.15	90.81	77.58	72.42	tr|A0A509AQ68|A0A509AQ68_PLABA; tr|A0A113S8Y8|A0A113S8Y8_PLABE	Phosphopyruvate hydratase OS=Plasmodium berghei (strain Anka) OX=5823 GN=PBANKA_1214300 PE=3 SV=1; Phosphopyruvate hydratase OS=Plasmodium berghei OX=5821 GN=ENO PE=3 SV=1			0	99	SGETEDVFIADLVVALR			-0.0141701	1832.94	917.476	1832.95	917.483	2	12	1.1.1.1732.13	36.8785	1032.24	963.27	36.89	0.11	4262.09
4	67.15	67.15	90.81	77.58	72.42	tr|A0A509AQ68|A0A509AQ68_PLABA; tr|A0A113S8Y8|A0A113S8Y8_PLABE	Phosphopyruvate hydratase OS=Plasmodium berghei (strain Anka) OX=5823 GN=PBANKA_1214300 PE=3 SV=1; Phosphopyruvate hydratase OS=Plasmodium berghei OX=5821 GN=ENO PE=3 SV=1			0	99	SGETEDVFIADLVVALR			-0.0141701	1832.94	917.476	1832.95	917.483	2	12	1.1.1.1735.14	36.9605	1032.24	404.44	36.89	0.11	4242.81
4	67.15	67.15	90.81	77.58	72.42	tr|A0A509AQ68|A0A509AQ68_PLABA; tr|A0A113S8Y8|A0A113S8Y8_PLABE	Phosphopyruvate hydratase OS=Plasmodium berghei (strain Anka) OX=5823 GN=PBANKA_1214300 PE=3 SV=1; Phosphopyruvate hydratase OS=Plasmodium berghei OX=5821 GN=ENO PE=3 SV=1			0	99	SGETEDVFIADLVVALR			0.021231	1832.97	917.494	1832.95	917.483	2	13	1.1.1.1739.15	37.0706	544.5	497.2	37.08	0.08	4552.18
4	67.15	67.15	90.81	77.58	72.42	tr|A0A509AQ68|A0A509AQ68_PLABA; tr|A0A113S8Y8|A0A113S8Y8_PLABE	Phosphopyruvate hydratase OS=Plasmodium berghei (strain Anka) OX=5823 GN=PBANKA_1214300 PE=3 SV=1; Phosphopyruvate hydratase OS=Plasmodium berghei OX=5821 GN=ENO PE=3 SV=1			0	99	SGETEDVFIADLVVALR			0.00206561	1832.95	917.484	1832.95	917.483	2	15	1.1.1.1716.14	36.4468	2159.76	1882.18	36.43	0.32	7596.98
4	67.15	67.15	90.81	77.58	72.42	tr|A0A509AQ68|A0A509AQ68_PLABA; tr|A0A113S8Y8|A0A113S8Y8_PLABE	Phosphopyruvate hydratase OS=Plasmodium berghei (strain Anka) OX=5823 GN=PBANKA_1214300 PE=3 SV=1; Phosphopyruvate hydratase OS=Plasmodium berghei OX=5821 GN=ENO PE=3 SV=1			0	98.22	SGETEDVFIADLVVALR			0.00206561	1832.95	917.484	1832.95	917.483	2	14	1.1.1.1723.13	36.6345	2159.76	1017.98	36.43	0.32	7611.7
4	67.15	67.15	90.81	77.58	72.42	tr|A0A509AQ68|A0A509AQ68_PLABA; tr|A0A113S8Y8|A0A113S8Y8_PLABE	Phosphopyruvate hydratase OS=Plasmodium berghei (strain Anka) OX=5823 GN=PBANKA_1214300 PE=3 SV=1; Phosphopyruvate hydratase OS=Plasmodium berghei OX=5821 GN=ENO PE=3 SV=1			0	97.85	SGETEDVFIADLVVALR			0.00206561	1832.95	917.484	1832.95	917.483	2	17	1.1.1.1719.15	36.5292	2159.76	1472.63	36.43	0.32	10984.1
4	67.15	67.15	90.81	77.58	72.42	tr|A0A509AQ68|A0A509AQ68_PLABA; tr|A0A113S8Y8|A0A113S8Y8_PLABE	Phosphopyruvate hydratase OS=Plasmodium berghei (strain Anka) OX=5823 GN=PBANKA_1214300 PE=3 SV=1; Phosphopyruvate hydratase OS=Plasmodium berghei OX=5821 GN=ENO PE=3 SV=1			0	49.25	SGETEDVFIADLVVALR			0.00206561	1832.95	917.484	1832.95	917.483	2	10	1.1.1.1723.14	36.6358	2159.76	1021.91	36.43	0.32	7079.31
4	67.15	67.15	90.81	77.58	72.42	tr|A0A509AQ68|A0A509AQ68_PLABA; tr|A0A113S8Y8|A0A113S8Y8_PLABE	Phosphopyruvate hydratase OS=Plasmodium berghei (strain Anka) OX=5823 GN=PBANKA_1214300 PE=3 SV=1; Phosphopyruvate hydratase OS=Plasmodium berghei OX=5821 GN=ENO PE=3 SV=1			0	37.89	SGETEDVFIADLVVALR			0.00206561	1832.95	917.484	1832.95	917.483	2	11	1.1.1.1717.14	36.4738	2159.76	1676.01	36.43	0.32	7845.69
4	67.15	67.15	90.81	77.58	72.42	tr|A0A509AQ68|A0A509AQ68_PLABA; tr|A0A113S8Y8|A0A113S8Y8_PLABE	Phosphopyruvate hydratase OS=Plasmodium berghei (strain Anka) OX=5823 GN=PBANKA_1214300 PE=3 SV=1; Phosphopyruvate hydratase OS=Plasmodium berghei OX=5821 GN=ENO PE=3 SV=1			0	17.6	SGETEDVFIADLVVALR			-0.0168557	1832.94	917.475	1832.95	917.483	2	7	1.1.1.1757.16	37.5592	77.4829	77.4829			3322.14
4	67.15	67.15	90.81	77.58	72.42	tr|A0A509AQ68|A0A509AQ68_PLABA; tr|A0A113S8Y8|A0A113S8Y8_PLABE	Phosphopyruvate hydratase OS=Plasmodium berghei (strain Anka) OX=5823 GN=PBANKA_1214300 PE=3 SV=1; Phosphopyruvate hydratase OS=Plasmodium berghei OX=5821 GN=ENO PE=3 SV=1			0	99	TGQELVDLYIELVK			-0.0056528	1618.88	810.445	1618.88	810.448	2	21	1.1.1.1593.8	33.1339	12981	12800.1	33.15	0.22	12421.4
4	67.15	67.15	90.81	77.58	72.42	tr|A0A509AQ68|A0A509AQ68_PLABA; tr|A0A113S8Y8|A0A113S8Y8_PLABE	Phosphopyruvate hydratase OS=Plasmodium berghei (strain Anka) OX=5823 GN=PBANKA_1214300 PE=3 SV=1; Phosphopyruvate hydratase OS=Plasmodium berghei OX=5821 GN=ENO PE=3 SV=1			0	99	TGQELVDLYIELVK			-0.0056528	1618.88	810.445	1618.88	810.448	2	21	1.1.1.1596.13	33.2219	12981	8735.12	33.15	0.22	13210.5
4	67.15	67.15	90.81	77.58	72.42	tr|A0A509AQ68|A0A509AQ68_PLABA; tr|A0A113S8Y8|A0A113S8Y8_PLABE	Phosphopyruvate hydratase OS=Plasmodium berghei (strain Anka) OX=5823 GN=PBANKA_1214300 PE=3 SV=1; Phosphopyruvate hydratase OS=Plasmodium berghei OX=5821 GN=ENO PE=3 SV=1			0	99	TGQELVDLYIELVK	Deamidated(Q)@3		0.0153555	1619.88	810.948	1619.87	810.94	2	22	1.1.1.1593.10	33.1365	4969.76	3973.45	33.17	0.24	12789.5
4	67.15	67.15	90.81	77.58	72.42	tr|A0A509AQ68|A0A509AQ68_PLABA; tr|A0A113S8Y8|A0A113S8Y8_PLABE	Phosphopyruvate hydratase OS=Plasmodium berghei (strain Anka) OX=5823 GN=PBANKA_1214300 PE=3 SV=1; Phosphopyruvate hydratase OS=Plasmodium berghei OX=5821 GN=ENO PE=3 SV=1			0	99	TGQELVDLYIELVK			-0.0056528	1618.88	810.445	1618.88	810.448	2	18	1.1.1.1589.13	33.0326	12981	6925.23	33.15	0.22	14158.5
4	67.15	67.15	90.81	77.58	72.42	tr|A0A509AQ68|A0A509AQ68_PLABA; tr|A0A113S8Y8|A0A113S8Y8_PLABE	Phosphopyruvate hydratase OS=Plasmodium berghei (strain Anka) OX=5823 GN=PBANKA_1214300 PE=3 SV=1; Phosphopyruvate hydratase OS=Plasmodium berghei OX=5821 GN=ENO PE=3 SV=1			0	93.66	TGQELVDLYIELVK			-0.0056528	1618.88	810.445	1618.88	810.448	2	13	1.1.1.1605.14	33.4665	12981	2745.86	33.15	0.22	6700.71
4	67.15	67.15	90.81	77.58	72.42	tr|A0A509AQ68|A0A509AQ68_PLABA; tr|A0A113S8Y8|A0A113S8Y8_PLABE	Phosphopyruvate hydratase OS=Plasmodium berghei (strain Anka) OX=5823 GN=PBANKA_1214300 PE=3 SV=1; Phosphopyruvate hydratase OS=Plasmodium berghei OX=5821 GN=ENO PE=3 SV=1			0	99	TGQELVDLYIELVKK			-0.00652274	1746.97	583.331	1746.98	583.333	3	22	1.1.1.1475.4	29.9508	7321.39	3115.26	30.02	0.13	4398.13
4	67.15	67.15	90.81	77.58	72.42	tr|A0A509AQ68|A0A509AQ68_PLABA; tr|A0A113S8Y8|A0A113S8Y8_PLABE	Phosphopyruvate hydratase OS=Plasmodium berghei (strain Anka) OX=5823 GN=PBANKA_1214300 PE=3 SV=1; Phosphopyruvate hydratase OS=Plasmodium berghei OX=5821 GN=ENO PE=3 SV=1			0	99	TGQELVDLYIELVKK			-0.00652274	1746.97	583.331	1746.98	583.333	3	21	1.1.1.1478.5	30.0324	7321.39	7011.04	30.02	0.13	6483.94
4	67.15	67.15	90.81	77.58	72.42	tr|A0A509AQ68|A0A509AQ68_PLABA; tr|A0A113S8Y8|A0A113S8Y8_PLABE	Phosphopyruvate hydratase OS=Plasmodium berghei (strain Anka) OX=5823 GN=PBANKA_1214300 PE=3 SV=1; Phosphopyruvate hydratase OS=Plasmodium berghei OX=5821 GN=ENO PE=3 SV=1			0	99	TGQELVDLYIELVKK			-0.00652274	1746.97	583.331	1746.98	583.333	3	22	1.1.1.1481.2	30.1088	7321.39	2372.43	30.02	0.13	5279.91
4	67.15	67.15	90.81	77.58	72.42	tr|A0A509AQ68|A0A509AQ68_PLABA; tr|A0A113S8Y8|A0A113S8Y8_PLABE	Phosphopyruvate hydratase OS=Plasmodium berghei (strain Anka) OX=5823 GN=PBANKA_1214300 PE=3 SV=1; Phosphopyruvate hydratase OS=Plasmodium berghei OX=5821 GN=ENO PE=3 SV=1			0	49.92	TGQELVDLYIELVKK			0.0409023	1747.02	583.346	1746.98	583.333	3	9	1.1.1.1508.4	30.8394	14001.7	1201.12	31.02	0.19	3129.28
4	67.15	67.15	90.81	77.58	72.42	tr|A0A509AQ68|A0A509AQ68_PLABA; tr|A0A113S8Y8|A0A113S8Y8_PLABE	Phosphopyruvate hydratase OS=Plasmodium berghei (strain Anka) OX=5823 GN=PBANKA_1214300 PE=3 SV=1; Phosphopyruvate hydratase OS=Plasmodium berghei OX=5821 GN=ENO PE=3 SV=1			0	81.02	TYDLDFK			0.00351521	900.426	451.221	900.423	451.219	2	8	1.1.1.1011.5	17.5084	9956.53	6968.49	17.4	0.32	4473.59
4	67.15	67.15	90.81	77.58	72.42	tr|A0A509AQ68|A0A509AQ68_PLABA; tr|A0A113S8Y8|A0A113S8Y8_PLABE	Phosphopyruvate hydratase OS=Plasmodium berghei (strain Anka) OX=5823 GN=PBANKA_1214300 PE=3 SV=1; Phosphopyruvate hydratase OS=Plasmodium berghei OX=5821 GN=ENO PE=3 SV=1			0	75.36	TYDLDFK			0.00351521	900.426	451.221	900.423	451.219	2	8	1.1.1.1004.2	17.3178	9956.53	8055.98	17.4	0.32	4784.08
4	67.15	67.15	90.81	77.58	72.42	tr|A0A509AQ68|A0A509AQ68_PLABA; tr|A0A113S8Y8|A0A113S8Y8_PLABE	Phosphopyruvate hydratase OS=Plasmodium berghei (strain Anka) OX=5823 GN=PBANKA_1214300 PE=3 SV=1; Phosphopyruvate hydratase OS=Plasmodium berghei OX=5821 GN=ENO PE=3 SV=1			0	99	TYDLDFKTPNNDK			0.0029209	1569.73	785.874	1569.73	785.873	2	18	1.1.1.950.16	15.892	6106.2	4239.99	16	0.21	7629.15
4	67.15	67.15	90.81	77.58	72.42	tr|A0A509AQ68|A0A509AQ68_PLABA; tr|A0A113S8Y8|A0A113S8Y8_PLABE	Phosphopyruvate hydratase OS=Plasmodium berghei (strain Anka) OX=5823 GN=PBANKA_1214300 PE=3 SV=1; Phosphopyruvate hydratase OS=Plasmodium berghei OX=5821 GN=ENO PE=3 SV=1			0	99	TYDLDFKTPNNDK			0.00499947	1569.74	524.253	1569.73	524.251	3	18	1.1.1.951.8	15.908	15364.3	13806.8	15.95	0.29	19109.8
4	67.15	67.15	90.81	77.58	72.42	tr|A0A509AQ68|A0A509AQ68_PLABA; tr|A0A113S8Y8|A0A113S8Y8_PLABE	Phosphopyruvate hydratase OS=Plasmodium berghei (strain Anka) OX=5823 GN=PBANKA_1214300 PE=3 SV=1; Phosphopyruvate hydratase OS=Plasmodium berghei OX=5821 GN=ENO PE=3 SV=1			0	99	TYDLDFKTPNNDK			0.00499947	1569.74	524.253	1569.73	524.251	3	18	1.1.1.954.9	15.9897	15364.3	13492.2	15.95	0.29	21198.2
4	67.15	67.15	90.81	77.58	72.42	tr|A0A509AQ68|A0A509AQ68_PLABA; tr|A0A113S8Y8|A0A113S8Y8_PLABE	Phosphopyruvate hydratase OS=Plasmodium berghei (strain Anka) OX=5823 GN=PBANKA_1214300 PE=3 SV=1; Phosphopyruvate hydratase OS=Plasmodium berghei OX=5821 GN=ENO PE=3 SV=1			0	99	TYDLDFKTPNNDK			0.00499947	1569.74	524.253	1569.73	524.251	3	16	1.1.1.948.8	15.8282	15364.3	8470.39	15.95	0.29	14298.3
4	67.15	67.15	90.81	77.58	72.42	tr|A0A509AQ68|A0A509AQ68_PLABA; tr|A0A113S8Y8|A0A113S8Y8_PLABE	Phosphopyruvate hydratase OS=Plasmodium berghei (strain Anka) OX=5823 GN=PBANKA_1214300 PE=3 SV=1; Phosphopyruvate hydratase OS=Plasmodium berghei OX=5821 GN=ENO PE=3 SV=1			0	97.01	TYDLDFKTPNNDK			0.00499947	1569.74	524.253	1569.73	524.251	3	16	1.1.1.958.11	16.1	15364.3	6568.04	15.95	0.29	16830.5
4	67.15	67.15	90.81	77.58	72.42	tr|A0A509AQ68|A0A509AQ68_PLABA; tr|A0A113S8Y8|A0A113S8Y8_PLABE	Phosphopyruvate hydratase OS=Plasmodium berghei (strain Anka) OX=5823 GN=PBANKA_1214300 PE=3 SV=1; Phosphopyruvate hydratase OS=Plasmodium berghei OX=5821 GN=ENO PE=3 SV=1			0	98.25	TYDLDFKTPNNDKSLVK			0.0198817	1997.03	500.265	1997.01	500.26	4	13	1.1.1.990.5	16.948	10940.1	3322.79	17.02	0.11	5372.81
4	67.15	67.15	90.81	77.58	72.42	tr|A0A509AQ68|A0A509AQ68_PLABA; tr|A0A113S8Y8|A0A113S8Y8_PLABE	Phosphopyruvate hydratase OS=Plasmodium berghei (strain Anka) OX=5823 GN=PBANKA_1214300 PE=3 SV=1; Phosphopyruvate hydratase OS=Plasmodium berghei OX=5821 GN=ENO PE=3 SV=1			0	86.21	TYDLDFKTPNNDKSLVK			0.00846932	1997.02	666.68	1997.01	666.677	3	15	1.1.1.992.12	17.0111	7433.16	6240.2	17.02	0.11	18367.2
4	67.15	67.15	90.81	77.58	72.42	tr|A0A509AQ68|A0A509AQ68_PLABA; tr|A0A113S8Y8|A0A113S8Y8_PLABE	Phosphopyruvate hydratase OS=Plasmodium berghei (strain Anka) OX=5823 GN=PBANKA_1214300 PE=3 SV=1; Phosphopyruvate hydratase OS=Plasmodium berghei OX=5821 GN=ENO PE=3 SV=1			0	99	VNQIGSITEAIEACLLSQKNNWGVMVSHR	Methyl(E)@12; Carbamyl(C)@14	Methyl(E)@368	0.0108181	3253.64	814.418	3253.63	814.416	4	24	1.1.1.1604.14	33.4393	11405.1	1752.55	33.31	0.11	9739.6
4	67.15	67.15	90.81	77.58	72.42	tr|A0A509AQ68|A0A509AQ68_PLABA; tr|A0A113S8Y8|A0A113S8Y8_PLABE	Phosphopyruvate hydratase OS=Plasmodium berghei (strain Anka) OX=5823 GN=PBANKA_1214300 PE=3 SV=1; Phosphopyruvate hydratase OS=Plasmodium berghei OX=5821 GN=ENO PE=3 SV=1			0	97.52	VNQIGSITEAIEACLLSQKNNWGVMVSHR	Carbamyl(C)@14; Methyl(L)@15	Methyl(L)@371	0.0108181	3253.64	814.418	3253.63	814.416	4	19	1.1.1.1595.14	33.1961	11405.1	2662	33.31	0.11	6798.75
4	67.15	67.15	90.81	77.58	72.42	tr|A0A509AQ68|A0A509AQ68_PLABA; tr|A0A113S8Y8|A0A113S8Y8_PLABE	Phosphopyruvate hydratase OS=Plasmodium berghei (strain Anka) OX=5823 GN=PBANKA_1214300 PE=3 SV=1; Phosphopyruvate hydratase OS=Plasmodium berghei OX=5821 GN=ENO PE=3 SV=1			0	93.55	VNQIGSITEAIEACLLSQKNNWGVMVSHR	Carbamyl@N-term; Methyl(C)@14	Methyl(C)@370	0.0108181	3253.64	814.418	3253.63	814.416	4	20	1.1.1.1598.13	33.2757	11405.1	8552.68	33.31	0.11	15191.4
4	67.15	67.15	90.81	77.58	72.42	tr|A0A509AQ68|A0A509AQ68_PLABA; tr|A0A113S8Y8|A0A113S8Y8_PLABE	Phosphopyruvate hydratase OS=Plasmodium berghei (strain Anka) OX=5823 GN=PBANKA_1214300 PE=3 SV=1; Phosphopyruvate hydratase OS=Plasmodium berghei OX=5821 GN=ENO PE=3 SV=1			0	85.23	VNQIGSITEAIEACLLSQKNNWGVMVSHR	Methyl(C)@14; Carbamyl(K)@19	Methyl(C)@370	0.0108181	3253.64	814.418	3253.63	814.416	4	17	1.1.1.1595.14	33.1961	11405.1	2662	33.31	0.11	6798.75
4	67.15	67.15	90.81	77.58	72.42	tr|A0A509AQ68|A0A509AQ68_PLABA; tr|A0A113S8Y8|A0A113S8Y8_PLABE	Phosphopyruvate hydratase OS=Plasmodium berghei (strain Anka) OX=5823 GN=PBANKA_1214300 PE=3 SV=1; Phosphopyruvate hydratase OS=Plasmodium berghei OX=5821 GN=ENO PE=3 SV=1			0	59.64	VNQIGSITEAIEACLLSQKNNWGVMVSHR	Deamidated(Q)@18; Propionyl(K)@19	Propionyl(K)@375	0.0220515	3253.64	814.418	3253.62	814.413	4	30	1.1.1.1601.14	33.358	11405.1	8739.76	33.31	0.11	14517.8
4	67.15	67.15	90.81	77.58	72.42	tr|A0A509AQ68|A0A509AQ68_PLABA; tr|A0A113S8Y8|A0A113S8Y8_PLABE	Phosphopyruvate hydratase OS=Plasmodium berghei (strain Anka) OX=5823 GN=PBANKA_1214300 PE=3 SV=1; Phosphopyruvate hydratase OS=Plasmodium berghei OX=5821 GN=ENO PE=3 SV=1			0	48.4	VNQIGSITEAIEACLLSQKNNWGVMVSHR	Methyl(Q)@18; Carbamyl(K)@19	Methyl(Q)@374	0.0108181	3253.64	814.418	3253.63	814.416	4	30	1.1.1.1601.14	33.358	11405.1	8739.76	33.31	0.11	14517.8
4	67.15	67.15	90.81	77.58	72.42	tr|A0A509AQ68|A0A509AQ68_PLABA; tr|A0A113S8Y8|A0A113S8Y8_PLABE	Phosphopyruvate hydratase OS=Plasmodium berghei (strain Anka) OX=5823 GN=PBANKA_1214300 PE=3 SV=1; Phosphopyruvate hydratase OS=Plasmodium berghei OX=5821 GN=ENO PE=3 SV=1			0	44.7	VNQIGSITEAIEACLLSQKNNWGVMVSHR	Carbamyl(C)@14; Methyl(L)@15	Methyl(L)@371	0.0108181	3253.64	814.418	3253.63	814.416	4	24	1.1.1.1604.14	33.4393	11405.1	1752.55	33.31	0.11	9739.6
4	67.15	67.15	90.81	77.58	72.42	tr|A0A509AQ68|A0A509AQ68_PLABA; tr|A0A113S8Y8|A0A113S8Y8_PLABE	Phosphopyruvate hydratase OS=Plasmodium berghei (strain Anka) OX=5823 GN=PBANKA_1214300 PE=3 SV=1; Phosphopyruvate hydratase OS=Plasmodium berghei OX=5821 GN=ENO PE=3 SV=1			0	41.82	VNQIGSITEAIEACLLSQKNNWGVMVSHR	Carbamyl@N-term; Methyl(I)@4	Methyl(I)@360	0.0108181	3253.64	814.418	3253.63	814.416	4	20	1.1.1.1598.13	33.2757	11405.1	8552.68	33.31	0.11	15191.4
4	67.15	67.15	90.81	77.58	72.42	tr|A0A509AQ68|A0A509AQ68_PLABA; tr|A0A113S8Y8|A0A113S8Y8_PLABE	Phosphopyruvate hydratase OS=Plasmodium berghei (strain Anka) OX=5823 GN=PBANKA_1214300 PE=3 SV=1; Phosphopyruvate hydratase OS=Plasmodium berghei OX=5821 GN=ENO PE=3 SV=1			0	38.1	VNQIGSITEAIEACLLSQKNNWGVMVSHR	Methyl(L)@15; Carbamyl(K)@19	Methyl(L)@371	0.0108181	3253.64	814.418	3253.63	814.416	4	17	1.1.1.1595.14	33.1961	11405.1	2662	33.31	0.11	6798.75
4	67.15	67.15	90.81	77.58	72.42	tr|A0A509AQ68|A0A509AQ68_PLABA; tr|A0A113S8Y8|A0A113S8Y8_PLABE	Phosphopyruvate hydratase OS=Plasmodium berghei (strain Anka) OX=5823 GN=PBANKA_1214300 PE=3 SV=1; Phosphopyruvate hydratase OS=Plasmodium berghei OX=5821 GN=ENO PE=3 SV=1			0	38.1	VNQIGSITEAIEACLLSQKNNWGVMVSHR	Methyl(L)@16; Carbamyl(K)@19	Methyl(L)@372	0.0108181	3253.64	814.418	3253.63	814.416	4	17	1.1.1.1595.14	33.1961	11405.1	2662	33.31	0.11	6798.75
4	67.15	67.15	90.81	77.58	72.42	tr|A0A509AQ68|A0A509AQ68_PLABA; tr|A0A113S8Y8|A0A113S8Y8_PLABE	Phosphopyruvate hydratase OS=Plasmodium berghei (strain Anka) OX=5823 GN=PBANKA_1214300 PE=3 SV=1; Phosphopyruvate hydratase OS=Plasmodium berghei OX=5821 GN=ENO PE=3 SV=1			0	38.07	VNQIGSITEAIEACLLSQKNNWGVMVSHR	Methyl(E)@12; Carbamyl(C)@14	Methyl(E)@368	0.0108181	3253.64	814.418	3253.63	814.416	4	18	1.1.1.1595.14	33.1961	11405.1	2662	33.31	0.11	6798.75
4	67.15	67.15	90.81	77.58	72.42	tr|A0A509AQ68|A0A509AQ68_PLABA; tr|A0A113S8Y8|A0A113S8Y8_PLABE	Phosphopyruvate hydratase OS=Plasmodium berghei (strain Anka) OX=5823 GN=PBANKA_1214300 PE=3 SV=1; Phosphopyruvate hydratase OS=Plasmodium berghei OX=5821 GN=ENO PE=3 SV=1			0	34.91	VNQIGSITEAIEACLLSQKNNWGVMVSHR	Methyl(E)@12; Carbamyl(C)@14	Methyl(E)@368	0.0108181	3253.64	814.418	3253.63	814.416	4	31	1.1.1.1601.14	33.358	11405.1	8739.76	33.31	0.11	14517.8
4	67.15	67.15	90.81	77.58	72.42	tr|A0A509AQ68|A0A509AQ68_PLABA; tr|A0A113S8Y8|A0A113S8Y8_PLABE	Phosphopyruvate hydratase OS=Plasmodium berghei (strain Anka) OX=5823 GN=PBANKA_1214300 PE=3 SV=1; Phosphopyruvate hydratase OS=Plasmodium berghei OX=5821 GN=ENO PE=3 SV=1			0	30.61	VNQIGSITEAIEACLLSQKNNWGVMVSHR	Methyl(S)@17; Carbamyl(K)@19	Methyl(S)@373	0.0108181	3253.64	814.418	3253.63	814.416	4	30	1.1.1.1601.14	33.358	11405.1	8739.76	33.31	0.11	14517.8
4	67.15	67.15	90.81	77.58	72.42	tr|A0A509AQ68|A0A509AQ68_PLABA; tr|A0A113S8Y8|A0A113S8Y8_PLABE	Phosphopyruvate hydratase OS=Plasmodium berghei (strain Anka) OX=5823 GN=PBANKA_1214300 PE=3 SV=1; Phosphopyruvate hydratase OS=Plasmodium berghei OX=5821 GN=ENO PE=3 SV=1			0	24.16	VNQIGSITEAIEACLLSQKNNWGVMVSHR	Carbamyl@N-term; Methyl(E)@12	Methyl(E)@368	0.0108181	3253.64	814.418	3253.63	814.416	4	19	1.1.1.1598.13	33.2757	11405.1	8552.68	33.31	0.11	15191.4
4	67.15	67.15	90.81	77.58	72.42	tr|A0A509AQ68|A0A509AQ68_PLABA; tr|A0A113S8Y8|A0A113S8Y8_PLABE	Phosphopyruvate hydratase OS=Plasmodium berghei (strain Anka) OX=5823 GN=PBANKA_1214300 PE=3 SV=1; Phosphopyruvate hydratase OS=Plasmodium berghei OX=5821 GN=ENO PE=3 SV=1			0	17.66	VNQIGSITEAIEACLLSQKNNWGVMVSHR	Propionyl(K)@19; Deamidated(N)@20	Propionyl(K)@375	0.0220515	3253.64	814.418	3253.62	814.413	4	16	1.1.1.1595.14	33.1961	11405.1	2662	33.31	0.11	6798.75
4	67.15	67.15	90.81	77.58	72.42	tr|A0A509AQ68|A0A509AQ68_PLABA; tr|A0A113S8Y8|A0A113S8Y8_PLABE	Phosphopyruvate hydratase OS=Plasmodium berghei (strain Anka) OX=5823 GN=PBANKA_1214300 PE=3 SV=1; Phosphopyruvate hydratase OS=Plasmodium berghei OX=5821 GN=ENO PE=3 SV=1			0	17.08	VNQIGSITEAIEACLLSQKNNWGVMVSHR	Carbamyl@N-term; Methyl(Q)@3	Methyl(Q)@359	0.0108181	3253.64	814.418	3253.63	814.416	4	19	1.1.1.1598.13	33.2757	11405.1	8552.68	33.31	0.11	15191.4
4	67.15	67.15	90.81	77.58	72.42	tr|A0A509AQ68|A0A509AQ68_PLABA; tr|A0A113S8Y8|A0A113S8Y8_PLABE	Phosphopyruvate hydratase OS=Plasmodium berghei (strain Anka) OX=5823 GN=PBANKA_1214300 PE=3 SV=1; Phosphopyruvate hydratase OS=Plasmodium berghei OX=5821 GN=ENO PE=3 SV=1			0	17.08	VNQIGSITEAIEACLLSQKNNWGVMVSHR	Carbamyl@N-term; Methyl(N)@2	Methyl(N)@358	0.0108181	3253.64	814.418	3253.63	814.416	4	19	1.1.1.1598.13	33.2757	11405.1	8552.68	33.31	0.11	15191.4
4	67.15	67.15	90.81	77.58	72.42	tr|A0A509AQ68|A0A509AQ68_PLABA; tr|A0A113S8Y8|A0A113S8Y8_PLABE	Phosphopyruvate hydratase OS=Plasmodium berghei (strain Anka) OX=5823 GN=PBANKA_1214300 PE=3 SV=1; Phosphopyruvate hydratase OS=Plasmodium berghei OX=5821 GN=ENO PE=3 SV=1			0	17.02	VNQIGSITEAIEACLLSQKNNWGVMVSHR	Methyl(I)@11; Carbamyl(C)@14	Methyl(I)@367	0.0108181	3253.64	814.418	3253.63	814.416	4	18	1.1.1.1595.14	33.1961	11405.1	2662	33.31	0.11	6798.75
4	67.15	67.15	90.81	77.58	72.42	tr|A0A509AQ68|A0A509AQ68_PLABA; tr|A0A113S8Y8|A0A113S8Y8_PLABE	Phosphopyruvate hydratase OS=Plasmodium berghei (strain Anka) OX=5823 GN=PBANKA_1214300 PE=3 SV=1; Phosphopyruvate hydratase OS=Plasmodium berghei OX=5821 GN=ENO PE=3 SV=1			0	17.02	VNQIGSITEAIEACLLSQKNNWGVMVSHR	Carbamyl(C)@14; Methyl(L)@16	Methyl(L)@372	0.0108181	3253.64	814.418	3253.63	814.416	4	18	1.1.1.1595.14	33.1961	11405.1	2662	33.31	0.11	6798.75
4	67.15	67.15	90.81	77.58	72.42	tr|A0A509AQ68|A0A509AQ68_PLABA; tr|A0A113S8Y8|A0A113S8Y8_PLABE	Phosphopyruvate hydratase OS=Plasmodium berghei (strain Anka) OX=5823 GN=PBANKA_1214300 PE=3 SV=1; Phosphopyruvate hydratase OS=Plasmodium berghei OX=5821 GN=ENO PE=3 SV=1			0	16.33	VNQIGSITEAIEACLLSQKNNWGVMVSHR	Methyl(E)@12; Carbamyl(K)@19	Methyl(E)@368	0.0108181	3253.64	814.418	3253.63	814.416	4	16	1.1.1.1595.14	33.1961	11405.1	2662	33.31	0.11	6798.75
4	67.15	67.15	90.81	77.58	72.42	tr|A0A509AQ68|A0A509AQ68_PLABA; tr|A0A113S8Y8|A0A113S8Y8_PLABE	Phosphopyruvate hydratase OS=Plasmodium berghei (strain Anka) OX=5823 GN=PBANKA_1214300 PE=3 SV=1; Phosphopyruvate hydratase OS=Plasmodium berghei OX=5821 GN=ENO PE=3 SV=1			0	15.61	VNQIGSITEAIEACLLSQKNNWGVMVSHR	Carbamyl(C)@14; Methyl(L)@16	Methyl(L)@372	0.0108181	3253.64	814.418	3253.63	814.416	4	31	1.1.1.1601.14	33.358	11405.1	8739.76	33.31	0.11	14517.8
4	67.15	67.15	90.81	77.58	72.42	tr|A0A509AQ68|A0A509AQ68_PLABA; tr|A0A113S8Y8|A0A113S8Y8_PLABE	Phosphopyruvate hydratase OS=Plasmodium berghei (strain Anka) OX=5823 GN=PBANKA_1214300 PE=3 SV=1; Phosphopyruvate hydratase OS=Plasmodium berghei OX=5821 GN=ENO PE=3 SV=1			0	99	YGAEVYHTLK			0.000620477	1179.59	590.804	1179.59	590.803	2	16	1.1.1.741.12	10.3224	5291.6	2810.9	10.41	0.16	5689.45
4	67.15	67.15	90.81	77.58	72.42	tr|A0A509AQ68|A0A509AQ68_PLABA; tr|A0A113S8Y8|A0A113S8Y8_PLABE	Phosphopyruvate hydratase OS=Plasmodium berghei (strain Anka) OX=5823 GN=PBANKA_1214300 PE=3 SV=1; Phosphopyruvate hydratase OS=Plasmodium berghei OX=5821 GN=ENO PE=3 SV=1			0	99	YGAEVYHTLK			0.000620477	1179.59	590.804	1179.59	590.803	2	12	1.1.1.741.13	10.3237	5291.6	2882.12	10.41	0.16	3380.72
4	67.15	67.15	90.81	77.58	72.42	tr|A0A509AQ68|A0A509AQ68_PLABA; tr|A0A113S8Y8|A0A113S8Y8_PLABE	Phosphopyruvate hydratase OS=Plasmodium berghei (strain Anka) OX=5823 GN=PBANKA_1214300 PE=3 SV=1; Phosphopyruvate hydratase OS=Plasmodium berghei OX=5821 GN=ENO PE=3 SV=1			0	99	YGAEVYHTLK			-0.000165084	1179.59	394.205	1179.59	394.205	3	14	1.1.1.745.2	10.4178	10261.4	10130.4	10.41	0.16	9766.65
4	67.15	67.15	90.81	77.58	72.42	tr|A0A509AQ68|A0A509AQ68_PLABA; tr|A0A113S8Y8|A0A113S8Y8_PLABE	Phosphopyruvate hydratase OS=Plasmodium berghei (strain Anka) OX=5823 GN=PBANKA_1214300 PE=3 SV=1; Phosphopyruvate hydratase OS=Plasmodium berghei OX=5821 GN=ENO PE=3 SV=1			0	99	YGAEVYHTLK			0.000620477	1179.59	590.804	1179.59	590.803	2	14	1.1.1.748.13	10.5138	5291.6	2525.26	10.41	0.16	4019.62
4	67.15	67.15	90.81	77.58	72.42	tr|A0A509AQ68|A0A509AQ68_PLABA; tr|A0A113S8Y8|A0A113S8Y8_PLABE	Phosphopyruvate hydratase OS=Plasmodium berghei (strain Anka) OX=5823 GN=PBANKA_1214300 PE=3 SV=1; Phosphopyruvate hydratase OS=Plasmodium berghei OX=5821 GN=ENO PE=3 SV=1			0	99	YGAEVYHTLK			-0.000165084	1179.59	394.205	1179.59	394.205	3	9	1.1.1.750.2	10.5532	10261.4	1975.42	10.41	0.16	3292.13
4	67.15	67.15	90.81	77.58	72.42	tr|A0A509AQ68|A0A509AQ68_PLABA; tr|A0A113S8Y8|A0A113S8Y8_PLABE	Phosphopyruvate hydratase OS=Plasmodium berghei (strain Anka) OX=5823 GN=PBANKA_1214300 PE=3 SV=1; Phosphopyruvate hydratase OS=Plasmodium berghei OX=5821 GN=ENO PE=3 SV=1			0	31.58	YGAEVYHTLK			0.00999737	1179.6	394.208	1179.59	394.205	3	6	1.1.1.756.2	10.7153	537.88	519.44	10.71	0.16	2003.03
4	67.15	67.15	90.81	77.58	72.42	tr|A0A509AQ68|A0A509AQ68_PLABA; tr|A0A113S8Y8|A0A113S8Y8_PLABE	Phosphopyruvate hydratase OS=Plasmodium berghei (strain Anka) OX=5823 GN=PBANKA_1214300 PE=3 SV=1; Phosphopyruvate hydratase OS=Plasmodium berghei OX=5821 GN=ENO PE=3 SV=1			0	99	YGAEVYHTLKSEIK			-0.00249532	1636.84	546.622	1636.85	546.623	3	19	1.1.1.939.8	15.5901	7801.13	7594.58	15.6	0.18	10356.8
4	67.15	67.15	90.81	77.58	72.42	tr|A0A509AQ68|A0A509AQ68_PLABA; tr|A0A113S8Y8|A0A113S8Y8_PLABE	Phosphopyruvate hydratase OS=Plasmodium berghei (strain Anka) OX=5823 GN=PBANKA_1214300 PE=3 SV=1; Phosphopyruvate hydratase OS=Plasmodium berghei OX=5821 GN=ENO PE=3 SV=1			0	99	YGAEVYHTLKSEIK			-0.00249532	1636.84	546.622	1636.85	546.623	3	18	1.1.1.942.6	15.6671	7801.13	3389.91	15.6	0.18	6823.64
4	67.15	67.15	90.81	77.58	72.42	tr|A0A509AQ68|A0A509AQ68_PLABA; tr|A0A113S8Y8|A0A113S8Y8_PLABE	Phosphopyruvate hydratase OS=Plasmodium berghei (strain Anka) OX=5823 GN=PBANKA_1214300 PE=3 SV=1; Phosphopyruvate hydratase OS=Plasmodium berghei OX=5821 GN=ENO PE=3 SV=1			0	99	YGAEVYHTLKSEIK			-0.000624676	1636.85	410.219	1636.85	410.219	4	13	1.1.1.938.4	15.5582	5392.4	5244.74	15.55	0.16	6721.21
4	67.15	67.15	90.81	77.58	72.42	tr|A0A509AQ68|A0A509AQ68_PLABA; tr|A0A113S8Y8|A0A113S8Y8_PLABE	Phosphopyruvate hydratase OS=Plasmodium berghei (strain Anka) OX=5823 GN=PBANKA_1214300 PE=3 SV=1; Phosphopyruvate hydratase OS=Plasmodium berghei OX=5821 GN=ENO PE=3 SV=1			0	98.11	YGAEVYHTLKSEIK			-0.000624676	1636.85	410.219	1636.85	410.219	4	11	1.1.1.940.3	15.6098	5392.4	4310.79	15.55	0.16	4798.97
4	67.15	67.15	90.81	77.58	72.42	tr|A0A509AQ68|A0A509AQ68_PLABA; tr|A0A113S8Y8|A0A113S8Y8_PLABE	Phosphopyruvate hydratase OS=Plasmodium berghei (strain Anka) OX=5823 GN=PBANKA_1214300 PE=3 SV=1; Phosphopyruvate hydratase OS=Plasmodium berghei OX=5821 GN=ENO PE=3 SV=1			0	30.09	YGAEVYHTLKSEIK			-0.00249532	1636.84	546.622	1636.85	546.623	3	9	1.1.1.943.8	15.6964	7801.13	2458.79	15.6	0.18	5565.83
4	67.15	67.15	90.81	77.58	72.42	tr|A0A509AQ68|A0A509AQ68_PLABA; tr|A0A113S8Y8|A0A113S8Y8_PLABE	Phosphopyruvate hydratase OS=Plasmodium berghei (strain Anka) OX=5823 GN=PBANKA_1214300 PE=3 SV=1; Phosphopyruvate hydratase OS=Plasmodium berghei OX=5821 GN=ENO PE=3 SV=1			0	18.96	YGAEVYHTLKSEIKK			-0.0027771	1764.94	589.32	1764.94	589.321	3	7	1.1.1.853.13	13.3063	1546.62	1420.86	13.32	0.08	3592.06
4	67.15	67.15	90.81	77.58	72.42	tr|A0A509AQ68|A0A509AQ68_PLABA; tr|A0A113S8Y8|A0A113S8Y8_PLABE	Phosphopyruvate hydratase OS=Plasmodium berghei (strain Anka) OX=5823 GN=PBANKA_1214300 PE=3 SV=1; Phosphopyruvate hydratase OS=Plasmodium berghei OX=5821 GN=ENO PE=3 SV=1			0	99	YGIDATNVGDEGGFAPNILNAHEALDLLVASIK			-0.0239466	3396.7	1133.24	3396.72	1133.25	3	27	1.1.1.1729.16	36.8012	14734.9	6679.39	36.86	0.08	11206.8
4	67.15	67.15	90.81	77.58	72.42	tr|A0A509AQ68|A0A509AQ68_PLABA; tr|A0A113S8Y8|A0A113S8Y8_PLABE	Phosphopyruvate hydratase OS=Plasmodium berghei (strain Anka) OX=5823 GN=PBANKA_1214300 PE=3 SV=1; Phosphopyruvate hydratase OS=Plasmodium berghei OX=5821 GN=ENO PE=3 SV=1			0	99	YGIDATNVGDEGGFAPNILNAHEALDLLVASIK			-0.0239466	3396.7	1133.24	3396.72	1133.25	3	32	1.1.1.1732.15	36.8812	14734.9	13162.5	36.86	0.08	20007.8
4	67.15	67.15	90.81	77.58	72.42	tr|A0A509AQ68|A0A509AQ68_PLABA; tr|A0A113S8Y8|A0A113S8Y8_PLABE	Phosphopyruvate hydratase OS=Plasmodium berghei (strain Anka) OX=5823 GN=PBANKA_1214300 PE=3 SV=1; Phosphopyruvate hydratase OS=Plasmodium berghei OX=5821 GN=ENO PE=3 SV=1			0	99	YGIDATNVGDEGGFAPNILNAHEALDLLVASIK			-0.0239466	3396.7	1133.24	3396.72	1133.25	3	27	1.1.1.1735.16	36.9632	14734.9	5186.63	36.86	0.08	11224.1
4	67.15	67.15	90.81	77.58	72.42	tr|A0A509AQ68|A0A509AQ68_PLABA; tr|A0A113S8Y8|A0A113S8Y8_PLABE	Phosphopyruvate hydratase OS=Plasmodium berghei (strain Anka) OX=5823 GN=PBANKA_1214300 PE=3 SV=1; Phosphopyruvate hydratase OS=Plasmodium berghei OX=5821 GN=ENO PE=3 SV=1			0	99	YGIDATNVGDEGGFAPNILNAHEALDLLVASIK			-0.0239466	3396.7	1133.24	3396.72	1133.25	3	22	1.1.1.1738.16	37.0446	14734.9	359.21	36.86	0.08	5243.98
4	67.15	67.15	90.81	77.58	72.42	tr|A0A509AQ68|A0A509AQ68_PLABA; tr|A0A113S8Y8|A0A113S8Y8_PLABE	Phosphopyruvate hydratase OS=Plasmodium berghei (strain Anka) OX=5823 GN=PBANKA_1214300 PE=3 SV=1; Phosphopyruvate hydratase OS=Plasmodium berghei OX=5821 GN=ENO PE=3 SV=1			0	99	YGIDATNVGDEGGFAPNILNAHEALDLLVASIKK			0.00985659	3524.82	882.213	3524.82	882.211	4	33	1.1.1.1628.14	34.0793	24295.2	7720.94	34.19	0.16	17189.5
4	67.15	67.15	90.81	77.58	72.42	tr|A0A509AQ68|A0A509AQ68_PLABA; tr|A0A113S8Y8|A0A113S8Y8_PLABE	Phosphopyruvate hydratase OS=Plasmodium berghei (strain Anka) OX=5823 GN=PBANKA_1214300 PE=3 SV=1; Phosphopyruvate hydratase OS=Plasmodium berghei OX=5821 GN=ENO PE=3 SV=1			0	99	YGIDATNVGDEGGFAPNILNAHEALDLLVASIKK			0.00985659	3524.82	882.213	3524.82	882.211	4	36	1.1.1.1631.14	34.1591	24295.2	22827.1	34.19	0.16	27824.9
4	67.15	67.15	90.81	77.58	72.42	tr|A0A509AQ68|A0A509AQ68_PLABA; tr|A0A113S8Y8|A0A113S8Y8_PLABE	Phosphopyruvate hydratase OS=Plasmodium berghei (strain Anka) OX=5823 GN=PBANKA_1214300 PE=3 SV=1; Phosphopyruvate hydratase OS=Plasmodium berghei OX=5821 GN=ENO PE=3 SV=1			0	99	YGIDATNVGDEGGFAPNILNAHEALDLLVASIKK			0.00985659	3524.82	882.213	3524.82	882.211	4	36	1.1.1.1634.13	34.237	24295.2	21040.8	34.19	0.16	25858.4
4	67.15	67.15	90.81	77.58	72.42	tr|A0A509AQ68|A0A509AQ68_PLABA; tr|A0A113S8Y8|A0A113S8Y8_PLABE	Phosphopyruvate hydratase OS=Plasmodium berghei (strain Anka) OX=5823 GN=PBANKA_1214300 PE=3 SV=1; Phosphopyruvate hydratase OS=Plasmodium berghei OX=5821 GN=ENO PE=3 SV=1			0	99	YGIDATNVGDEGGFAPNILNAHEALDLLVASIKK			0.00985659	3524.82	882.213	3524.82	882.211	4	34	1.1.1.1637.12	34.3147	24295.2	11052	34.19	0.16	15984.8
4	67.15	67.15	90.81	77.58	72.42	tr|A0A509AQ68|A0A509AQ68_PLABA; tr|A0A113S8Y8|A0A113S8Y8_PLABE	Phosphopyruvate hydratase OS=Plasmodium berghei (strain Anka) OX=5823 GN=PBANKA_1214300 PE=3 SV=1; Phosphopyruvate hydratase OS=Plasmodium berghei OX=5821 GN=ENO PE=3 SV=1			0	99	YGIDATNVGDEGGFAPNILNAHEALDLLVASIKK	Deamidated(N)@17		0.0149781	3525.82	1176.28	3525.8	1176.27	3	14	1.1.1.1632.16	34.1878	202.339	202.339			4662.13
4	67.15	67.15	90.81	77.58	72.42	tr|A0A509AQ68|A0A509AQ68_PLABA; tr|A0A113S8Y8|A0A113S8Y8_PLABE	Phosphopyruvate hydratase OS=Plasmodium berghei (strain Anka) OX=5823 GN=PBANKA_1214300 PE=3 SV=1; Phosphopyruvate hydratase OS=Plasmodium berghei OX=5821 GN=ENO PE=3 SV=1			0	99	YGIDATNVGDEGGFAPNILNAHEALDLLVASIKK	Deamidated(N)@20		0.0149781	3525.82	1176.28	3525.8	1176.27	3	14	1.1.1.1632.16	34.1878	202.339	202.339			4662.13
4	67.15	67.15	90.81	77.58	72.42	tr|A0A509AQ68|A0A509AQ68_PLABA; tr|A0A113S8Y8|A0A113S8Y8_PLABE	Phosphopyruvate hydratase OS=Plasmodium berghei (strain Anka) OX=5823 GN=PBANKA_1214300 PE=3 SV=1; Phosphopyruvate hydratase OS=Plasmodium berghei OX=5821 GN=ENO PE=3 SV=1			0	99	YGIDATNVGDEGGFAPNILNAHEALDLLVASIKK			0.00985659	3524.82	882.213	3524.82	882.211	4	16	1.1.1.1647.14	34.5837	24295.2	2727.11	34.19	0.16	6748.81
4	67.15	67.15	90.81	77.58	72.42	tr|A0A509AQ68|A0A509AQ68_PLABA; tr|A0A113S8Y8|A0A113S8Y8_PLABE	Phosphopyruvate hydratase OS=Plasmodium berghei (strain Anka) OX=5823 GN=PBANKA_1214300 PE=3 SV=1; Phosphopyruvate hydratase OS=Plasmodium berghei OX=5821 GN=ENO PE=3 SV=1			0	18.53	YGIDATNVGDEGGFAPNILNAHEALDLLVASIKK	Deamidated(N)@7		0.0149781	3525.82	1176.28	3525.8	1176.27	3	14	1.1.1.1632.16	34.1878	202.339	202.339			4662.13
4	67.15	67.15	90.81	77.58	72.42	tr|A0A509AQ68|A0A509AQ68_PLABA; tr|A0A113S8Y8|A0A113S8Y8_PLABE	Phosphopyruvate hydratase OS=Plasmodium berghei (strain Anka) OX=5823 GN=PBANKA_1214300 PE=3 SV=1; Phosphopyruvate hydratase OS=Plasmodium berghei OX=5821 GN=ENO PE=3 SV=1			0	99	YLAQLAGK			-0.000234265	862.491	432.253	862.491	432.253	2	9	1.1.1.790.3	11.6259	4428.8	3049.9	11.68	0.16	2919.86
[truncated: 5,705 more rows]
