# Supplementary material for: Malaria parasite heme biosynthesis promotes and griseofulvin protects against cerebral malaria in mice
Source: Nat Commun. 2022 Jul 12;13:4028. doi: 10.1038/s41467-022-31431-z (PMC9276668; doi:10.1038/s41467-022-31431-z)
Supplement: Supplementary file 4 — Supplementary Data 2 [file 41467_2022_31431_MOESM4_ESM.xlsx]

## Sheet: PbFCKO FV Proteome
No.	Unused	Total	% Cov (95)	Accession #	Name	Species	Peptides(95%)
1	64.4	64.4	48.3	tr|Q8WT39|Q8WT39_PLABE	Heat shock protein 70 OS=Plasmodium berghei OX=5821 GN=hsp70 PE=3 SV=1	PLABE	45
2	61.43	61.5	54.8	tr|A0A509AJG0|A0A509AJG0_PLABA	Endoplasmic reticulum chaperone BiP, putative OS=Plasmodium berghei (strain Anka) OX=5823 GN=PBANKA_0818900 PE=3 SV=1	PLABA	39
3	59.32	59.32	66.2	tr|A0A1D3SCT1|A0A1D3SCT1_PLABE	Elongation factor 1-alpha OS=Plasmodium berghei OX=5821 GN=EF-1alpha PE=3 SV=1	PLABE	35
4	57.07	57.07	68.4	tr|A0A509AQ68|A0A509AQ68_PLABA	Phosphopyruvate hydratase OS=Plasmodium berghei (strain Anka) OX=5823 GN=PBANKA_1214300 PE=3 SV=1	PLABA	32
5	57.01	57.05	43.5	tr|A0A509ANB9|A0A509ANB9_PLABA	Heat shock protein 90, putative OS=Plasmodium berghei (strain Anka) OX=5823 GN=PBANKA_0805700 PE=3 SV=1	PLABA	40
6	55.21	55.21	35.5	tr|Q86QI8|Q86QI8_PLABE	31 kDa antigen OS=Plasmodium berghei OX=5821 PE=2 SV=1	PLABE	94
7	45.54	45.54	59.6	tr|A0A509APH7|A0A509APH7_PLABA	Fructose-bisphosphate aldolase OS=Plasmodium berghei (strain Anka) OX=5823 GN=PBANKA_1308600 PE=3 SV=1	PLABA	28
8	44.07	44.07	62.5	tr|A0A509AU65|A0A509AU65_PLABA	Actin I OS=Plasmodium berghei (strain Anka) OX=5823 GN=PBANKA_1459300 PE=3 SV=1	PLABA	37
9	43.21	43.28	82.5	tr|A0A509AQ04|A0A509AQ04_PLABA	Glyceraldehyde-3-phosphate dehydrogenase OS=Plasmodium berghei (strain Anka) OX=5823 GN=PBANKA_1326400 PE=3 SV=1	PLABA	30
10	42.62	42.64	63.7	tr|Q2XQR4|Q2XQR4_PLABE	Protein disulfide-isomerase OS=Plasmodium berghei OX=5821 GN=PDI PE=2 SV=1	PLABE	24
11	40.71	40.71	17.8	tr|Q9U6D4|Q9U6D4_PLABE	Merozoite surface antigens OS=Plasmodium berghei OX=5821 PE=4 SV=1	PLABE	29
12	38.33	38.33	80.1	tr|A0A509AXF4|A0A509AXF4_PLABA	L-lactate dehydrogenase OS=Plasmodium berghei (strain Anka) OX=5823 GN=PBANKA_1340100 PE=3 SV=1	PLABA	27
13	35.01	35.01	30.3	tr|A0A509B0M9|A0A509B0M9_PLABA	Endoplasmin, putative OS=Plasmodium berghei (strain Anka) OX=5823 GN=PBANKA_1437300 PE=3 SV=1	PLABA	21
14	34.73	34.8	60.8	tr|A0A509AIM6|A0A509AIM6_PLABA	Phosphoglycerate kinase OS=Plasmodium berghei (strain Anka) OX=5823 GN=PBANKA_0823400 PE=3 SV=1	PLABA	20
15	32.02	32.02	48.9	tr|A0A509AM17|A0A509AM17_PLABA	Heat shock protein 60, putative OS=Plasmodium berghei (strain Anka) OX=5823 GN=PBANKA_1214000 PE=3 SV=1	PLABA	18
16	26.58	26.58	77.9	tr|A0A509AIM7|A0A509AIM7_PLABA	14-3-3 protein OS=Plasmodium berghei (strain Anka) OX=5823 GN=PBANKA_0712600 PE=3 SV=1	PLABA	23
17	25.54	25.55	51.9	tr|Q04200|Q04200_PLABE	Tubulin beta chain OS=Plasmodium berghei OX=5821 PE=2 SV=1	PLABE	22
18	25.28	25.35	26.7	tr|A0A509AQB1|A0A509AQB1_PLABA	Elongation factor 2, putative OS=Plasmodium berghei (strain Anka) OX=5823 GN=PBANKA_1314800 PE=3 SV=1	PLABA	13
19	24.59	24.61	56.1	tr|A0A509AK77|A0A509AK77_PLABA	Endoplasmic reticulum-resident calcium binding protein, putative OS=Plasmodium berghei (strain Anka) OX=5823 GN=PBANKA_0938400 PE=4 SV=1	PLABA	13
20	21.11	21.11	23.2	tr|A0A509ALK9|A0A509ALK9_PLABA	Rhoptry-associated protein 1 OS=Plasmodium berghei (strain Anka) OX=5823 GN=PBANKA_1032100 PE=4 SV=1	PLABA	12
21	19.44	19.44	40.3	tr|A0A509AKT1|A0A509AKT1_PLABA	Pyruvate kinase OS=Plasmodium berghei (strain Anka) OX=5823 GN=PBANKA_1125600 PE=3 SV=1	PLABA	16
22	17.66	17.66	78.4	tr|A0A509AI60|A0A509AI60_PLABA	60S acidic ribosomal protein P2, putative OS=Plasmodium berghei (strain Anka) OX=5823 GN=PBANKA_0407700 PE=3 SV=1	PLABA	11
23	17.25	17.26	60.3	tr|A0A509ASB0|A0A509ASB0_PLABA	Purine nucleoside phosphorylase, putative OS=Plasmodium berghei (strain Anka) OX=5823 GN=PBANKA_1113000 PE=4 SV=1	PLABA	12
24	17.2	17.25	19	tr|A0A509AS38|A0A509AS38_PLABA	60 kDa chaperonin, putative OS=Plasmodium berghei (strain Anka) OX=5823 GN=PBANKA_1446800 PE=3 SV=1	PLABA	9
25	17.02	17.04	58.4	tr|O96085|O96085_PLABE	Hypoxanthine phosphoribosyltransferase OS=Plasmodium berghei OX=5821 GN=HGPRT PE=2 SV=1	PLABE	12
26	16.21	16.24	29.9	tr|A0A509AU99|A0A509AU99_PLABA	NPL domain-containing protein OS=Plasmodium berghei (strain Anka) OX=5823 GN=PBANKA_1424300 PE=4 SV=1	PLABA	10
27	16.08	16.15	16.7	tr|A0A509ALK6|A0A509ALK6_PLABA	Heat shock protein 70, putative OS=Plasmodium berghei (strain Anka) OX=5823 GN=PBANKA_0914400 PE=3 SV=1	PLABA	9
28	16.06	16.06	31.5	tr|A0A509AIY5|A0A509AIY5_PLABA	Parasitophorous vacuolar protein 5 OS=Plasmodium berghei (strain Anka) OX=5823 GN=PBANKA_0826700 PE=4 SV=1	PLABA	9
29	16	16	23.3	tr|O76965|O76965_PLABE	Plasmepsin OS=Plasmodium berghei OX=5821 GN=PM4 PE=3 SV=1	PLABE	9
30	15.85	15.91	12.9	tr|A0A509APA2|A0A509APA2_PLABA	M17 leucyl aminopeptidase, putative OS=Plasmodium berghei (strain Anka) OX=5823 GN=PBANKA_1309900 PE=3 SV=1	PLABA	9
31	14.79	14.81	29.8	tr|A0A509AU86|A0A509AU86_PLABA	DNA/RNA-binding protein Alba 1, putative OS=Plasmodium berghei (strain Anka) OX=5823 GN=PBANKA_1423300 PE=4 SV=1	PLABA	8
32	14.67	14.72	13.2	tr|A0A509AKT5|A0A509AKT5_PLABA	High molecular weight rhoptry protein 3, putative OS=Plasmodium berghei (strain Anka) OX=5823 GN=PBANKA_0416000 PE=4 SV=1	PLABA	8
33	14.57	14.59	35.2	tr|Q8MZJ7|Q8MZJ7_PLABA	60S acidic ribosomal protein P0 OS=Plasmodium berghei (strain Anka) OX=5823 GN=PBANKA_0918000 PE=3 SV=1	PLABA	7
34	14.11	14.12	45.8	tr|A0A509AKM3|A0A509AKM3_PLABA	Histone H2B OS=Plasmodium berghei (strain Anka) OX=5823 GN=PBANKA_0941800 PE=3 SV=1	PLABA	10
35	14.05	14.05	22	tr|A0A509AR98|A0A509AR98_PLABA	ATP synthase subunit beta OS=Plasmodium berghei (strain Anka) OX=5823 GN=PBANKA_1450300 PE=3 SV=1	PLABA	8
36	14.01	14.01	24.9	tr|A0A509ANJ5|A0A509ANJ5_PLABA	Merozoite surface protein 8 OS=Plasmodium berghei (strain Anka) OX=5823 GN=PBANKA_1102200 PE=4 SV=1	PLABA	7
37	14	14	35.1	tr|A0A509AR74|A0A509AR74_PLABA	Triosephosphate isomerase OS=Plasmodium berghei (strain Anka) OX=5823 GN=PBANKA_1303800 PE=3 SV=1	PLABA	7
38	14	14	19.8	tr|A0A509AME3|A0A509AME3_PLABA	Adenosylhomocysteinase OS=Plasmodium berghei (strain Anka) OX=5823 GN=PBANKA_1235600 PE=3 SV=1	PLABA	7
39	13.96	14	48.7	tr|A0A509AQR5|A0A509AQR5_PLABA	Histone H2A OS=Plasmodium berghei (strain Anka) OX=5823 GN=PBANKA_1217600 PE=3 SV=1	PLABA	8
40	13.92	14.01	8.5	tr|A0A509ATR4|A0A509ATR4_PLABA	M1-family alanyl aminopeptidase, putative OS=Plasmodium berghei (strain Anka) OX=5823 GN=PBANKA_1410300 PE=3 SV=1	PLABA	7
41	13.33	13.39	34.1	tr|A0A509AKQ5|A0A509AKQ5_PLABA	Leucine-rich repeat protein OS=Plasmodium berghei (strain Anka) OX=5823 GN=PBANKA_1016700 PE=4 SV=1	PLABA	7
42	13.19	13.24	25.9	tr|A0A509AS99|A0A509AS99_PLABA	Eukaryotic initiation factor 4a, putative OS=Plasmodium berghei (strain Anka) OX=5823 GN=PBANKA_1331900 PE=3 SV=1	PLABA	7
43	12.35	12.36	72	tr|A0A509AMU6|A0A509AMU6_PLABA	DNA/RNA-binding protein Alba 3, putative OS=Plasmodium berghei (strain Anka) OX=5823 GN=PBANKA_1204400 PE=4 SV=1	PLABA	6
44	12.05	12.05	10.3	tr|Q56DP0|Q56DP0_PLABE	HSP70 OS=Plasmodium berghei OX=5821 GN=HSP110c PE=2 SV=1	PLABE	7
45	12.02	12.11	6.4	tr|A0A509AKZ5|A0A509AKZ5_PLABA	High molecular weight rhoptry protein 2 OS=Plasmodium berghei (strain Anka) OX=5823 GN=PBANKA_0830200 PE=4 SV=1	PLABA	7
46	11.91	11.95	9.7	tr|A0A509AKL5|A0A509AKL5_PLABA	Cell division cycle protein 48 homologue, putative OS=Plasmodium berghei (strain Anka) OX=5823 GN=PBANKA_1118600 PE=4 SV=1	PLABA	7
47	11.76	11.82	51.8	tr|A0A509ALV1|A0A509ALV1_PLABA	Peptidyl-prolyl cis-trans isomerase OS=Plasmodium berghei (strain Anka) OX=5823 GN=PBANKA_1216500 PE=3 SV=1	PLABA	11
48	11.3	11.36	8.2	tr|A0A509AID9|A0A509AID9_PLABA	Probable ATP-dependent 6-phosphofructokinase OS=Plasmodium berghei (strain Anka) OX=5823 GN=PBANKA_0816400 PE=3 SV=1	PLABA	6
49	11.15	11.18	36	tr|Q25647|Q25647_PLABE	Nucleosome assembly protein OS=Plasmodium berghei OX=5821 GN=pbB7 PE=3 SV=2	PLABE	8
50	10.29	10.3	18.4	tr|A0A509AV96|A0A509AV96_PLABA	Hsc70-interacting protein, putative OS=Plasmodium berghei (strain Anka) OX=5823 GN=PBANKA_1242300 PE=4 SV=1	PLABA	10
51	10.18	10.19	32.2	tr|Q6YPB7|Q6YPB7_PLABE	GTP-binding nuclear protein (Fragment) OS=Plasmodium berghei OX=5821 PE=3 SV=1	PLABE	5
52	10.07	10.3	15.4	tr|A0A509ALD0|A0A509ALD0_PLABA	Adenosine deaminase, putative OS=Plasmodium berghei (strain Anka) OX=5823 GN=PBANKA_0513600 PE=3 SV=1	PLABA	5
53	10.01	10.01	19.1	tr|Q4PL61|Q4PL61_PLABE	Tubulin alpha chain OS=Plasmodium berghei OX=5821 PE=3 SV=1	PLABE	8
54	10	10.01	22.7	tr|A0A509AJK0|A0A509AJK0_PLABA	Receptor for activated c kinase, putative OS=Plasmodium berghei (strain Anka) OX=5823 GN=PBANKA_0703900 PE=4 SV=1	PLABA	5
55	10	10	39.8	tr|Q7Z1F5|Q7Z1F5_PLABE	Histone H4 (Fragment) OS=Plasmodium berghei OX=5821 GN=PBK173_000222200 PE=3 SV=1	PLABE	5
56	9.32	9.36	24.5	tr|A0A509AK46|A0A509AK46_PLABA	Rhoptry-associated protein 2/3 OS=Plasmodium berghei (strain Anka) OX=5823 GN=PBANKA_1101400 PE=4 SV=1	PLABA	6
57	9.21	9.27	14.7	tr|A0A509AI32|A0A509AI32_PLABA	CCT-alpha OS=Plasmodium berghei (strain Anka) OX=5823 GN=PBANKA_0916200 PE=3 SV=1	PLABA	5
58	9.13	9.19	8.3	tr|A0A509AH14|A0A509AH14_PLABA	Serine repeat antigen 1 OS=Plasmodium berghei (strain Anka) OX=5823 GN=PBANKA_0305100 PE=3 SV=1	PLABA	6
59	8.96	9.03	23.2	tr|A0A509ALW3|A0A509ALW3_PLABA	Phosphoglycerate mutase OS=Plasmodium berghei (strain Anka) OX=5823 GN=PBANKA_0928100 PE=3 SV=1	PLABA	5
60	8.72	8.78	25	tr|A0A509AH17|A0A509AH17_PLABA	HSP40, subfamily A, putative OS=Plasmodium berghei (strain Anka) OX=5823 GN=PBANKA_0610900 PE=4 SV=1	PLABA	7
61	8.7	8.74	45.7	tr|A0A509AGR9|A0A509AGR9_PLABA	High mobility group protein B1, putative OS=Plasmodium berghei (strain Anka) OX=5823 GN=PBANKA_0601900 PE=4 SV=1	PLABA	5
62	8.47	8.49	16.3	tr|A0A509AKU6|A0A509AKU6_PLABA	Elongation factor 1-beta, putative OS=Plasmodium berghei (strain Anka) OX=5823 GN=PBANKA_0814200 PE=3 SV=1	PLABA	4
63	8.07	8.08	6	tr|A0A509ANR0|A0A509ANR0_PLABA	Karyopherin beta, putative OS=Plasmodium berghei (strain Anka) OX=5823 GN=PBANKA_1238800 PE=4 SV=1	PLABA	4
64	8	8	33.3	tr|A0A509AQF4|A0A509AQF4_PLABA	Histone H2B OS=Plasmodium berghei (strain Anka) OX=5823 GN=PBANKA_1420600 PE=3 SV=1	PLABA	4
65	8	8	20.8	tr|A0A509AQ65|A0A509AQ65_PLABA	Exported protein 2 OS=Plasmodium berghei (strain Anka) OX=5823 GN=PBANKA_1334300 PE=4 SV=1	PLABA	4
66	8	8	25.5	tr|A0A509AGU2|A0A509AGU2_PLABA	Eukaryotic translation initiation factor 5A OS=Plasmodium berghei (strain Anka) OX=5823 GN=PBANKA_0603200 PE=3 SV=1	PLABA	5
67	7.9	7.93	74.8	tr|A0A509AJ86|A0A509AJ86_PLABA	60S acidic ribosomal protein P1, putative OS=Plasmodium berghei (strain Anka) OX=5823 GN=PBANKA_0943600 PE=3 SV=1	PLABA	5
68	7.89	7.96	7	tr|A0A509AC44|A0A509AC44_PLABA	Serine repeat antigen 3 OS=Plasmodium berghei (strain Anka) OX=5823 GN=PBANKA_0304900 PE=3 SV=1	PLABA	4
69	7.85	7.92	44.6	tr|A0A509AQ14|A0A509AQ14_PLABA	Exported protein 1 OS=Plasmodium berghei (strain Anka) OX=5823 GN=PBANKA_0926700 PE=4 SV=1	PLABA	6
70	7.52	7.57	22.1	tr|A0A509AVK2|A0A509AVK2_PLABA	Proteasome endopeptidase complex OS=Plasmodium berghei (strain Anka) OX=5823 GN=PBANKA_1301400 PE=3 SV=1	PLABA	4
71	7.22	7.26	16.3	tr|A0A509AMQ1|A0A509AMQ1_PLABA	Hsp70/Hsp90 organizing protein, putative OS=Plasmodium berghei (strain Anka) OX=5823 GN=PBANKA_1010500 PE=4 SV=1	PLABA	4
72	7.17	7.3	4.9	tr|A0A509APX9|A0A509APX9_PLABA	Cytoadherence linked asexual protein, putative OS=Plasmodium berghei (strain Anka) OX=5823 GN=PBANKA_1400600 PE=4 SV=1	PLABA	5
73	7.01	7.06	16.8	tr|A0A509AN97|A0A509AN97_PLABA	p1/s1 nuclease, putative OS=Plasmodium berghei (strain Anka) OX=5823 GN=PBANKA_1030600 PE=3 SV=1	PLABA	6
74	6.66	6.68	8.3	tr|A0A509ALS9|A0A509ALS9_PLABA	Kelch domain-containing protein, putative OS=Plasmodium berghei (strain Anka) OX=5823 GN=PBANKA_0922500 PE=4 SV=1	PLABA	4
75	6.52	6.53	8.3	tr|A0A509AV09|A0A509AV09_PLABA	T-complex protein 1 subunit gamma OS=Plasmodium berghei (strain Anka) OX=5823 GN=PBANKA_1444100 PE=3 SV=1	PLABA	4
76	6.02	6.07	8.7	tr|A0A509AF93|A0A509AF93_PLABA	Asparagine--tRNA ligase OS=Plasmodium berghei (strain Anka) OX=5823 GN=PBANKA_0308600 PE=3 SV=1	PLABA	4
77	6.01	6.06	12.2	tr|A0A509AY13|A0A509AY13_PLABA	Elongation factor 1-gamma, putative OS=Plasmodium berghei (strain Anka) OX=5823 GN=PBANKA_1352000 PE=4 SV=1	PLABA	4
78	6	6	13.7	tr|A0A509AMJ5|A0A509AMJ5_PLABA	Serine/arginine-rich splicing factor 1, putative OS=Plasmodium berghei (strain Anka) OX=5823 GN=PBANKA_1232100 PE=4 SV=1	PLABA	3
79	6	6	11.9	tr|A0A509AT96|A0A509AT96_PLABA	Exported protein IBIS1 OS=Plasmodium berghei (strain Anka) OX=5823 GN=PBANKA_1365500 PE=4 SV=1	PLABA	3
80	6	6	12.9	tr|A0A509AGJ2|A0A509AGJ2_PLABA	40S ribosomal protein SA OS=Plasmodium berghei (strain Anka) OX=5823 GN=PBANKA_0510900 PE=3 SV=1	PLABA	3
81	6	6	37.8	tr|A0A509AUT7|A0A509AUT7_PLABA	40S ribosomal protein S11, putative OS=Plasmodium berghei (strain Anka) OX=5823 GN=PBANKA_1231000 PE=3 SV=1	PLABA	3
82	6	6	29.5	tr|A0A509ALQ7|A0A509ALQ7_PLABA	40S ribosomal protein S18, putative OS=Plasmodium berghei (strain Anka) OX=5823 GN=PBANKA_0922100 PE=3 SV=1	PLABA	3
83	6	6	14.9	tr|A0A509AUW8|A0A509AUW8_PLABA	Haloacid dehalogenase-like hydrolase, putative OS=Plasmodium berghei (strain Anka) OX=5823 GN=PBANKA_1441100 PE=4 SV=1	PLABA	3
84	6	6	20.8	tr|A0A509APT3|A0A509APT3_PLABA	HSP90 co-chaperone p23, putative OS=Plasmodium berghei (strain Anka) OX=5823 GN=PBANKA_1317400 PE=4 SV=1	PLABA	3
85	6	6	31.6	tr|A0A509AE46|A0A509AE46_PLABA	Early transcribed membrane protein OS=Plasmodium berghei (strain Anka) OX=5823 GN=PBANKA_0201600 PE=4 SV=1	PLABA	4
86	5.93	6.08	6	tr|A0A509AKE3|A0A509AKE3_PLABA	Rhoptry neck protein 4 OS=Plasmodium berghei (strain Anka) OX=5823 GN=PBANKA_0932000 PE=4 SV=1	PLABA	3
87	5.86	5.93	9.7	tr|A0A509ALW4|A0A509ALW4_PLABA	Protein disulfide isomerase related protein, putative OS=Plasmodium berghei (strain Anka) OX=5823 GN=PBANKA_0914300 PE=4 SV=1	PLABA	3
88	5.47	5.52	46.5	tr|A0A509AG75|A0A509AG75_PLABA	40S ribosomal protein S12 OS=Plasmodium berghei (strain Anka) OX=5823 GN=PBANKA_0405400 PE=3 SV=1	PLABA	3
89	4.84	6.93	29.3	tr|A0A509AM25|A0A509AM25_PLABA	Histone H2A OS=Plasmodium berghei (strain Anka) OX=5823 GN=PBANKA_1117000 PE=3 SV=1	PLABA	4
90	4.76	4.8	18.5	tr|A0A509AQ19|A0A509AQ19_PLABA	40S ribosomal protein S3, putative OS=Plasmodium berghei (strain Anka) OX=5823 GN=PBANKA_1329300 PE=3 SV=1	PLABA	3
91	4.56	4.57	5.8	tr|A0A509ANN1|A0A509ANN1_PLABA	T-complex protein 1 subunit epsilon, putative OS=Plasmodium berghei (strain Anka) OX=5823 GN=PBANKA_1218200 PE=3 SV=1	PLABA	3
92	4.4	4.42	14	tr|A0A509AKC8|A0A509AKC8_PLABA	Histamine-releasing factor OS=Plasmodium berghei (strain Anka) OX=5823 GN=PBANKA_1110500 PE=3 SV=1	PLABA	2
93	4.36	4.37	5.4	tr|A0A509AFF6|A0A509AFF6_PLABA	T-complex protein 1 subunit eta OS=Plasmodium berghei (strain Anka) OX=5823 GN=PBANKA_0406500 PE=3 SV=1	PLABA	2
94	4.31	4.32	3.7	tr|A0A509APN5|A0A509APN5_PLABA	Heat shock protein 110, putative OS=Plasmodium berghei (strain Anka) OX=5823 GN=PBANKA_1357200 PE=4 SV=1	PLABA	2
95	4.16	4.16	15	tr|A0A509AIY1|A0A509AIY1_PLABA	Uncharacterized protein OS=Plasmodium berghei (strain Anka) OX=5823 GN=PBANKA_0100700 PE=4 SV=1	PLABA	3
96	4.12	4.13	6.7	tr|A0A509AK18|A0A509AK18_PLABA	26S protease regulatory subunit 6A, putative OS=Plasmodium berghei (strain Anka) OX=5823 GN=PBANKA_0917900 PE=3 SV=1	PLABA	2
97	4.12	4.13	22.9	tr|A0A509AL04|A0A509AL04_PLABA	40S ribosomal protein S25 OS=Plasmodium berghei (strain Anka) OX=5823 GN=PBANKA_1022000 PE=3 SV=1	PLABA	2
98	4.12	4.13	10.9	tr|A0A509AFB5|A0A509AFB5_PLABA	Proteasome subunit alpha type OS=Plasmodium berghei (strain Anka) OX=5823 GN=PBANKA_0211500 PE=3 SV=1	PLABA	2
99	4.12	4.12	7.1	tr|A0A509AT80|A0A509AT80_PLABA	Lysine--tRNA ligase OS=Plasmodium berghei (strain Anka) OX=5823 GN=PBANKA_1362900 PE=3 SV=1	PLABA	3
100	4.09	4.1	23.3	tr|A0A509APQ6|A0A509APQ6_PLABA	DNA/RNA-binding protein Alba 2, putative OS=Plasmodium berghei (strain Anka) OX=5823 GN=PBANKA_1359200 PE=4 SV=1	PLABA	3
101	4.08	4.09	5.5	tr|A0A509AN28|A0A509AN28_PLABA	Glutamate dehydrogenase OS=Plasmodium berghei (strain Anka) OX=5823 GN=PBANKA_1026200 PE=3 SV=1	PLABA	2
102	4.06	4.06	5.6	tr|A0A509AFC2|A0A509AFC2_PLABA	CCT-beta OS=Plasmodium berghei (strain Anka) OX=5823 GN=PBANKA_0405200 PE=3 SV=1	PLABA	2
103	4.03	4.03	13.3	tr|A0A509AQS2|A0A509AQS2_PLABA	60S ribosomal protein L12, putative OS=Plasmodium berghei (strain Anka) OX=5823 GN=PBANKA_1231800 PE=3 SV=1	PLABA	2
104	4	4	7.9	tr|A0A509ALA2|A0A509ALA2_PLABA	T-complex protein 1 subunit delta OS=Plasmodium berghei (strain Anka) OX=5823 GN=PBANKA_1134100 PE=3 SV=1	PLABA	3
105	4	4	9.1	tr|A0A509AJD4|A0A509AJD4_PLABA	Tetratricopeptide repeat protein, putative OS=Plasmodium berghei (strain Anka) OX=5823 GN=PBANKA_0604300 PE=3 SV=1	PLABA	2
106	4	4	4.1	tr|C6ZKQ1|C6ZKQ1_PLABE	Serine repeat antigen 1 OS=Plasmodium berghei OX=5821 GN=SERA2 PE=3 SV=1	PLABE	3
107	4	4	11	tr|A0A509AM53|A0A509AM53_PLABA	Ras-related protein Rab-1B, putative OS=Plasmodium berghei (strain Anka) OX=5823 GN=PBANKA_1112300 PE=4 SV=1	PLABA	2
108	4	4	16.1	tr|A0A509ARE9|A0A509ARE9_PLABA	40S ribosomal protein S17, putative OS=Plasmodium berghei (strain Anka) OX=5823 GN=PBANKA_1456100 PE=3 SV=1	PLABA	2
109	4	4	11.9	tr|A0A509AQH1|A0A509AQH1_PLABA	40S ribosomal protein S4 OS=Plasmodium berghei (strain Anka) OX=5823 GN=PBANKA_0941500 PE=3 SV=1	PLABA	2
110	4	4	4.7	tr|A0A509APW5|A0A509APW5_PLABA	CUGBP Elav-like family member 1, putative OS=Plasmodium berghei (strain Anka) OX=5823 GN=PBANKA_1135700 PE=4 SV=1	PLABA	2
111	4	4	18	tr|A0A509AR63|A0A509AR63_PLABA	Thioredoxin peroxidase 1 OS=Plasmodium berghei (strain Anka) OX=5823 GN=PBANKA_1302800 PE=3 SV=1	PLABA	2
112	4	4	14.4	tr|A0A509APY8|A0A509APY8_PLABA	60S ribosomal protein L27, putative OS=Plasmodium berghei (strain Anka) OX=5823 GN=PBANKA_1324400 PE=3 SV=1	PLABA	2
113	4	4	10.6	tr|A0A509ANB0|A0A509ANB0_PLABA	60S ribosomal protein L5, putative OS=Plasmodium berghei (strain Anka) OX=5823 GN=PBANKA_1019500 PE=3 SV=1	PLABA	2
114	4	4	17.3	tr|A0A509ALB6|A0A509ALB6_PLABA	Membrane associated histidine-rich protein 1a OS=Plasmodium berghei (strain Anka) OX=5823 GN=PBANKA_1145800 PE=4 SV=1	PLABA	2
115	4	4	10.3	tr|A0A509AKD8|A0A509AKD8_PLABA	Erythrocyte membrane antigen 1 OS=Plasmodium berghei (strain Anka) OX=5823 GN=PBANKA_1000600 PE=4 SV=1	PLABA	2
116	4	4	17.5	tr|A0A509AMC5|A0A509AMC5_PLABA	Protein DJ-1, putative OS=Plasmodium berghei (strain Anka) OX=5823 GN=PBANKA_1126200 PE=4 SV=1	PLABA	2
117	4	4	12.2	tr|A0A509AL94|A0A509AL94_PLABA	40S ribosomal protein S21 OS=Plasmodium berghei (strain Anka) OX=5823 GN=PBANKA_0905000 PE=3 SV=1	PLABA	2
118	3.89	3.96	10.6	tr|A0A509AEN4|A0A509AEN4_PLABA	Proteasome endopeptidase complex OS=Plasmodium berghei (strain Anka) OX=5823 GN=PBANKA_0107100 PE=3 SV=1	PLABA	2
119	3.85	3.96	13	tr|A0A509AK08|A0A509AK08_PLABA	Peptidyl-prolyl cis-trans isomerase OS=Plasmodium berghei (strain Anka) OX=5823 GN=PBANKA_0932200 PE=3 SV=1	PLABA	2
120	3.76	3.89	1.1	tr|A0A509AS36|A0A509AS36_PLABA	Uncharacterized protein OS=Plasmodium berghei (strain Anka) OX=5823 GN=PBANKA_1314200 PE=4 SV=1	PLABA	2
121	3.66	3.75	9.8	tr|A0A509AJQ5|A0A509AJQ5_PLABA	Parasitophorous vacuolar protein 1 OS=Plasmodium berghei (strain Anka) OX=5823 GN=PBANKA_0919100 PE=4 SV=1	PLABA	2
122	3.4	3.5	6.7	tr|A0A509ALS0|A0A509ALS0_PLABA	Nucleosome assembly protein, putative OS=Plasmodium berghei (strain Anka) OX=5823 GN=PBANKA_0602700 PE=3 SV=1	PLABA	2
123	3.34	3.51	24.2	tr|A0A509AKZ9|A0A509AKZ9_PLABA	Mitochondrial acidic protein MAM33, putative OS=Plasmodium berghei (strain Anka) OX=5823 GN=PBANKA_1010000 PE=4 SV=1	PLABA	3
124	3.23	3.34	35.4	tr|A0A509ARX8|A0A509ARX8_PLABA	40S ribosomal protein S27, putative OS=Plasmodium berghei (strain Anka) OX=5823 GN=PBANKA_1406800 PE=3 SV=1	PLABA	2
125	3.02	3.18	5.9	tr|A0A509AQX1|A0A509AQX1_PLABA	DNA/RNA-binding protein Alba 4, putative OS=Plasmodium berghei (strain Anka) OX=5823 GN=PBANKA_1360300 PE=4 SV=1	PLABA	3
126	2.72	2.78	19.5	tr|A0A509ALD1|A0A509ALD1_PLABA	Profilin OS=Plasmodium berghei (strain Anka) OX=5823 GN=PBANKA_0833000 PE=3 SV=1	PLABA	2
127	2.65	2.7	23.5	tr|A0A509AUJ3|A0A509AUJ3_PLABA	10 kDa chaperonin, putative OS=Plasmodium berghei (strain Anka) OX=5823 GN=PBANKA_1431050 PE=3 SV=1	PLABA	2
128	2.59	2.61	17.4	tr|A0A509AEM7|A0A509AEM7_PLABA	Proteasome subunit beta OS=Plasmodium berghei (strain Anka) OX=5823 GN=PBANKA_0205400 PE=3 SV=1	PLABA	2
129	2.58	2.6	20.6	tr|A0A509AM59|A0A509AM59_PLABA	Ribonucloprotein OS=Plasmodium berghei (strain Anka) OX=5823 GN=PBANKA_0924400 PE=3 SV=1	PLABA	2
130	2.53	2.55	11.7	tr|A0A509AM51|A0A509AM51_PLABA	Proteasome subunit beta OS=Plasmodium berghei (strain Anka) OX=5823 GN=PBANKA_1226500 PE=3 SV=1	PLABA	2
131	2.33	2.35	44	tr|A0A509AL62|A0A509AL62_PLABA	Nuclear transport factor 2, putative OS=Plasmodium berghei (strain Anka) OX=5823 GN=PBANKA_1030300 PE=4 SV=1	PLABA	2
132	2.29	2.31	7.7	tr|C9E398|C9E398_PLABE	PHIST domain containing protein OS=Plasmodium berghei OX=5821 PE=4 SV=1	PLABE	1
133	2.25	2.26	16.4	tr|A0A509ARR9|A0A509ARR9_PLABA	Thioredoxin OS=Plasmodium berghei (strain Anka) OX=5823 GN=PBANKA_1320900 PE=3 SV=1	PLABA	1
134	2.17	2.22	0.9	tr|A0A509ANM5|A0A509ANM5_PLABA	26S proteasome regulatory subunit RPN2, putative OS=Plasmodium berghei (strain Anka) OX=5823 GN=PBANKA_1329700 PE=3 SV=1	PLABA	1
135	2.15	2.16	5.1	tr|A0A509AU69|A0A509AU69_PLABA	Ras-related protein Rab-11A OS=Plasmodium berghei (strain Anka) OX=5823 GN=PBANKA_1418900 PE=4 SV=1	PLABA	1
136	2.07	2.07	13.4	tr|A0A509AUA3|A0A509AUA3_PLABA	Elongation factor 1-delta, putative OS=Plasmodium berghei (strain Anka) OX=5823 GN=PBANKA_1218900 PE=3 SV=1	PLABA	1
137	2.05	2.06	3	tr|A0A509AJ70|A0A509AJ70_PLABA	Erythrocyte membrane associated protein 1 OS=Plasmodium berghei (strain Anka) OX=5823 GN=PBANKA_0836800 PE=4 SV=1	PLABA	1
138	2.04	2.05	6.9	tr|A0A509AQX0|A0A509AQX0_PLABA	40S ribosomal protein S9, putative OS=Plasmodium berghei (strain Anka) OX=5823 GN=PBANKA_1234800 PE=3 SV=1	PLABA	1
139	2.02	2.02	7.1	tr|A0A1C6YSM4|A0A1C6YSM4_PLABE	40S ribosomal protein S16, putative OS=Plasmodium berghei OX=5821 GN=PBNK65E_000441000 PE=3 SV=1	PLABE	1
140	2.02	2.02	4.7	tr|A0A509APL9|A0A509APL9_PLABA	Proliferating cell nuclear antigen OS=Plasmodium berghei (strain Anka) OX=5823 GN=PBANKA_1137900 PE=3 SV=1	PLABA	1
141	2.02	2.02	9.5	tr|A0A509AVQ1|A0A509AVQ1_PLABA	Macrophage migration inhibitory factor OS=Plasmodium berghei (strain Anka) OX=5823 GN=PBANKA_1444000 PE=3 SV=1	PLABA	1
142	2.01	2.02	9.1	tr|A0A509APG1|A0A509APG1_PLABA	Fam-a protein OS=Plasmodium berghei (strain Anka) OX=5823 GN=PBANKA_1246161 PE=4 SV=1	PLABA	2
143	2.01	2.01	2.9	tr|A0A509AF03|A0A509AF03_PLABA	T-complex protein 1 subunit theta, putative OS=Plasmodium berghei (strain Anka) OX=5823 GN=PBANKA_0310900 PE=3 SV=1	PLABA	1
144	2.01	2.01	1.5	tr|A0A509AMM9|A0A509AMM9_PLABA	Translocon component PTEX150 OS=Plasmodium berghei (strain Anka) OX=5823 GN=PBANKA_1008500 PE=4 SV=1	PLABA	1
145	2.01	2.01	4.8	tr|A0A509APC3|A0A509APC3_PLABA	MSP7-like protein OS=Plasmodium berghei (strain Anka) OX=5823 GN=PBANKA_1349100 PE=4 SV=1	PLABA	1
146	2	28.03	36	tr|Q25643|Q25643_PLABE	PBGRP (Fragment) OS=Plasmodium berghei OX=5821 PE=3 SV=1	PLABE	19
147	2	2.01	2.3	tr|A0A509AIC7|A0A509AIC7_PLABA	Peroxiredoxin, putative OS=Plasmodium berghei (strain Anka) OX=5823 GN=PBANKA_0511400 PE=4 SV=1	PLABA	1
148	2	2.01	10.2	tr|A0A509AL02|A0A509AL02_PLABA	60S ribosomal protein L30e, putative OS=Plasmodium berghei (strain Anka) OX=5823 GN=PBANKA_0503600 PE=3 SV=1	PLABA	1
149	2	2	1.6	tr|A0A509APJ1|A0A509APJ1_PLABA	Leucyl-tRNA synthetase OS=Plasmodium berghei (strain Anka) OX=5823 GN=PBANKA_1121700 PE=4 SV=1	PLABA	1
150	2	2	2.5	tr|A0A509APE5|A0A509APE5_PLABA	Uncharacterized protein OS=Plasmodium berghei (strain Anka) OX=5823 GN=PBANKA_1116800 PE=4 SV=1	PLABA	1
151	2	2	5	tr|A0A509AJP2|A0A509AJP2_PLABA	Seryl-tRNA synthetase OS=Plasmodium berghei (strain Anka) OX=5823 GN=PBANKA_0615400 PE=4 SV=1	PLABA	1
152	2	2	3.8	tr|A0A509AM85|A0A509AM85_PLABA	Phosphotransferase OS=Plasmodium berghei (strain Anka) OX=5823 GN=PBANKA_1122900 PE=3 SV=1	PLABA	1
153	2	2	1.8	tr|A0A509AHK9|A0A509AHK9_PLABA	Glycerol-3-phosphate dehydrogenase OS=Plasmodium berghei (strain Anka) OX=5823 GN=PBANKA_0404800 PE=3 SV=1	PLABA	1
154	2	2	3	tr|A0A509ANA6|A0A509ANA6_PLABA	Aminopeptidase P, putative OS=Plasmodium berghei (strain Anka) OX=5823 GN=PBANKA_1318100 PE=3 SV=1	PLABA	1
155	2	2	2.9	tr|A0A509AHF6|A0A509AHF6_PLABA	Reticulocyte binding protein, putative OS=Plasmodium berghei (strain Anka) OX=5823 GN=PBANKA_0216761 PE=4 SV=1	PLABA	1
156	2	2	10.4	tr|A0A509AR54|A0A509AR54_PLABA	60S ribosomal protein L2, putative OS=Plasmodium berghei (strain Anka) OX=5823 GN=PBANKA_1231700 PE=4 SV=1	PLABA	1
157	2	2	5.2	tr|A0A509ANA0|A0A509ANA0_PLABA	Nascent polypeptide-associated complex subunit beta OS=Plasmodium berghei (strain Anka) OX=5823 GN=PBANKA_1018500 PE=3 SV=1	PLABA	1
158	2	2	3.4	tr|A0A509ASV3|A0A509ASV3_PLABA	26S proteasome regulatory subunit RPN3, putative OS=Plasmodium berghei (strain Anka) OX=5823 GN=PBANKA_1351800 PE=3 SV=1	PLABA	1
159	2	2	2.8	tr|A0A509ASB5|A0A509ASB5_PLABA	Vacuolar protein sorting-associated protein 4, putative OS=Plasmodium berghei (strain Anka) OX=5823 GN=PBANKA_1321200 PE=4 SV=1	PLABA	1
160	2	2	4.4	tr|A0A509AR45|A0A509AR45_PLABA	Proteasome subunit beta OS=Plasmodium berghei (strain Anka) OX=5823 GN=PBANKA_1343300 PE=3 SV=1	PLABA	1
161	2	2	10.8	tr|A0A509ANZ6|A0A509ANZ6_PLABA	Ribosomal protein L27a, putative OS=Plasmodium berghei (strain Anka) OX=5823 GN=PBANKA_1117500 PE=3 SV=1	PLABA	2
162	2	2	5.8	tr|A0A509ANM1|A0A509ANM1_PLABA	FoP domain-containing protein, putative OS=Plasmodium berghei (strain Anka) OX=5823 GN=PBANKA_1234500 PE=4 SV=1	PLABA	1
163	2	2	3.2	tr|A0A509AIS9|A0A509AIS9_PLABA	Inosine-5'-monophosphate dehydrogenase OS=Plasmodium berghei (strain Anka) OX=5823 GN=PBANKA_0821700 PE=3 SV=1	PLABA	1
164	2	2	8.4	tr|A0A509ALC8|A0A509ALC8_PLABA	60S ribosomal protein L35ae, putative OS=Plasmodium berghei (strain Anka) OX=5823 GN=PBANKA_0906400 PE=3 SV=1	PLABA	1
165	2	2	5	tr|A0A509AJR9|A0A509AJR9_PLABA	60S ribosomal protein L10, putative OS=Plasmodium berghei (strain Anka) OX=5823 GN=PBANKA_1028400 PE=4 SV=1	PLABA	2
166	2	2	6.9	tr|A0A509AID7|A0A509AID7_PLABA	40S ribosomal protein S15A, putative OS=Plasmodium berghei (strain Anka) OX=5823 GN=PBANKA_0414600 PE=3 SV=1	PLABA	1
167	2	2	8.1	tr|A0A509ASE6|A0A509ASE6_PLABA	Histone H3 OS=Plasmodium berghei (strain Anka) OX=5823 GN=PBANKA_1117100 PE=3 SV=1	PLABA	1
168	2	2	5.6	tr|A0A509APY6|A0A509APY6_PLABA	Ras-related protein Rab-5B, putative OS=Plasmodium berghei (strain Anka) OX=5823 GN=PBANKA_1409100 PE=4 SV=1	PLABA	1
169	2	2	9.9	tr|A0A509AGL9|A0A509AGL9_PLABA	40S ribosomal protein S19, putative OS=Plasmodium berghei (strain Anka) OX=5823 GN=PBANKA_0522800 PE=3 SV=1	PLABA	1
170	2	2	5.8	tr|A0A509AG73|A0A509AG73_PLABA	Small GTP-binding protein sar1, putative OS=Plasmodium berghei (strain Anka) OX=5823 GN=PBANKA_0718800 PE=3 SV=1	PLABA	1
171	2	2	4.5	tr|A0A509APS4|A0A509APS4_PLABA	26S proteasome regulatory subunit RPN11 OS=Plasmodium berghei (strain Anka) OX=5823 GN=PBANKA_1144000 PE=4 SV=1	PLABA	1
172	2	2	13.2	tr|A0A509AK69|A0A509AK69_PLABA	U6 snRNA-associated Sm-like protein LSm3 OS=Plasmodium berghei (strain Anka) OX=5823 GN=LSM3 PE=3 SV=1	PLABA	1
173	2	2	2.3	tr|A0A509AHY4|A0A509AHY4_PLABA	Mitochondrial-processing peptidase subunit beta, putative OS=Plasmodium berghei (strain Anka) OX=5823 GN=PBANKA_0834400 PE=3 SV=1	PLABA	1
174	2	2	8.1	tr|A0A509ABX5|A0A509ABX5_PLABA	Histone H3 OS=Plasmodium berghei (strain Anka) OX=5823 GN=PBANKA_0108800 PE=3 SV=1	PLABA	2
175	2	2	22.8	tr|A0A509ATZ6|A0A509ATZ6_PLABA	40S ribosomal protein S19, putative OS=Plasmodium berghei (strain Anka) OX=5823 GN=PBANKA_1416300 PE=3 SV=1	PLABA	2
176	2	2	4.6	tr|A0A509AQP3|A0A509AQP3_PLABA	40S ribosomal protein S3a OS=Plasmodium berghei (strain Anka) OX=5823 GN=PBANKA_1215600 PE=3 SV=1	PLABA	1
177	2	2	9.5	tr|A0A509APL0|A0A509APL0_PLABA	Centrin-2, putative OS=Plasmodium berghei (strain Anka) OX=5823 GN=PBANKA_1310400 PE=4 SV=1	PLABA	1
178	2	2	6.4	tr|A0A509AIN1|A0A509AIN1_PLABA	Ubiquitin domain-containing protein DSK2, putative OS=Plasmodium berghei (strain Anka) OX=5823 GN=PBANKA_0934200 PE=4 SV=1	PLABA	1
179	2	2	12	tr|Q95WV3|Q95WV3_PLABE	Putative glutaredoxin OS=Plasmodium berghei OX=5821 GN=grx PE=2 SV=1	PLABE	1
180	2	2	18	tr|Q3YPG9|Q3YPG9_PLABE	Actin-depolymerizing factor 1 OS=Plasmodium berghei OX=5821 GN=ADF1 PE=3 SV=1	PLABE	1
181	2	2	8.4	tr|A0A509AU84|A0A509AU84_PLABA	RNA-binding protein, putative OS=Plasmodium berghei (strain Anka) OX=5823 GN=PBANKA_1409200 PE=4 SV=1	PLABA	1
182	2	2	8.7	tr|A0A509AMX4|A0A509AMX4_PLABA	Uncharacterized protein OS=Plasmodium berghei (strain Anka) OX=5823 GN=PBANKA_1305000 PE=4 SV=1	PLABA	1
183	2	2	4.1	tr|A0A509ALM5|A0A509ALM5_PLABA	26S proteasome regulatory subunit RPN7, putative OS=Plasmodium berghei (strain Anka) OX=5823 GN=PBANKA_0919000 PE=4 SV=1	PLABA	1
184	2	2	4.4	tr|A0A509AGI7|A0A509AGI7_PLABA	Uncharacterized protein OS=Plasmodium berghei (strain Anka) OX=5823 GN=PBANKA_0519100 PE=4 SV=1	PLABA	1
185	2	2	3	tr|A0A1D3L8A0|A0A1D3L8A0_PLABE	Erythrocyte membrane associated protein 2 OS=Plasmodium berghei OX=5821 GN=EMAP2 PE=4 SV=1	PLABE	1
186	2	2	17.3	tr|A0A509AJP7|A0A509AJP7_PLABA	60S ribosomal protein L38, putative OS=Plasmodium berghei (strain Anka) OX=5823 GN=PBANKA_0918100 PE=3 SV=1	PLABA	1
187	1.49	1.62	2.9	tr|A0A1D3PVI6|A0A1D3PVI6_PLABE	Bifunctional dihydrofolate reductase-thymidylate synthase OS=Plasmodium berghei OX=5821 GN=PBNK65E_000037800 PE=3 SV=1	PLABE	1
188	1.49	1.62	4.2	tr|A0A509AJT8|A0A509AJT8_PLABA	GrpE protein homolog OS=Plasmodium berghei (strain Anka) OX=5823 GN=PBANKA_0923600 PE=3 SV=1	PLABA	1
189	1.28	1.4	3.6	tr|A0A509AHB8|A0A509AHB8_PLABA	Obg-like ATPase 1 OS=Plasmodium berghei (strain Anka) OX=5823 GN=PBANKA_0619900 PE=3 SV=1	PLABA	1
190	1.26	1.39	2.9	tr|A0A509B1C2|A0A509B1C2_PLABA	Glycine hydroxymethyltransferase OS=Plasmodium berghei (strain Anka) OX=5823 GN=PBANKA_1450200 PE=3 SV=1	PLABA	1
191	1.23	1.35	2.4	tr|A0A509AGT3|A0A509AGT3_PLABA	Ornithine aminotransferase OS=Plasmodium berghei (strain Anka) OX=5823 GN=PBANKA_0107400 PE=3 SV=1	PLABA	1
192	1.22	1.34	9.7	tr|A0A509AK89|A0A509AK89_PLABA	60S ribosomal protein L36 OS=Plasmodium berghei (strain Anka) OX=5823 GN=PBANKA_0937700 PE=3 SV=1	PLABA	1
193	1.19	1.32	6.1	tr|A0A509AG23|A0A509AG23_PLABA	ADP-ribosylation factor, putative OS=Plasmodium berghei (strain Anka) OX=5823 GN=PBANKA_0505100 PE=3 SV=1	PLABA	1
194	1.12	1.24	4	tr|A0A509AQI1|A0A509AQI1_PLABA	Thioredoxin-like mero protein, putative OS=Plasmodium berghei (strain Anka) OX=5823 GN=PBANKA_0942500 PE=4 SV=1	PLABA	1
195	1.11	1.24	8.1	tr|A0A509AHZ8|A0A509AHZ8_PLABA	60S ribosomal protein L11a, putative OS=Plasmodium berghei (strain Anka) OX=5823 GN=PBANKA_0617100 PE=3 SV=1	PLABA	1
196	1.03	1.15	7.4	tr|A0A509AQA3|A0A509AQA3_PLABA	60S ribosomal protein L6, putative OS=Plasmodium berghei (strain Anka) OX=5823 GN=PBANKA_1338300 PE=3 SV=1	PLABA	1
197	0.93	1.05	2.4	tr|A0A509AFX4|A0A509AFX4_PLABA	ATP synthase subunit alpha OS=Plasmodium berghei (strain Anka) OX=5823 GN=PBANKA_0313800 PE=3 SV=1	PLABA	1
198	0.75	0.85	10.5	tr|A0A509ALJ9|A0A509ALJ9_PLABA	Enhancer of rudimentary homolog OS=Plasmodium berghei (strain Anka) OX=5823 GN=PBANKA_0520600 PE=3 SV=1	PLABA	1
199	0.73	0.83	15.4	tr|A0A509AFC5|A0A509AFC5_PLABA	Uncharacterized protein OS=Plasmodium berghei (strain Anka) OX=5823 GN=PBANKA_0619300 PE=4 SV=1	PLABA	1
200	0.66	0.76	4.9	tr|A0A509APW3|A0A509APW3_PLABA	Thioredoxin-related protein, putative OS=Plasmodium berghei (strain Anka) OX=5823 GN=PBANKA_1365200 PE=4 SV=1	PLABA	1
201	0.6	0.62	4.9	tr|A0A509ANR3|A0A509ANR3_PLABA	60S ribosomal protein L34, putative OS=Plasmodium berghei (strain Anka) OX=5823 GN=PBANKA_1221200 PE=3 SV=1	PLABA	1

## Sheet: PbFCKO FVProteome GO Clustering
Nucleic acid and protein synthesis
40S ribosomal protein S11, putative OS=Plasmodium berghei (strain Anka) OX=5823 GN=PBANKA_1231000 PE=3 SV=1
40S ribosomal protein S12 OS=Plasmodium berghei (strain Anka) OX=5823 GN=PBANKA_0405400 PE=3 SV=1
40S ribosomal protein S15A, putative OS=Plasmodium berghei (strain Anka) OX=5823 GN=PBANKA_0414600 PE=3 SV=1
40S ribosomal protein S16, putative OS=Plasmodium berghei OX=5821 GN=PBNK65E_000441000 PE=3 SV=1
40S ribosomal protein S17, putative OS=Plasmodium berghei (strain Anka) OX=5823 GN=PBANKA_1456100 PE=3 SV=1
40S ribosomal protein S18, putative OS=Plasmodium berghei (strain Anka) OX=5823 GN=PBANKA_0922100 PE=3 SV=1
40S ribosomal protein S19, putative OS=Plasmodium berghei (strain Anka) OX=5823 GN=PBANKA_0522800 PE=3 SV=1
40S ribosomal protein S19, putative OS=Plasmodium berghei (strain Anka) OX=5823 GN=PBANKA_1416300 PE=3 SV=1
40S ribosomal protein S21 OS=Plasmodium berghei (strain Anka) OX=5823 GN=PBANKA_0905000 PE=3 SV=1
40S ribosomal protein S25 OS=Plasmodium berghei (strain Anka) OX=5823 GN=PBANKA_1022000 PE=3 SV=1
40S ribosomal protein S27, putative OS=Plasmodium berghei (strain Anka) OX=5823 GN=PBANKA_1406800 PE=3 SV=1
40S ribosomal protein S3, putative OS=Plasmodium berghei (strain Anka) OX=5823 GN=PBANKA_1329300 PE=3 SV=1
40S ribosomal protein S3a OS=Plasmodium berghei (strain Anka) OX=5823 GN=PBANKA_1215600 PE=3 SV=1
40S ribosomal protein S4 OS=Plasmodium berghei (strain Anka) OX=5823 GN=PBANKA_0941500 PE=3 SV=1
40S ribosomal protein S9, putative OS=Plasmodium berghei (strain Anka) OX=5823 GN=PBANKA_1234800 PE=3 SV=1
40S ribosomal protein SA OS=Plasmodium berghei (strain Anka) OX=5823 GN=PBANKA_0510900 PE=3 SV=1
60 kDa chaperonin, putative OS=Plasmodium berghei (strain Anka) OX=5823 GN=PBANKA_1446800 PE=3 SV=1
60S acidic ribosomal protein P0 OS=Plasmodium berghei (strain Anka) OX=5823 GN=PBANKA_0918000 PE=3 SV=1
60S acidic ribosomal protein P1, putative OS=Plasmodium berghei (strain Anka) OX=5823 GN=PBANKA_0943600 PE=3 SV=1
60S acidic ribosomal protein P2, putative OS=Plasmodium berghei (strain Anka) OX=5823 GN=PBANKA_0407700 PE=3 SV=1
60S ribosomal protein L10, putative OS=Plasmodium berghei (strain Anka) OX=5823 GN=PBANKA_1028400 PE=4 SV=1
60S ribosomal protein L11a, putative OS=Plasmodium berghei (strain Anka) OX=5823 GN=PBANKA_0617100 PE=3 SV=1
60S ribosomal protein L12, putative OS=Plasmodium berghei (strain Anka) OX=5823 GN=PBANKA_1231800 PE=3 SV=1
60S ribosomal protein L2, putative OS=Plasmodium berghei (strain Anka) OX=5823 GN=PBANKA_1231700 PE=4 SV=1
60S ribosomal protein L27, putative OS=Plasmodium berghei (strain Anka) OX=5823 GN=PBANKA_1324400 PE=3 SV=1
60S ribosomal protein L30e, putative OS=Plasmodium berghei (strain Anka) OX=5823 GN=PBANKA_0503600 PE=3 SV=1
60S ribosomal protein L34, putative OS=Plasmodium berghei (strain Anka) OX=5823 GN=PBANKA_1221200 PE=3 SV=1
60S ribosomal protein L35ae, putative OS=Plasmodium berghei (strain Anka) OX=5823 GN=PBANKA_0906400 PE=3 SV=1
60S ribosomal protein L36 OS=Plasmodium berghei (strain Anka) OX=5823 GN=PBANKA_0937700 PE=3 SV=1
60S ribosomal protein L38, putative OS=Plasmodium berghei (strain Anka) OX=5823 GN=PBANKA_0918100 PE=3 SV=1
60S ribosomal protein L5, putative OS=Plasmodium berghei (strain Anka) OX=5823 GN=PBANKA_1019500 PE=3 SV=1
60S ribosomal protein L6, putative OS=Plasmodium berghei (strain Anka) OX=5823 GN=PBANKA_1338300 PE=3 SV=1
Asparagine--tRNA ligase OS=Plasmodium berghei (strain Anka) OX=5823 GN=PBANKA_0308600 PE=3 SV=1
Elongation factor 1-alpha OS=Plasmodium berghei OX=5821 GN=EF-1alpha PE=3 SV=1
Elongation factor 1-beta, putative OS=Plasmodium berghei (strain Anka) OX=5823 GN=PBANKA_0814200 PE=3 SV=1
Elongation factor 1-delta, putative OS=Plasmodium berghei (strain Anka) OX=5823 GN=PBANKA_1218900 PE=3 SV=1
Elongation factor 1-gamma, putative OS=Plasmodium berghei (strain Anka) OX=5823 GN=PBANKA_1352000 PE=4 SV=1
Elongation factor 2, putative OS=Plasmodium berghei (strain Anka) OX=5823 GN=PBANKA_1314800 PE=3 SV=1
Eukaryotic initiation factor 4a, putative OS=Plasmodium berghei (strain Anka) OX=5823 GN=PBANKA_1331900 PE=3 SV=1
Eukaryotic translation initiation factor 5A OS=Plasmodium berghei (strain Anka) OX=5823 GN=PBANKA_0603200 PE=3 SV=1
Leucyl-tRNA synthetase OS=Plasmodium berghei (strain Anka) OX=5823 GN=PBANKA_1121700 PE=4 SV=1
Lysine--tRNA ligase OS=Plasmodium berghei (strain Anka) OX=5823 GN=PBANKA_1362900 PE=3 SV=1
Proliferating cell nuclear antigen OS=Plasmodium berghei (strain Anka) OX=5823 GN=PBANKA_1137900 PE=3 SV=1
Ribonucloprotein OS=Plasmodium berghei (strain Anka) OX=5823 GN=PBANKA_0924400 PE=3 SV=1
Ribosomal protein L27a, putative OS=Plasmodium berghei (strain Anka) OX=5823 GN=PBANKA_1117500 PE=3 SV=1
Serine/arginine-rich splicing factor 1, putative OS=Plasmodium berghei (strain Anka) OX=5823 GN=PBANKA_1232100 PE=4 SV=1
Seryl-tRNA synthetase OS=Plasmodium berghei (strain Anka) OX=5823 GN=PBANKA_0615400 PE=4 SV=1
Host-trafficked and parasite membrane-associated proteins
31 kDa antigen OS=Plasmodium berghei OX=5821 PE=2 SV=1
Cytoadherence linked asexual protein, putative OS=Plasmodium berghei (strain Anka) OX=5823 GN=PBANKA_1400600 PE=4 SV=1
Early transcribed membrane protein OS=Plasmodium berghei (strain Anka) OX=5823 GN=PBANKA_0201600 PE=4 SV=1
Erythrocyte membrane antigen 1 OS=Plasmodium berghei (strain Anka) OX=5823 GN=PBANKA_1000600 PE=4 SV=1
Erythrocyte membrane associated protein 1 OS=Plasmodium berghei (strain Anka) OX=5823 GN=PBANKA_0836800 PE=4 SV=1
Erythrocyte membrane associated protein 2 OS=Plasmodium berghei OX=5821 GN=EMAP2 PE=4 SV=1
High molecular weight rhoptry protein 2 OS=Plasmodium berghei (strain Anka) OX=5823 GN=PBANKA_0830200 PE=4 SV=1
High molecular weight rhoptry protein 3, putative OS=Plasmodium berghei (strain Anka) OX=5823 GN=PBANKA_0416000 PE=4 SV=1
Membrane associated histidine-rich protein 1a OS=Plasmodium berghei (strain Anka) OX=5823 GN=PBANKA_1145800 PE=4 SV=1
Merozoite surface antigens OS=Plasmodium berghei OX=5821 PE=4 SV=1
Merozoite surface protein 8 OS=Plasmodium berghei (strain Anka) OX=5823 GN=PBANKA_1102200 PE=4 SV=1
MSP7-like protein OS=Plasmodium berghei (strain Anka) OX=5823 GN=PBANKA_1349100 PE=4 SV=1
Parasitophorous vacuolar protein 1 OS=Plasmodium berghei (strain Anka) OX=5823 GN=PBANKA_0919100 PE=4 SV=1
Parasitophorous vacuolar protein 5 OS=Plasmodium berghei (strain Anka) OX=5823 GN=PBANKA_0826700 PE=4 SV=1
PHIST domain containing protein OS=Plasmodium berghei OX=5821 PE=4 SV=1
Profilin OS=Plasmodium berghei (strain Anka) OX=5823 GN=PBANKA_0833000 PE=3 SV=1
Reticulocyte binding protein, putative OS=Plasmodium berghei (strain Anka) OX=5823 GN=PBANKA_0216761 PE=4 SV=1
Rhoptry neck protein 4 OS=Plasmodium berghei (strain Anka) OX=5823 GN=PBANKA_0932000 PE=4 SV=1
Rhoptry-associated protein 1 OS=Plasmodium berghei (strain Anka) OX=5823 GN=PBANKA_1032100 PE=4 SV=1
Rhoptry-associated protein 2/3 OS=Plasmodium berghei (strain Anka) OX=5823 GN=PBANKA_1101400 PE=4 SV=1
Serine repeat antigen 1 OS=Plasmodium berghei (strain Anka) OX=5823 GN=PBANKA_0305100 PE=3 SV=1
Serine repeat antigen 1 OS=Plasmodium berghei OX=5821 GN=SERA2 PE=3 SV=1
Serine repeat antigen 3 OS=Plasmodium berghei (strain Anka) OX=5823 GN=PBANKA_0304900 PE=3 SV=1
Uncharacterized protein OS=Plasmodium berghei (strain Anka) OX=5823 GN=PBANKA_0100700 PE=4 SV=1
Uncharacterized protein OS=Plasmodium berghei (strain Anka) OX=5823 GN=PBANKA_0519100 PE=4 SV=1
Cytoskeleton and organelle function
14-3-3 protein OS=Plasmodium berghei (strain Anka) OX=5823 GN=PBANKA_0712600 PE=3 SV=1
Actin I OS=Plasmodium berghei (strain Anka) OX=5823 GN=PBANKA_1459300 PE=3 SV=1
Actin-depolymerizing factor 1 OS=Plasmodium berghei OX=5821 GN=ADF1 PE=3 SV=1
ADP-ribosylation factor, putative OS=Plasmodium berghei (strain Anka) OX=5823 GN=PBANKA_0505100 PE=3 SV=1
Cell division cycle protein 48 homologue, putative OS=Plasmodium berghei (strain Anka) OX=5823 GN=PBANKA_1118600 PE=4 SV=1
Centrin-2, putative OS=Plasmodium berghei (strain Anka) OX=5823 GN=PBANKA_1310400 PE=4 SV=1
Endoplasmic reticulum-resident calcium binding protein, putative OS=Plasmodium berghei (strain Anka) OX=5823 GN=PBANKA_0938400 PE=4 SV=1
Exported protein 1 OS=Plasmodium berghei (strain Anka) OX=5823 GN=PBANKA_0926700 PE=4 SV=1
Exported protein 2 OS=Plasmodium berghei (strain Anka) OX=5823 GN=PBANKA_1334300 PE=4 SV=1
Exported protein IBIS1 OS=Plasmodium berghei (strain Anka) OX=5823 GN=PBANKA_1365500 PE=4 SV=1
Fam-a protein OS=Plasmodium berghei (strain Anka) OX=5823 GN=PBANKA_1246161 PE=4 SV=1
Histamine-releasing factor OS=Plasmodium berghei (strain Anka) OX=5823 GN=PBANKA_1110500 PE=3 SV=1
Karyopherin beta, putative OS=Plasmodium berghei (strain Anka) OX=5823 GN=PBANKA_1238800 PE=4 SV=1
Mitochondrial acidic protein MAM33, putative OS=Plasmodium berghei (strain Anka) OX=5823 GN=PBANKA_1010000 PE=4 SV=1
Mitochondrial-processing peptidase subunit beta, putative OS=Plasmodium berghei (strain Anka) OX=5823 GN=PBANKA_0834400 PE=3 SV=1
NPL domain-containing protein OS=Plasmodium berghei (strain Anka) OX=5823 GN=PBANKA_1424300 PE=4 SV=1
Nuclear transport factor 2, putative OS=Plasmodium berghei (strain Anka) OX=5823 GN=PBANKA_1030300 PE=4 SV=1
Obg-like ATPase 1 OS=Plasmodium berghei (strain Anka) OX=5823 GN=PBANKA_0619900 PE=3 SV=1
Peroxiredoxin, putative OS=Plasmodium berghei (strain Anka) OX=5823 GN=PBANKA_0511400 PE=4 SV=1
Putative glutaredoxin OS=Plasmodium berghei OX=5821 GN=grx PE=2 SV=1
Ras-related protein Rab-11A OS=Plasmodium berghei (strain Anka) OX=5823 GN=PBANKA_1418900 PE=4 SV=1
Ras-related protein Rab-1B, putative OS=Plasmodium berghei (strain Anka) OX=5823 GN=PBANKA_1112300 PE=4 SV=1
Ras-related protein Rab-5B, putative OS=Plasmodium berghei (strain Anka) OX=5823 GN=PBANKA_1409100 PE=4 SV=1
Small GTP-binding protein sar1, putative OS=Plasmodium berghei (strain Anka) OX=5823 GN=PBANKA_0718800 PE=3 SV=1
Thioredoxin OS=Plasmodium berghei (strain Anka) OX=5823 GN=PBANKA_1320900 PE=3 SV=1
Thioredoxin peroxidase 1 OS=Plasmodium berghei (strain Anka) OX=5823 GN=PBANKA_1302800 PE=3 SV=1
Thioredoxin-like mero protein, putative OS=Plasmodium berghei (strain Anka) OX=5823 GN=PBANKA_0942500 PE=4 SV=1
Thioredoxin-related protein, putative OS=Plasmodium berghei (strain Anka) OX=5823 GN=PBANKA_1365200 PE=4 SV=1
Translocon component PTEX150 OS=Plasmodium berghei (strain Anka) OX=5823 GN=PBANKA_1008500 PE=4 SV=1
Tubulin alpha chain OS=Plasmodium berghei OX=5821 PE=3 SV=1
Tubulin beta chain OS=Plasmodium berghei OX=5821 PE=2 SV=1
Uncharacterized protein OS=Plasmodium berghei (strain Anka) OX=5823 GN=PBANKA_1116800 PE=4 SV=1
Vacuolar protein sorting-associated protein 4, putative OS=Plasmodium berghei (strain Anka) OX=5823 GN=PBANKA_1321200 PE=4 SV=1
Chaperones
10 kDa chaperonin, putative OS=Plasmodium berghei (strain Anka) OX=5823 GN=PBANKA_1431050 PE=3 SV=1
CCT-alpha OS=Plasmodium berghei (strain Anka) OX=5823 GN=PBANKA_0916200 PE=3 SV=1
CCT-beta OS=Plasmodium berghei (strain Anka) OX=5823 GN=PBANKA_0405200 PE=3 SV=1
Endoplasmic reticulum chaperone BiP, putative OS=Plasmodium berghei (strain Anka) OX=5823 GN=PBANKA_0818900 PE=3 SV=1
Endoplasmin, putative OS=Plasmodium berghei (strain Anka) OX=5823 GN=PBANKA_1437300 PE=3 SV=1
GrpE protein homolog OS=Plasmodium berghei (strain Anka) OX=5823 GN=PBANKA_0923600 PE=3 SV=1
Heat shock protein 110, putative OS=Plasmodium berghei (strain Anka) OX=5823 GN=PBANKA_1357200 PE=4 SV=1
Heat shock protein 60, putative OS=Plasmodium berghei (strain Anka) OX=5823 GN=PBANKA_1214000 PE=3 SV=1
Heat shock protein 70 OS=Plasmodium berghei OX=5821 GN=hsp70 PE=3 SV=1
Heat shock protein 70, putative OS=Plasmodium berghei (strain Anka) OX=5823 GN=PBANKA_0914400 PE=3 SV=1
Heat shock protein 90, putative OS=Plasmodium berghei (strain Anka) OX=5823 GN=PBANKA_0805700 PE=3 SV=1
Hsc70-interacting protein, putative OS=Plasmodium berghei (strain Anka) OX=5823 GN=PBANKA_1242300 PE=4 SV=1
HSP40, subfamily A, putative OS=Plasmodium berghei (strain Anka) OX=5823 GN=PBANKA_0610900 PE=4 SV=1
HSP70 OS=Plasmodium berghei OX=5821 GN=HSP110c PE=2 SV=1
Hsp70/Hsp90 organizing protein, putative OS=Plasmodium berghei (strain Anka) OX=5823 GN=PBANKA_1010500 PE=4 SV=1
HSP90 co-chaperone p23, putative OS=Plasmodium berghei (strain Anka) OX=5823 GN=PBANKA_1317400 PE=4 SV=1
Nascent polypeptide-associated complex subunit beta OS=Plasmodium berghei (strain Anka) OX=5823 GN=PBANKA_1018500 PE=3 SV=1
PBGRP (Fragment) OS=Plasmodium berghei OX=5821 PE=3 SV=1
Peptidyl-prolyl cis-trans isomerase OS=Plasmodium berghei (strain Anka) OX=5823 GN=PBANKA_0932200 PE=3 SV=1
Peptidyl-prolyl cis-trans isomerase OS=Plasmodium berghei (strain Anka) OX=5823 GN=PBANKA_1216500 PE=3 SV=1
Protein disulfide isomerase related protein, putative OS=Plasmodium berghei (strain Anka) OX=5823 GN=PBANKA_0914300 PE=4 SV=1
Protein disulfide-isomerase OS=Plasmodium berghei OX=5821 GN=PDI PE=2 SV=1
Protein DJ-1, putative OS=Plasmodium berghei (strain Anka) OX=5823 GN=PBANKA_1126200 PE=4 SV=1
Receptor for activated c kinase, putative OS=Plasmodium berghei (strain Anka) OX=5823 GN=PBANKA_0703900 PE=4 SV=1
Metabolic enzymes
Adenosine deaminase, putative OS=Plasmodium berghei (strain Anka) OX=5823 GN=PBANKA_0513600 PE=3 SV=1
Adenosylhomocysteinase OS=Plasmodium berghei (strain Anka) OX=5823 GN=PBANKA_1235600 PE=3 SV=1
ATP synthase subunit alpha OS=Plasmodium berghei (strain Anka) OX=5823 GN=PBANKA_0313800 PE=3 SV=1
ATP synthase subunit beta OS=Plasmodium berghei (strain Anka) OX=5823 GN=PBANKA_1450300 PE=3 SV=1
Bifunctional dihydrofolate reductase-thymidylate synthase OS=Plasmodium berghei OX=5821 GN=PBNK65E_000037800 PE=3 SV=1
Fructose-bisphosphate aldolase OS=Plasmodium berghei (strain Anka) OX=5823 GN=PBANKA_1308600 PE=3 SV=1
Glutamate dehydrogenase OS=Plasmodium berghei (strain Anka) OX=5823 GN=PBANKA_1026200 PE=3 SV=1
Glyceraldehyde-3-phosphate dehydrogenase OS=Plasmodium berghei (strain Anka) OX=5823 GN=PBANKA_1326400 PE=3 SV=1
Glycerol-3-phosphate dehydrogenase OS=Plasmodium berghei (strain Anka) OX=5823 GN=PBANKA_0404800 PE=3 SV=1
Glycine hydroxymethyltransferase OS=Plasmodium berghei (strain Anka) OX=5823 GN=PBANKA_1450200 PE=3 SV=1
Haloacid dehalogenase-like hydrolase, putative OS=Plasmodium berghei (strain Anka) OX=5823 GN=PBANKA_1441100 PE=4 SV=1
Hypoxanthine phosphoribosyltransferase OS=Plasmodium berghei OX=5821 GN=HGPRT PE=2 SV=1
Inosine-5'-monophosphate dehydrogenase OS=Plasmodium berghei (strain Anka) OX=5823 GN=PBANKA_0821700 PE=3 SV=1
L-lactate dehydrogenase OS=Plasmodium berghei (strain Anka) OX=5823 GN=PBANKA_1340100 PE=3 SV=1
Macrophage migration inhibitory factor OS=Plasmodium berghei (strain Anka) OX=5823 GN=PBANKA_1444000 PE=3 SV=1
Ornithine aminotransferase OS=Plasmodium berghei (strain Anka) OX=5823 GN=PBANKA_0107400 PE=3 SV=1
Phosphoglycerate kinase OS=Plasmodium berghei (strain Anka) OX=5823 GN=PBANKA_0823400 PE=3 SV=1
Phosphoglycerate mutase OS=Plasmodium berghei (strain Anka) OX=5823 GN=PBANKA_0928100 PE=3 SV=1
Phosphopyruvate hydratase OS=Plasmodium berghei (strain Anka) OX=5823 GN=PBANKA_1214300 PE=3 SV=1
Phosphotransferase OS=Plasmodium berghei (strain Anka) OX=5823 GN=PBANKA_1122900 PE=3 SV=1
Probable ATP-dependent 6-phosphofructokinase OS=Plasmodium berghei (strain Anka) OX=5823 GN=PBANKA_0816400 PE=3 SV=1
Purine nucleoside phosphorylase, putative OS=Plasmodium berghei (strain Anka) OX=5823 GN=PBANKA_1113000 PE=4 SV=1
Pyruvate kinase OS=Plasmodium berghei (strain Anka) OX=5823 GN=PBANKA_1125600 PE=3 SV=1
Triosephosphate isomerase OS=Plasmodium berghei (strain Anka) OX=5823 GN=PBANKA_1303800 PE=3 SV=1
Histones and nucleic acid binding proteins
CUGBP Elav-like family member 1, putative OS=Plasmodium berghei (strain Anka) OX=5823 GN=PBANKA_1135700 PE=4 SV=1
DNA/RNA-binding protein Alba 1, putative OS=Plasmodium berghei (strain Anka) OX=5823 GN=PBANKA_1423300 PE=4 SV=1
DNA/RNA-binding protein Alba 2, putative OS=Plasmodium berghei (strain Anka) OX=5823 GN=PBANKA_1359200 PE=4 SV=1
DNA/RNA-binding protein Alba 3, putative OS=Plasmodium berghei (strain Anka) OX=5823 GN=PBANKA_1204400 PE=4 SV=1
DNA/RNA-binding protein Alba 4, putative OS=Plasmodium berghei (strain Anka) OX=5823 GN=PBANKA_1360300 PE=4 SV=1
Enhancer of rudimentary homolog OS=Plasmodium berghei (strain Anka) OX=5823 GN=PBANKA_0520600 PE=3 SV=1
FoP domain-containing protein, putative OS=Plasmodium berghei (strain Anka) OX=5823 GN=PBANKA_1234500 PE=4 SV=1
GTP-binding nuclear protein (Fragment) OS=Plasmodium berghei OX=5821 PE=3 SV=1
High mobility group protein B1, putative OS=Plasmodium berghei (strain Anka) OX=5823 GN=PBANKA_0601900 PE=4 SV=1
Histone H2A OS=Plasmodium berghei (strain Anka) OX=5823 GN=PBANKA_1117000 PE=3 SV=1
Histone H2A OS=Plasmodium berghei (strain Anka) OX=5823 GN=PBANKA_1217600 PE=3 SV=1
Histone H2B OS=Plasmodium berghei (strain Anka) OX=5823 GN=PBANKA_0941800 PE=3 SV=1
Histone H2B OS=Plasmodium berghei (strain Anka) OX=5823 GN=PBANKA_1420600 PE=3 SV=1
Histone H3 OS=Plasmodium berghei (strain Anka) OX=5823 GN=PBANKA_0108800 PE=3 SV=1
Histone H3 OS=Plasmodium berghei (strain Anka) OX=5823 GN=PBANKA_1117100 PE=3 SV=1
Histone H4 (Fragment) OS=Plasmodium berghei OX=5821 GN=PBK173_000222200 PE=3 SV=1
Leucine-rich repeat protein OS=Plasmodium berghei (strain Anka) OX=5823 GN=PBANKA_1016700 PE=4 SV=1
Nucleosome assembly protein OS=Plasmodium berghei OX=5821 GN=pbB7 PE=3 SV=2
Nucleosome assembly protein, putative OS=Plasmodium berghei (strain Anka) OX=5823 GN=PBANKA_0602700 PE=3 SV=1
p1/s1 nuclease, putative OS=Plasmodium berghei (strain Anka) OX=5823 GN=PBANKA_1030600 PE=3 SV=1
RNA-binding protein, putative OS=Plasmodium berghei (strain Anka) OX=5823 GN=PBANKA_1409200 PE=4 SV=1
T-complex protein 1 subunit delta OS=Plasmodium berghei (strain Anka) OX=5823 GN=PBANKA_1134100 PE=3 SV=1
T-complex protein 1 subunit epsilon, putative OS=Plasmodium berghei (strain Anka) OX=5823 GN=PBANKA_1218200 PE=3 SV=1
T-complex protein 1 subunit eta OS=Plasmodium berghei (strain Anka) OX=5823 GN=PBANKA_0406500 PE=3 SV=1
T-complex protein 1 subunit gamma OS=Plasmodium berghei (strain Anka) OX=5823 GN=PBANKA_1444100 PE=3 SV=1
T-complex protein 1 subunit theta, putative OS=Plasmodium berghei (strain Anka) OX=5823 GN=PBANKA_0310900 PE=3 SV=1
Tetratricopeptide repeat protein, putative OS=Plasmodium berghei (strain Anka) OX=5823 GN=PBANKA_0604300 PE=3 SV=1
U6 snRNA-associated Sm-like protein LSm3 OS=Plasmodium berghei (strain Anka) OX=5823 GN=LSM3 PE=3 SV=1
Proteasome-associated proteins
26S protease regulatory subunit 6A, putative OS=Plasmodium berghei (strain Anka) OX=5823 GN=PBANKA_0917900 PE=3 SV=1
26S proteasome regulatory subunit RPN11 OS=Plasmodium berghei (strain Anka) OX=5823 GN=PBANKA_1144000 PE=4 SV=1
26S proteasome regulatory subunit RPN2, putative OS=Plasmodium berghei (strain Anka) OX=5823 GN=PBANKA_1329700 PE=3 SV=1
26S proteasome regulatory subunit RPN3, putative OS=Plasmodium berghei (strain Anka) OX=5823 GN=PBANKA_1351800 PE=3 SV=1
26S proteasome regulatory subunit RPN7, putative OS=Plasmodium berghei (strain Anka) OX=5823 GN=PBANKA_0919000 PE=4 SV=1
Kelch domain-containing protein, putative OS=Plasmodium berghei (strain Anka) OX=5823 GN=PBANKA_0922500 PE=4 SV=1
Proteasome endopeptidase complex OS=Plasmodium berghei (strain Anka) OX=5823 GN=PBANKA_0107100 PE=3 SV=1
Proteasome endopeptidase complex OS=Plasmodium berghei (strain Anka) OX=5823 GN=PBANKA_1301400 PE=3 SV=1
Proteasome subunit alpha type OS=Plasmodium berghei (strain Anka) OX=5823 GN=PBANKA_0211500 PE=3 SV=1
Proteasome subunit beta OS=Plasmodium berghei (strain Anka) OX=5823 GN=PBANKA_0205400 PE=3 SV=1
Proteasome subunit beta OS=Plasmodium berghei (strain Anka) OX=5823 GN=PBANKA_1226500 PE=3 SV=1
Proteasome subunit beta OS=Plasmodium berghei (strain Anka) OX=5823 GN=PBANKA_1343300 PE=3 SV=1
Ubiquitin domain-containing protein DSK2, putative OS=Plasmodium berghei (strain Anka) OX=5823 GN=PBANKA_0934200 PE=4 SV=1
Hemoglobin degradation
Aminopeptidase P, putative OS=Plasmodium berghei (strain Anka) OX=5823 GN=PBANKA_1318100 PE=3 SV=1
M17 leucyl aminopeptidase, putative OS=Plasmodium berghei (strain Anka) OX=5823 GN=PBANKA_1309900 PE=3 SV=1
M1-family alanyl aminopeptidase, putative OS=Plasmodium berghei (strain Anka) OX=5823 GN=PBANKA_1410300 PE=3 SV=1
Plasmepsin OS=Plasmodium berghei OX=5821 GN=PM4 PE=3 SV=1
Unknown function
Uncharacterized protein OS=Plasmodium berghei (strain Anka) OX=5823 GN=PBANKA_0619300 PE=4 SV=1
Uncharacterized protein OS=Plasmodium berghei (strain Anka) OX=5823 GN=PBANKA_1305000 PE=4 SV=1
Uncharacterized protein OS=Plasmodium berghei (strain Anka) OX=5823 GN=PBANKA_1314200 PE=4 SV=1

## Sheet: Peptide Summary
No.	Unused	Total	%Cov	%Cov(50)	%Cov(95)	Accessions	Names	Used	Annotation	Contrib	Conf	Sequence	Modifications	ProteinModifications	dMass	Obs MW	Obs m/z	Theor MW	Theor m/z	Theor z	Sc	Spectrum	Acq Time	Intensity (Peptide)	PrecursorIntensityAcquisition	Apex Time (Peptide)	Elution Peak Width (Peptide)	MS2Counts
1	64.4	64.4	66.04	48.27	48.27	tr|Q8WT39|Q8WT39_PLABE; tr|A0A509AK78|A0A509AK78_PLABA; tr|A0A0Y9VNI8|A0A0Y9VNI8_PLABE	Heat shock protein 70 OS=Plasmodium berghei OX=5821 GN=hsp70 PE=3 SV=1; Heat shock protein 70 OS=Plasmodium berghei (strain Anka) OX=5823 GN=PBANKA_0711900 PE=3 SV=1; Heat shock protein 70 OS=Plasmodium berghei OX=5821 GN=PBK173_000131400 PE=3 SV=1			2	99	ALTKDNNLLGKFHLDGIPPAPR			0.00425063	2386.32	597.586	2386.31	597.585	4	22	1.1.1.1379.4	22.06	6840.56	4603.78	22.03	0.19	8687.54
1	64.4	64.4	66.04	48.27	48.27	tr|Q8WT39|Q8WT39_PLABE; tr|A0A509AK78|A0A509AK78_PLABA; tr|A0A0Y9VNI8|A0A0Y9VNI8_PLABE	Heat shock protein 70 OS=Plasmodium berghei OX=5821 GN=hsp70 PE=3 SV=1; Heat shock protein 70 OS=Plasmodium berghei (strain Anka) OX=5823 GN=PBANKA_0711900 PE=3 SV=1; Heat shock protein 70 OS=Plasmodium berghei OX=5821 GN=PBK173_000131400 PE=3 SV=1			2	99	ATAGDTHLGGEDFDNR			0.00151314	1674.72	559.249	1674.72	559.248	3	14	1.1.1.947.10	10.5394	38276.3	2155.9	10.2	0.16	4855.86
1	64.4	64.4	66.04	48.27	48.27	tr|Q8WT39|Q8WT39_PLABE; tr|A0A509AK78|A0A509AK78_PLABA; tr|A0A0Y9VNI8|A0A0Y9VNI8_PLABE	Heat shock protein 70 OS=Plasmodium berghei OX=5821 GN=hsp70 PE=3 SV=1; Heat shock protein 70 OS=Plasmodium berghei (strain Anka) OX=5823 GN=PBANKA_0711900 PE=3 SV=1; Heat shock protein 70 OS=Plasmodium berghei OX=5821 GN=PBK173_000131400 PE=3 SV=1			2	99	DAGTIAGLNVMR			0.000517028	1216.62	609.319	1216.62	609.319	2	16	1.1.1.1331.10	20.7826	62344	3269.36	20.48	0.13	5635.21
1	64.4	64.4	66.04	48.27	48.27	tr|Q8WT39|Q8WT39_PLABE; tr|A0A509AK78|A0A509AK78_PLABA; tr|A0A0Y9VNI8|A0A0Y9VNI8_PLABE	Heat shock protein 70 OS=Plasmodium berghei OX=5821 GN=hsp70 PE=3 SV=1; Heat shock protein 70 OS=Plasmodium berghei (strain Anka) OX=5823 GN=PBANKA_0711900 PE=3 SV=1; Heat shock protein 70 OS=Plasmodium berghei OX=5821 GN=PBK173_000131400 PE=3 SV=1			2	99	DNNLLGKFHLDGIPPAPR			-0.0163382	1973.03	494.265	1973.05	494.269	4	15	1.1.1.1452.2	24.017	4929.32	4809.69	24.01	0.13	3504.03
1	64.4	64.4	66.04	48.27	48.27	tr|Q8WT39|Q8WT39_PLABE; tr|A0A509AK78|A0A509AK78_PLABA; tr|A0A0Y9VNI8|A0A0Y9VNI8_PLABE	Heat shock protein 70 OS=Plasmodium berghei OX=5821 GN=hsp70 PE=3 SV=1; Heat shock protein 70 OS=Plasmodium berghei (strain Anka) OX=5823 GN=PBANKA_0711900 PE=3 SV=1; Heat shock protein 70 OS=Plasmodium berghei OX=5821 GN=PBK173_000131400 PE=3 SV=1			2	99	DTLIPVEK			-0.00497562	913.507	457.761	913.512	457.763	2	10	1.1.1.1120.4	15.1345	10820.6	9694.49	15.16	0.21	7484.3
1	64.4	64.4	66.04	48.27	48.27	tr|Q8WT39|Q8WT39_PLABE; tr|A0A509AK78|A0A509AK78_PLABA; tr|A0A0Y9VNI8|A0A0Y9VNI8_PLABE	Heat shock protein 70 OS=Plasmodium berghei OX=5821 GN=hsp70 PE=3 SV=1; Heat shock protein 70 OS=Plasmodium berghei (strain Anka) OX=5823 GN=PBANKA_0711900 PE=3 SV=1; Heat shock protein 70 OS=Plasmodium berghei OX=5821 GN=PBK173_000131400 PE=3 SV=1			2	99	FHLDGIPPAPR			-0.00264091	1218.65	610.331	1218.65	610.333	2	13	1.1.1.1235.13	18.2084	3754.4	2770.62	18.08	0.37	5560.55
1	64.4	64.4	66.04	48.27	48.27	tr|Q8WT39|Q8WT39_PLABE; tr|A0A509AK78|A0A509AK78_PLABA; tr|A0A0Y9VNI8|A0A0Y9VNI8_PLABE	Heat shock protein 70 OS=Plasmodium berghei OX=5821 GN=hsp70 PE=3 SV=1; Heat shock protein 70 OS=Plasmodium berghei (strain Anka) OX=5823 GN=PBANKA_0711900 PE=3 SV=1; Heat shock protein 70 OS=Plasmodium berghei OX=5821 GN=PBK173_000131400 PE=3 SV=1			2	99	FTESSVQSDMK			-0.00410285	1257.55	629.783	1257.55	629.785	2	13	1.1.1.947.15	10.5461	3550.38	3182.27	10.52	0.16	4712.3
1	64.4	64.4	66.04	48.27	48.27	tr|Q8WT39|Q8WT39_PLABE; tr|A0A509AK78|A0A509AK78_PLABA; tr|A0A0Y9VNI8|A0A0Y9VNI8_PLABE	Heat shock protein 70 OS=Plasmodium berghei OX=5821 GN=hsp70 PE=3 SV=1; Heat shock protein 70 OS=Plasmodium berghei (strain Anka) OX=5823 GN=PBANKA_0711900 PE=3 SV=1; Heat shock protein 70 OS=Plasmodium berghei OX=5821 GN=PBK173_000131400 PE=3 SV=1			2	99	FTESSVQSDMKHWPFTVK			-0.00689266	2153.02	539.262	2153.03	539.264	4	21	1.1.1.1356.5	21.4468	9947.81	7389.17	21.49	0.11	9703.11
1	64.4	64.4	66.04	48.27	48.27	tr|Q8WT39|Q8WT39_PLABE; tr|A0A509AK78|A0A509AK78_PLABA; tr|A0A0Y9VNI8|A0A0Y9VNI8_PLABE	Heat shock protein 70 OS=Plasmodium berghei OX=5821 GN=hsp70 PE=3 SV=1; Heat shock protein 70 OS=Plasmodium berghei (strain Anka) OX=5823 GN=PBANKA_0711900 PE=3 SV=1; Heat shock protein 70 OS=Plasmodium berghei OX=5821 GN=PBK173_000131400 PE=3 SV=1			2	99	IINEPTAAAIAYGLHK			-0.00348671	1680.92	561.313	1680.92	561.314	3	22	1.1.1.1314.9	20.3263	57071.7	14117.2	20.4	0.11	17456.3
1	64.4	64.4	66.04	48.27	48.27	tr|Q8WT39|Q8WT39_PLABE; tr|A0A509AK78|A0A509AK78_PLABA; tr|A0A0Y9VNI8|A0A0Y9VNI8_PLABE	Heat shock protein 70 OS=Plasmodium berghei OX=5821 GN=hsp70 PE=3 SV=1; Heat shock protein 70 OS=Plasmodium berghei (strain Anka) OX=5823 GN=PBANKA_0711900 PE=3 SV=1; Heat shock protein 70 OS=Plasmodium berghei OX=5821 GN=PBK173_000131400 PE=3 SV=1			2	99	IINEPTAAAIAYGLHKK			0.00511725	1809.02	453.262	1809.01	453.261	4	19	1.1.1.1235.3	18.195	13908.4	9423.02	18.22	0.16	9329.41
1	64.4	64.4	66.04	48.27	48.27	tr|Q8WT39|Q8WT39_PLABE; tr|A0A509AK78|A0A509AK78_PLABA; tr|A0A0Y9VNI8|A0A0Y9VNI8_PLABE	Heat shock protein 70 OS=Plasmodium berghei OX=5821 GN=hsp70 PE=3 SV=1; Heat shock protein 70 OS=Plasmodium berghei (strain Anka) OX=5823 GN=PBANKA_0711900 PE=3 SV=1; Heat shock protein 70 OS=Plasmodium berghei OX=5821 GN=PBK173_000131400 PE=3 SV=1			2	99	IQTLIKEFFNGK			-0.00184155	1436.8	479.941	1436.8	479.942	3	13	1.1.1.1440.2	23.6932	5266.69	4207.56	23.74	0.11	3453.14
1	64.4	64.4	66.04	48.27	48.27	tr|Q8WT39|Q8WT39_PLABE; tr|A0A509AK78|A0A509AK78_PLABA; tr|A0A0Y9VNI8|A0A0Y9VNI8_PLABE	Heat shock protein 70 OS=Plasmodium berghei OX=5821 GN=hsp70 PE=3 SV=1; Heat shock protein 70 OS=Plasmodium berghei (strain Anka) OX=5823 GN=PBANKA_0711900 PE=3 SV=1; Heat shock protein 70 OS=Plasmodium berghei OX=5821 GN=PBK173_000131400 PE=3 SV=1			2	99	KFTESSVQSDMK			-0.000419584	1385.65	462.89	1385.65	462.891	3	15	1.1.1.873.4	8.53673	2962.68	2936.22	8.53	0.13	5337.92
1	64.4	64.4	66.04	48.27	48.27	tr|Q8WT39|Q8WT39_PLABE; tr|A0A509AK78|A0A509AK78_PLABA; tr|A0A0Y9VNI8|A0A0Y9VNI8_PLABE	Heat shock protein 70 OS=Plasmodium berghei OX=5821 GN=hsp70 PE=3 SV=1; Heat shock protein 70 OS=Plasmodium berghei (strain Anka) OX=5823 GN=PBANKA_0711900 PE=3 SV=1; Heat shock protein 70 OS=Plasmodium berghei OX=5821 GN=PBK173_000131400 PE=3 SV=1			2	99	KFTESSVQSDMKHWPFTVK			0.0013787	2281.12	571.288	2281.12	571.287	4	22	1.1.1.1297.10	19.8716	18739.1	6654.58	19.99	0.16	11534
1	64.4	64.4	66.04	48.27	48.27	tr|Q8WT39|Q8WT39_PLABE; tr|A0A509AK78|A0A509AK78_PLABA; tr|A0A0Y9VNI8|A0A0Y9VNI8_PLABE	Heat shock protein 70 OS=Plasmodium berghei OX=5821 GN=hsp70 PE=3 SV=1; Heat shock protein 70 OS=Plasmodium berghei (strain Anka) OX=5823 GN=PBANKA_0711900 PE=3 SV=1; Heat shock protein 70 OS=Plasmodium berghei OX=5821 GN=PBK173_000131400 PE=3 SV=1			2	99	KLFHPEEISSMVLQK			-0.00451255	1784.95	595.989	1784.95	595.99	3	21	1.1.1.1311.9	20.2456	19127.6	5587.59	20.1	0.16	8164.43
1	64.4	64.4	66.04	48.27	48.27	tr|Q8WT39|Q8WT39_PLABE; tr|A0A509AK78|A0A509AK78_PLABA; tr|A0A0Y9VNI8|A0A0Y9VNI8_PLABE	Heat shock protein 70 OS=Plasmodium berghei OX=5821 GN=hsp70 PE=3 SV=1; Heat shock protein 70 OS=Plasmodium berghei (strain Anka) OX=5823 GN=PBANKA_0711900 PE=3 SV=1; Heat shock protein 70 OS=Plasmodium berghei OX=5821 GN=PBK173_000131400 PE=3 SV=1			2	99	KSVHEVVLVGGSTR			0.00143735	1466.82	489.948	1466.82	489.947	3	14	1.1.1.859.8	8.17125	562.14	557.97	8.19	0.13	1799.62
1	64.4	64.4	66.04	48.27	48.27	tr|Q8WT39|Q8WT39_PLABE; tr|A0A509AK78|A0A509AK78_PLABA; tr|A0A0Y9VNI8|A0A0Y9VNI8_PLABE	Heat shock protein 70 OS=Plasmodium berghei OX=5821 GN=hsp70 PE=3 SV=1; Heat shock protein 70 OS=Plasmodium berghei (strain Anka) OX=5823 GN=PBANKA_0711900 PE=3 SV=1; Heat shock protein 70 OS=Plasmodium berghei OX=5821 GN=PBK173_000131400 PE=3 SV=1			2	99	LFHPEEISSMVLQK			0.00412626	1656.86	553.293	1656.85	553.292	3	15	1.1.1.1385.5	22.2213	40477.5	3473.25	22.48	0.16	6485.38
1	64.4	64.4	66.04	48.27	48.27	tr|Q8WT39|Q8WT39_PLABE; tr|A0A509AK78|A0A509AK78_PLABA; tr|A0A0Y9VNI8|A0A0Y9VNI8_PLABE	Heat shock protein 70 OS=Plasmodium berghei OX=5821 GN=hsp70 PE=3 SV=1; Heat shock protein 70 OS=Plasmodium berghei (strain Anka) OX=5823 GN=PBANKA_0711900 PE=3 SV=1; Heat shock protein 70 OS=Plasmodium berghei OX=5821 GN=PBK173_000131400 PE=3 SV=1			2	99	LSPEEIDR			0.000690847	957.477	479.746	957.477	479.746	2	9	1.1.1.939.5	10.3167	7441.67	5255.13	10.26	0.16	7360.35
1	64.4	64.4	66.04	48.27	48.27	tr|Q8WT39|Q8WT39_PLABE; tr|A0A509AK78|A0A509AK78_PLABA; tr|A0A0Y9VNI8|A0A0Y9VNI8_PLABE	Heat shock protein 70 OS=Plasmodium berghei OX=5821 GN=hsp70 PE=3 SV=1; Heat shock protein 70 OS=Plasmodium berghei (strain Anka) OX=5823 GN=PBANKA_0711900 PE=3 SV=1; Heat shock protein 70 OS=Plasmodium berghei OX=5821 GN=PBK173_000131400 PE=3 SV=1			2	99	MKENAEAFLGK			-0.00216165	1236.62	413.212	1236.62	413.213	3	16	1.1.1.1055.2	13.3978	23182	13017.9	13.29	0.19	10396.4
1	64.4	64.4	66.04	48.27	48.27	tr|Q8WT39|Q8WT39_PLABE; tr|A0A509AK78|A0A509AK78_PLABA; tr|A0A0Y9VNI8|A0A0Y9VNI8_PLABE	Heat shock protein 70 OS=Plasmodium berghei OX=5821 GN=hsp70 PE=3 SV=1; Heat shock protein 70 OS=Plasmodium berghei (strain Anka) OX=5823 GN=PBANKA_0711900 PE=3 SV=1; Heat shock protein 70 OS=Plasmodium berghei OX=5821 GN=PBK173_000131400 PE=3 SV=1			2	99	MVNDAEKYKAEDEENKKR			0.003576	2196.05	550.02	2196.05	550.019	4	18	1.1.1.704.2	4.34387	509.1	326.07	4.37	0.07	685.169
1	64.4	64.4	66.04	48.27	48.27	tr|Q8WT39|Q8WT39_PLABE; tr|A0A509AK78|A0A509AK78_PLABA; tr|A0A0Y9VNI8|A0A0Y9VNI8_PLABE	Heat shock protein 70 OS=Plasmodium berghei OX=5821 GN=hsp70 PE=3 SV=1; Heat shock protein 70 OS=Plasmodium berghei (strain Anka) OX=5823 GN=PBANKA_0711900 PE=3 SV=1; Heat shock protein 70 OS=Plasmodium berghei OX=5821 GN=PBK173_000131400 PE=3 SV=1			2	99	NAVITVPAYFNDSQR			-0.00624059	1693.84	847.925	1693.84	847.928	2	19	1.1.1.1379.14	22.0734	34238.6	12652	22.19	0.19	14251.9
1	64.4	64.4	66.04	48.27	48.27	tr|Q8WT39|Q8WT39_PLABE; tr|A0A509AK78|A0A509AK78_PLABA; tr|A0A0Y9VNI8|A0A0Y9VNI8_PLABE	Heat shock protein 70 OS=Plasmodium berghei OX=5821 GN=hsp70 PE=3 SV=1; Heat shock protein 70 OS=Plasmodium berghei (strain Anka) OX=5823 GN=PBANKA_0711900 PE=3 SV=1; Heat shock protein 70 OS=Plasmodium berghei OX=5821 GN=PBK173_000131400 PE=3 SV=1			2	99	NENVDIIANDQGNR			0.00084072	1570.73	786.375	1570.73	786.374	2	14	1.1.1.1018.11	12.4283	12495.1	2282.78	12.78	0.32	3440.73
1	64.4	64.4	66.04	48.27	48.27	tr|Q8WT39|Q8WT39_PLABE; tr|A0A509AK78|A0A509AK78_PLABA; tr|A0A0Y9VNI8|A0A0Y9VNI8_PLABE	Heat shock protein 70 OS=Plasmodium berghei OX=5821 GN=hsp70 PE=3 SV=1; Heat shock protein 70 OS=Plasmodium berghei (strain Anka) OX=5823 GN=PBANKA_0711900 PE=3 SV=1; Heat shock protein 70 OS=Plasmodium berghei OX=5821 GN=PBK173_000131400 PE=3 SV=1			2	99	NPENTVFDAK			0.00584667	1133.54	567.778	1133.54	567.775	2	15	1.1.1.975.7	11.2877	4052.81	3444.75	11.31	0.16	5446.1
1	64.4	64.4	66.04	48.27	48.27	tr|Q8WT39|Q8WT39_PLABE; tr|A0A509AK78|A0A509AK78_PLABA; tr|A0A0Y9VNI8|A0A0Y9VNI8_PLABE	Heat shock protein 70 OS=Plasmodium berghei OX=5821 GN=hsp70 PE=3 SV=1; Heat shock protein 70 OS=Plasmodium berghei (strain Anka) OX=5823 GN=PBANKA_0711900 PE=3 SV=1; Heat shock protein 70 OS=Plasmodium berghei OX=5821 GN=PBK173_000131400 PE=3 SV=1			2	99	NPENTVFDAKR			0.000912734	1289.64	430.886	1289.64	430.886	3	16	1.1.1.901.2	9.28887	5950.27	5469.47	9.31	0.16	8250.21
1	64.4	64.4	66.04	48.27	48.27	tr|Q8WT39|Q8WT39_PLABE; tr|A0A509AK78|A0A509AK78_PLABA; tr|A0A0Y9VNI8|A0A0Y9VNI8_PLABE	Heat shock protein 70 OS=Plasmodium berghei OX=5821 GN=hsp70 PE=3 SV=1; Heat shock protein 70 OS=Plasmodium berghei (strain Anka) OX=5823 GN=PBANKA_0711900 PE=3 SV=1; Heat shock protein 70 OS=Plasmodium berghei OX=5821 GN=PBK173_000131400 PE=3 SV=1			2	99	NQVARNPENTVFDAKR			0.00198222	1857.95	465.494	1857.94	465.493	4	17	1.1.1.912.4	9.58925	1811.47	1523.04	9.53	0.19	4932.85
1	64.4	64.4	66.04	48.27	48.27	tr|Q8WT39|Q8WT39_PLABE; tr|A0A509AK78|A0A509AK78_PLABA; tr|A0A0Y9VNI8|A0A0Y9VNI8_PLABE	Heat shock protein 70 OS=Plasmodium berghei OX=5821 GN=hsp70 PE=3 SV=1; Heat shock protein 70 OS=Plasmodium berghei (strain Anka) OX=5823 GN=PBANKA_0711900 PE=3 SV=1; Heat shock protein 70 OS=Plasmodium berghei OX=5821 GN=PBK173_000131400 PE=3 SV=1			2	99	QATKDAGTIAGLNVMR			0.00228846	1644.86	549.295	1644.86	549.294	3	20	1.1.1.1171.8	16.4995	14925	10248	16.54	0.16	19785.2
1	64.4	64.4	66.04	48.27	48.27	tr|Q8WT39|Q8WT39_PLABE; tr|A0A509AK78|A0A509AK78_PLABA; tr|A0A0Y9VNI8|A0A0Y9VNI8_PLABE	Heat shock protein 70 OS=Plasmodium berghei OX=5821 GN=hsp70 PE=3 SV=1; Heat shock protein 70 OS=Plasmodium berghei (strain Anka) OX=5823 GN=PBANKA_0711900 PE=3 SV=1; Heat shock protein 70 OS=Plasmodium berghei OX=5821 GN=PBK173_000131400 PE=3 SV=1			2	99	SGIEEKPMIEVVYQGEK			0.00767216	1934.97	645.999	1934.97	645.996	3	25	1.1.1.1286.12	19.5797	22534.8	9239.2	19.51	0.13	9358.37
1	64.4	64.4	66.04	48.27	48.27	tr|Q8WT39|Q8WT39_PLABE; tr|A0A509AK78|A0A509AK78_PLABA; tr|A0A0Y9VNI8|A0A0Y9VNI8_PLABE	Heat shock protein 70 OS=Plasmodium berghei OX=5821 GN=hsp70 PE=3 SV=1; Heat shock protein 70 OS=Plasmodium berghei (strain Anka) OX=5823 GN=PBANKA_0711900 PE=3 SV=1; Heat shock protein 70 OS=Plasmodium berghei OX=5821 GN=PBK173_000131400 PE=3 SV=1			2	99	SGIEEKPMIEVVYQGEKK			0.011716	2063.07	516.775	2063.06	516.773	4	22	1.1.1.1185.10	16.8761	14261.7	4618.01	16.81	0.11	9573.32
1	64.4	64.4	66.04	48.27	48.27	tr|Q8WT39|Q8WT39_PLABE; tr|A0A509AK78|A0A509AK78_PLABA; tr|A0A0Y9VNI8|A0A0Y9VNI8_PLABE	Heat shock protein 70 OS=Plasmodium berghei OX=5821 GN=hsp70 PE=3 SV=1; Heat shock protein 70 OS=Plasmodium berghei (strain Anka) OX=5823 GN=PBANKA_0711900 PE=3 SV=1; Heat shock protein 70 OS=Plasmodium berghei OX=5821 GN=PBK173_000131400 PE=3 SV=1			2	99	SQIFTTYADNQPGVLIQVYEGER			-0.014391	2627.27	876.765	2627.29	876.77	3	21	1.1.1.1574.10	27.2944	5592.69	4978.87	27.33	0.13	11138.2
1	64.4	64.4	66.04	48.27	48.27	tr|Q8WT39|Q8WT39_PLABE; tr|A0A509AK78|A0A509AK78_PLABA; tr|A0A0Y9VNI8|A0A0Y9VNI8_PLABE	Heat shock protein 70 OS=Plasmodium berghei OX=5821 GN=hsp70 PE=3 SV=1; Heat shock protein 70 OS=Plasmodium berghei (strain Anka) OX=5823 GN=PBANKA_0711900 PE=3 SV=1; Heat shock protein 70 OS=Plasmodium berghei OX=5821 GN=PBK173_000131400 PE=3 SV=1			2	99	SVHEVVLVGGSTR			-0.00496988	1338.72	447.248	1338.73	447.249	3	15	1.1.1.965.2	11.0155	22425.2	16767.4	10.98	0.08	20742.6
1	64.4	64.4	66.04	48.27	48.27	tr|Q8WT39|Q8WT39_PLABE; tr|A0A509AK78|A0A509AK78_PLABA; tr|A0A0Y9VNI8|A0A0Y9VNI8_PLABE	Heat shock protein 70 OS=Plasmodium berghei OX=5821 GN=hsp70 PE=3 SV=1; Heat shock protein 70 OS=Plasmodium berghei (strain Anka) OX=5823 GN=PBANKA_0711900 PE=3 SV=1; Heat shock protein 70 OS=Plasmodium berghei OX=5821 GN=PBK173_000131400 PE=3 SV=1			2	99	SVTSILEWLEK			0.00395709	1303.71	652.86	1303.7	652.858	2	12	1.1.1.1757.3	32.197	8031.6	4539.19	32.3	0.16	4521.45
1	64.4	64.4	66.04	48.27	48.27	tr|Q8WT39|Q8WT39_PLABE; tr|A0A509AK78|A0A509AK78_PLABA; tr|A0A0Y9VNI8|A0A0Y9VNI8_PLABE	Heat shock protein 70 OS=Plasmodium berghei OX=5821 GN=hsp70 PE=3 SV=1; Heat shock protein 70 OS=Plasmodium berghei (strain Anka) OX=5823 GN=PBANKA_0711900 PE=3 SV=1; Heat shock protein 70 OS=Plasmodium berghei OX=5821 GN=PBK173_000131400 PE=3 SV=1			2	99	SVTSILEWLEKNQLAGKDEYEAK			-0.00693711	2650.34	663.593	2650.35	663.595	4	23	1.1.1.1644.6	29.1599	35329.7	23262.8	29.1	0.13	16699.5
1	64.4	64.4	66.04	48.27	48.27	tr|Q8WT39|Q8WT39_PLABE; tr|A0A509AK78|A0A509AK78_PLABA; tr|A0A0Y9VNI8|A0A0Y9VNI8_PLABE	Heat shock protein 70 OS=Plasmodium berghei OX=5821 GN=hsp70 PE=3 SV=1; Heat shock protein 70 OS=Plasmodium berghei (strain Anka) OX=5823 GN=PBANKA_0711900 PE=3 SV=1; Heat shock protein 70 OS=Plasmodium berghei OX=5821 GN=PBK173_000131400 PE=3 SV=1			2	99	TTPSYVAFTDTER			-0.0102011	1486.68	744.349	1486.69	744.354	2	16	1.1.1.1198.16	17.2297	38362	15349.8	17.31	0.24	12490.2
1	64.4	64.4	66.04	48.27	48.27	tr|Q8WT39|Q8WT39_PLABE; tr|A0A509AK78|A0A509AK78_PLABA; tr|A0A0Y9VNI8|A0A0Y9VNI8_PLABE	Heat shock protein 70 OS=Plasmodium berghei OX=5821 GN=hsp70 PE=3 SV=1; Heat shock protein 70 OS=Plasmodium berghei (strain Anka) OX=5823 GN=PBANKA_0711900 PE=3 SV=1; Heat shock protein 70 OS=Plasmodium berghei OX=5821 GN=PBK173_000131400 PE=3 SV=1			0.153045	34.56	HWPFTVK			-0.00733678	913.474	457.744	913.481	457.748	2	6	1.1.1.1214.2	17.6349	2743.94	2488.31	17.68	0.21	1928.47
1	64.4	64.4	66.04	48.27	48.27	tr|Q8WT39|Q8WT39_PLABE; tr|A0A509AK78|A0A509AK78_PLABA; tr|A0A0Y9VNI8|A0A0Y9VNI8_PLABE	Heat shock protein 70 OS=Plasmodium berghei OX=5821 GN=hsp70 PE=3 SV=1; Heat shock protein 70 OS=Plasmodium berghei (strain Anka) OX=5823 GN=PBANKA_0711900 PE=3 SV=1; Heat shock protein 70 OS=Plasmodium berghei OX=5821 GN=PBK173_000131400 PE=3 SV=1			0.0883098	80.12	NQVARNPENTVFDAK			0.0627848	1701.91	568.309	1701.84	568.288	3	13	1.1.1.965.8	11.0235	48279.5	4628.22	10.85	0.08	8343.2
1	64.4	64.4	66.04	48.27	48.27	tr|Q8WT39|Q8WT39_PLABE; tr|A0A509AK78|A0A509AK78_PLABA; tr|A0A0Y9VNI8|A0A0Y9VNI8_PLABE	Heat shock protein 70 OS=Plasmodium berghei OX=5821 GN=hsp70 PE=3 SV=1; Heat shock protein 70 OS=Plasmodium berghei (strain Anka) OX=5823 GN=PBANKA_0711900 PE=3 SV=1; Heat shock protein 70 OS=Plasmodium berghei OX=5821 GN=PBK173_000131400 PE=3 SV=1			0.076238	17.68	TTPSYVAFTDTERLIGDAAK			0.0250285	2155.1	719.375	2155.08	719.367	3	13	1.1.1.1505.12	25.4511	16911.1	16825.6	25.46	0.16	19953.5
1	64.4	64.4	66.04	48.27	48.27	tr|Q8WT39|Q8WT39_PLABE; tr|A0A509AK78|A0A509AK78_PLABA; tr|A0A0Y9VNI8|A0A0Y9VNI8_PLABE	Heat shock protein 70 OS=Plasmodium berghei OX=5821 GN=hsp70 PE=3 SV=1; Heat shock protein 70 OS=Plasmodium berghei (strain Anka) OX=5823 GN=PBANKA_0711900 PE=3 SV=1; Heat shock protein 70 OS=Plasmodium berghei OX=5821 GN=PBK173_000131400 PE=3 SV=1			0.0726296	98.99	IINEPTAAAIAY			0.0308002	1245.69	623.853	1245.66	623.838	2	15	1.1.1.1347.11	21.2128	165048	16969.2	21.36	0.16	13281.1
1	64.4	64.4	66.04	48.27	48.27	tr|Q8WT39|Q8WT39_PLABE; tr|A0A509AK78|A0A509AK78_PLABA; tr|A0A0Y9VNI8|A0A0Y9VNI8_PLABE	Heat shock protein 70 OS=Plasmodium berghei OX=5821 GN=hsp70 PE=3 SV=1; Heat shock protein 70 OS=Plasmodium berghei (strain Anka) OX=5823 GN=PBANKA_0711900 PE=3 SV=1; Heat shock protein 70 OS=Plasmodium berghei OX=5821 GN=PBK173_000131400 PE=3 SV=1			0	37.59	ARFEELCIDYFR	Carbamyl(C)@7; Methyl(I)@8	Methyl(I)@319	0.000218614	1617.76	540.261	1617.76	540.261	3	14	1.1.1.1433.5	23.5092	27653.1	5849.09	23.39	0.11	9073.33
1	64.4	64.4	66.04	48.27	48.27	tr|Q8WT39|Q8WT39_PLABE; tr|A0A509AK78|A0A509AK78_PLABA; tr|A0A0Y9VNI8|A0A0Y9VNI8_PLABE	Heat shock protein 70 OS=Plasmodium berghei OX=5821 GN=hsp70 PE=3 SV=1; Heat shock protein 70 OS=Plasmodium berghei (strain Anka) OX=5823 GN=PBANKA_0711900 PE=3 SV=1; Heat shock protein 70 OS=Plasmodium berghei OX=5821 GN=PBK173_000131400 PE=3 SV=1			0	37.59	ARFEELCIDYFR	Methyl(L)@6; Carbamyl(C)@7	Methyl(L)@317	0.000218614	1617.76	540.261	1617.76	540.261	3	14	1.1.1.1433.5	23.5092	27653.1	5849.09	23.39	0.11	9073.33
1	64.4	64.4	66.04	48.27	48.27	tr|Q8WT39|Q8WT39_PLABE; tr|A0A509AK78|A0A509AK78_PLABA; tr|A0A0Y9VNI8|A0A0Y9VNI8_PLABE	Heat shock protein 70 OS=Plasmodium berghei OX=5821 GN=hsp70 PE=3 SV=1; Heat shock protein 70 OS=Plasmodium berghei (strain Anka) OX=5823 GN=PBANKA_0711900 PE=3 SV=1; Heat shock protein 70 OS=Plasmodium berghei OX=5821 GN=PBK173_000131400 PE=3 SV=1			0	99	ARFEELCIDYFRDTLIPVEK	Carbamyl(C)@7; Methyl(I)@8	Methyl(I)@319	-0.00240269	2513.26	838.761	2513.26	838.761	3	20	1.1.1.1555.14	26.7939	6250.38	5200.89	26.83	0.16	9604.35
1	64.4	64.4	66.04	48.27	48.27	tr|Q8WT39|Q8WT39_PLABE; tr|A0A509AK78|A0A509AK78_PLABA; tr|A0A0Y9VNI8|A0A0Y9VNI8_PLABE	Heat shock protein 70 OS=Plasmodium berghei OX=5821 GN=hsp70 PE=3 SV=1; Heat shock protein 70 OS=Plasmodium berghei (strain Anka) OX=5823 GN=PBANKA_0711900 PE=3 SV=1; Heat shock protein 70 OS=Plasmodium berghei OX=5821 GN=PBK173_000131400 PE=3 SV=1			0	99	ARFEELCIDYFRDTLIPVEK	Methyl(L)@6; Carbamyl(C)@7	Methyl(L)@317	-0.00240269	2513.26	838.761	2513.26	838.761	3	20	1.1.1.1555.14	26.7939	6250.38	5200.89	26.83	0.16	9604.35
1	64.4	64.4	66.04	48.27	48.27	tr|Q8WT39|Q8WT39_PLABE; tr|A0A509AK78|A0A509AK78_PLABA; tr|A0A0Y9VNI8|A0A0Y9VNI8_PLABE	Heat shock protein 70 OS=Plasmodium berghei OX=5821 GN=hsp70 PE=3 SV=1; Heat shock protein 70 OS=Plasmodium berghei (strain Anka) OX=5823 GN=PBANKA_0711900 PE=3 SV=1; Heat shock protein 70 OS=Plasmodium berghei OX=5821 GN=PBK173_000131400 PE=3 SV=1			0	51.91	ARFEELCIDYFRDTLIPVEK	Carbamyl@N-term; Methyl(C)@7	Methyl(C)@318	-0.00240269	2513.26	838.761	2513.26	838.761	3	15	1.1.1.1561.13	26.9523	6250.38	2867.16	26.83	0.16	8854.31
1	64.4	64.4	66.04	48.27	48.27	tr|Q8WT39|Q8WT39_PLABE; tr|A0A509AK78|A0A509AK78_PLABA; tr|A0A0Y9VNI8|A0A0Y9VNI8_PLABE	Heat shock protein 70 OS=Plasmodium berghei OX=5821 GN=hsp70 PE=3 SV=1; Heat shock protein 70 OS=Plasmodium berghei (strain Anka) OX=5823 GN=PBANKA_0711900 PE=3 SV=1; Heat shock protein 70 OS=Plasmodium berghei OX=5821 GN=PBK173_000131400 PE=3 SV=1			0	38.82	ARFEELCIDYFRDTLIPVEK	Methyl(E)@5; Carbamyl(C)@7	Methyl(E)@316	-0.00240269	2513.26	838.761	2513.26	838.761	3	19	1.1.1.1555.14	26.7939	6250.38	5200.89	26.83	0.16	9604.35
1	64.4	64.4	66.04	48.27	48.27	tr|Q8WT39|Q8WT39_PLABE; tr|A0A509AK78|A0A509AK78_PLABA; tr|A0A0Y9VNI8|A0A0Y9VNI8_PLABE	Heat shock protein 70 OS=Plasmodium berghei OX=5821 GN=hsp70 PE=3 SV=1; Heat shock protein 70 OS=Plasmodium berghei (strain Anka) OX=5823 GN=PBANKA_0711900 PE=3 SV=1; Heat shock protein 70 OS=Plasmodium berghei OX=5821 GN=PBK173_000131400 PE=3 SV=1			0	38.82	ARFEELCIDYFRDTLIPVEK	Carbamyl(C)@7; Methyl(D)@9	Methyl(D)@320	-0.00240269	2513.26	838.761	2513.26	838.761	3	19	1.1.1.1555.14	26.7939	6250.38	5200.89	26.83	0.16	9604.35
1	64.4	64.4	66.04	48.27	48.27	tr|Q8WT39|Q8WT39_PLABE; tr|A0A509AK78|A0A509AK78_PLABA; tr|A0A0Y9VNI8|A0A0Y9VNI8_PLABE	Heat shock protein 70 OS=Plasmodium berghei OX=5821 GN=hsp70 PE=3 SV=1; Heat shock protein 70 OS=Plasmodium berghei (strain Anka) OX=5823 GN=PBANKA_0711900 PE=3 SV=1; Heat shock protein 70 OS=Plasmodium berghei OX=5821 GN=PBK173_000131400 PE=3 SV=1			0	32.53	ARFEELCIDYFRDTLIPVEK	Carbamyl@N-term; Methyl(C)@7	Methyl(C)@318	-0.00240269	2513.26	838.761	2513.26	838.761	3	18	1.1.1.1555.14	26.7939	6250.38	5200.89	26.83	0.16	9604.35
1	64.4	64.4	66.04	48.27	48.27	tr|Q8WT39|Q8WT39_PLABE; tr|A0A509AK78|A0A509AK78_PLABA; tr|A0A0Y9VNI8|A0A0Y9VNI8_PLABE	Heat shock protein 70 OS=Plasmodium berghei OX=5821 GN=hsp70 PE=3 SV=1; Heat shock protein 70 OS=Plasmodium berghei (strain Anka) OX=5823 GN=PBANKA_0711900 PE=3 SV=1; Heat shock protein 70 OS=Plasmodium berghei OX=5821 GN=PBK173_000131400 PE=3 SV=1			0	32.53	ARFEELCIDYFRDTLIPVEK	Carbamyl@N-term; Methyl(E)@5	Methyl(E)@316	-0.00240269	2513.26	838.761	2513.26	838.761	3	17	1.1.1.1555.14	26.7939	6250.38	5200.89	26.83	0.16	9604.35
1	64.4	64.4	66.04	48.27	48.27	tr|Q8WT39|Q8WT39_PLABE; tr|A0A509AK78|A0A509AK78_PLABA; tr|A0A0Y9VNI8|A0A0Y9VNI8_PLABE	Heat shock protein 70 OS=Plasmodium berghei OX=5821 GN=hsp70 PE=3 SV=1; Heat shock protein 70 OS=Plasmodium berghei (strain Anka) OX=5823 GN=PBANKA_0711900 PE=3 SV=1; Heat shock protein 70 OS=Plasmodium berghei OX=5821 GN=PBK173_000131400 PE=3 SV=1			0	32.53	ARFEELCIDYFRDTLIPVEK	Carbamyl@N-term; Methyl(E)@4	Methyl(E)@315	-0.00240269	2513.26	838.761	2513.26	838.761	3	17	1.1.1.1555.14	26.7939	6250.38	5200.89	26.83	0.16	9604.35
1	64.4	64.4	66.04	48.27	48.27	tr|Q8WT39|Q8WT39_PLABE; tr|A0A509AK78|A0A509AK78_PLABA; tr|A0A0Y9VNI8|A0A0Y9VNI8_PLABE	Heat shock protein 70 OS=Plasmodium berghei OX=5821 GN=hsp70 PE=3 SV=1; Heat shock protein 70 OS=Plasmodium berghei (strain Anka) OX=5823 GN=PBANKA_0711900 PE=3 SV=1; Heat shock protein 70 OS=Plasmodium berghei OX=5821 GN=PBK173_000131400 PE=3 SV=1			0	29.78	ARFEELCIDYFRDTLIPVEK	Carbamyl@N-term; Methyl(E)@4	Methyl(E)@315	-0.00680827	2513.26	629.321	2513.26	629.323	4	16	1.1.1.1557.4	26.8339	8261.32	8015.44	26.86	0.11	11838.5
1	64.4	64.4	66.04	48.27	48.27	tr|Q8WT39|Q8WT39_PLABE; tr|A0A509AK78|A0A509AK78_PLABA; tr|A0A0Y9VNI8|A0A0Y9VNI8_PLABE	Heat shock protein 70 OS=Plasmodium berghei OX=5821 GN=hsp70 PE=3 SV=1; Heat shock protein 70 OS=Plasmodium berghei (strain Anka) OX=5823 GN=PBANKA_0711900 PE=3 SV=1; Heat shock protein 70 OS=Plasmodium berghei OX=5821 GN=PBK173_000131400 PE=3 SV=1			0	21.14	ARFEELCIDYFRDTLIPVEK	Carbamyl(R)@2; Methyl(C)@7	Methyl(C)@318	-0.00240269	2513.26	838.761	2513.26	838.761	3	15	1.1.1.1561.13	26.9523	6250.38	2867.16	26.83	0.16	8854.31
1	64.4	64.4	66.04	48.27	48.27	tr|Q8WT39|Q8WT39_PLABE; tr|A0A509AK78|A0A509AK78_PLABA; tr|A0A0Y9VNI8|A0A0Y9VNI8_PLABE	Heat shock protein 70 OS=Plasmodium berghei OX=5821 GN=hsp70 PE=3 SV=1; Heat shock protein 70 OS=Plasmodium berghei (strain Anka) OX=5823 GN=PBANKA_0711900 PE=3 SV=1; Heat shock protein 70 OS=Plasmodium berghei OX=5821 GN=PBK173_000131400 PE=3 SV=1			0	17.81	ARFEELCIDYFRDTLIPVEK	Carbamyl@N-term; Methyl(R)@2	Methyl(R)@313	-0.00240269	2513.26	838.761	2513.26	838.761	3	17	1.1.1.1555.14	26.7939	6250.38	5200.89	26.83	0.16	9604.35
1	64.4	64.4	66.04	48.27	48.27	tr|Q8WT39|Q8WT39_PLABE; tr|A0A509AK78|A0A509AK78_PLABA; tr|A0A0Y9VNI8|A0A0Y9VNI8_PLABE	Heat shock protein 70 OS=Plasmodium berghei OX=5821 GN=hsp70 PE=3 SV=1; Heat shock protein 70 OS=Plasmodium berghei (strain Anka) OX=5823 GN=PBANKA_0711900 PE=3 SV=1; Heat shock protein 70 OS=Plasmodium berghei OX=5821 GN=PBK173_000131400 PE=3 SV=1			0	16.3	ARFEELCIDYFRDTLIPVEK	Carbamyl@N-term; Methyl(R)@2	Methyl(R)@313	-0.00680827	2513.26	629.321	2513.26	629.323	4	16	1.1.1.1557.4	26.8339	8261.32	8015.44	26.86	0.11	11838.5
1	64.4	64.4	66.04	48.27	48.27	tr|Q8WT39|Q8WT39_PLABE; tr|A0A509AK78|A0A509AK78_PLABA; tr|A0A0Y9VNI8|A0A0Y9VNI8_PLABE	Heat shock protein 70 OS=Plasmodium berghei OX=5821 GN=hsp70 PE=3 SV=1; Heat shock protein 70 OS=Plasmodium berghei (strain Anka) OX=5823 GN=PBANKA_0711900 PE=3 SV=1; Heat shock protein 70 OS=Plasmodium berghei OX=5821 GN=PBK173_000131400 PE=3 SV=1			0	99	ATAGDTHLGGEDFDNR			0.00151314	1674.72	559.249	1674.72	559.248	3	16	1.1.1.929.8	10.0521	38276.3	2848.3	10.2	0.16	3855.17
1	64.4	64.4	66.04	48.27	48.27	tr|Q8WT39|Q8WT39_PLABE; tr|A0A509AK78|A0A509AK78_PLABA; tr|A0A0Y9VNI8|A0A0Y9VNI8_PLABE	Heat shock protein 70 OS=Plasmodium berghei OX=5821 GN=hsp70 PE=3 SV=1; Heat shock protein 70 OS=Plasmodium berghei (strain Anka) OX=5823 GN=PBANKA_0711900 PE=3 SV=1; Heat shock protein 70 OS=Plasmodium berghei OX=5821 GN=PBK173_000131400 PE=3 SV=1			0	99	ATAGDTHLGGEDFDNR			0.00151314	1674.72	559.249	1674.72	559.248	3	22	1.1.1.932.7	10.1313	38276.3	19916.3	10.2	0.16	26068.5
1	64.4	64.4	66.04	48.27	48.27	tr|Q8WT39|Q8WT39_PLABE; tr|A0A509AK78|A0A509AK78_PLABA; tr|A0A0Y9VNI8|A0A0Y9VNI8_PLABE	Heat shock protein 70 OS=Plasmodium berghei OX=5821 GN=hsp70 PE=3 SV=1; Heat shock protein 70 OS=Plasmodium berghei (strain Anka) OX=5823 GN=PBANKA_0711900 PE=3 SV=1; Heat shock protein 70 OS=Plasmodium berghei OX=5821 GN=PBK173_000131400 PE=3 SV=1			0	99	ATAGDTHLGGEDFDNR			0.00151314	1674.72	559.249	1674.72	559.248	3	26	1.1.1.935.7	10.2113	38276.3	38098.8	10.2	0.16	48301.6
1	64.4	64.4	66.04	48.27	48.27	tr|Q8WT39|Q8WT39_PLABE; tr|A0A509AK78|A0A509AK78_PLABA; tr|A0A0Y9VNI8|A0A0Y9VNI8_PLABE	Heat shock protein 70 OS=Plasmodium berghei OX=5821 GN=hsp70 PE=3 SV=1; Heat shock protein 70 OS=Plasmodium berghei (strain Anka) OX=5823 GN=PBANKA_0711900 PE=3 SV=1; Heat shock protein 70 OS=Plasmodium berghei OX=5821 GN=PBK173_000131400 PE=3 SV=1			0	99	ATAGDTHLGGEDFDNR			0.00151314	1674.72	559.249	1674.72	559.248	3	24	1.1.1.938.8	10.2934	38276.3	22948.1	10.2	0.16	27497.2
1	64.4	64.4	66.04	48.27	48.27	tr|Q8WT39|Q8WT39_PLABE; tr|A0A509AK78|A0A509AK78_PLABA; tr|A0A0Y9VNI8|A0A0Y9VNI8_PLABE	Heat shock protein 70 OS=Plasmodium berghei OX=5821 GN=hsp70 PE=3 SV=1; Heat shock protein 70 OS=Plasmodium berghei (strain Anka) OX=5823 GN=PBANKA_0711900 PE=3 SV=1; Heat shock protein 70 OS=Plasmodium berghei OX=5821 GN=PBK173_000131400 PE=3 SV=1			0	99	ATAGDTHLGGEDFDNR			0.00151314	1674.72	559.249	1674.72	559.248	3	17	1.1.1.941.9	10.3761	38276.3	8098.27	10.2	0.16	10525.9
1	64.4	64.4	66.04	48.27	48.27	tr|Q8WT39|Q8WT39_PLABE; tr|A0A509AK78|A0A509AK78_PLABA; tr|A0A0Y9VNI8|A0A0Y9VNI8_PLABE	Heat shock protein 70 OS=Plasmodium berghei OX=5821 GN=hsp70 PE=3 SV=1; Heat shock protein 70 OS=Plasmodium berghei (strain Anka) OX=5823 GN=PBANKA_0711900 PE=3 SV=1; Heat shock protein 70 OS=Plasmodium berghei OX=5821 GN=PBK173_000131400 PE=3 SV=1			0	99	ATAGDTHLGGEDFDNR			0.00151314	1674.72	559.249	1674.72	559.248	3	17	1.1.1.944.10	10.4585	38276.3	3427.06	10.2	0.16	5897.93
1	64.4	64.4	66.04	48.27	48.27	tr|Q8WT39|Q8WT39_PLABE; tr|A0A509AK78|A0A509AK78_PLABA; tr|A0A0Y9VNI8|A0A0Y9VNI8_PLABE	Heat shock protein 70 OS=Plasmodium berghei OX=5821 GN=hsp70 PE=3 SV=1; Heat shock protein 70 OS=Plasmodium berghei (strain Anka) OX=5823 GN=PBANKA_0711900 PE=3 SV=1; Heat shock protein 70 OS=Plasmodium berghei OX=5821 GN=PBK173_000131400 PE=3 SV=1			0	99	ATAGDTHLGGEDFDNR			0.00151314	1674.72	559.249	1674.72	559.248	3	14	1.1.1.953.12	10.7044	38276.3	1249.32	10.2	0.16	4551.69
1	64.4	64.4	66.04	48.27	48.27	tr|Q8WT39|Q8WT39_PLABE; tr|A0A509AK78|A0A509AK78_PLABA; tr|A0A0Y9VNI8|A0A0Y9VNI8_PLABE	Heat shock protein 70 OS=Plasmodium berghei OX=5821 GN=hsp70 PE=3 SV=1; Heat shock protein 70 OS=Plasmodium berghei (strain Anka) OX=5823 GN=PBANKA_0711900 PE=3 SV=1; Heat shock protein 70 OS=Plasmodium berghei OX=5821 GN=PBK173_000131400 PE=3 SV=1			0	99	ATAGDTHLGGEDFDNR	Oxidation(D)@5	Oxidation(D)@236	0.00586782	1690.72	564.582	1690.72	564.58	3	12	1.1.1.926.9	9.97247	15962.9	3170.28	10.09	0.13	5136.75
1	64.4	64.4	66.04	48.27	48.27	tr|Q8WT39|Q8WT39_PLABE; tr|A0A509AK78|A0A509AK78_PLABA; tr|A0A0Y9VNI8|A0A0Y9VNI8_PLABE	Heat shock protein 70 OS=Plasmodium berghei OX=5821 GN=hsp70 PE=3 SV=1; Heat shock protein 70 OS=Plasmodium berghei (strain Anka) OX=5823 GN=PBANKA_0711900 PE=3 SV=1; Heat shock protein 70 OS=Plasmodium berghei OX=5821 GN=PBK173_000131400 PE=3 SV=1			0	99	ATAGDTHLGGEDFDNR	Oxidation(D)@5	Oxidation(D)@236	0.00586782	1690.72	564.582	1690.72	564.58	3	13	1.1.1.935.8	10.2127	15962.9	5129.64	10.09	0.13	8719.55
1	64.4	64.4	66.04	48.27	48.27	tr|Q8WT39|Q8WT39_PLABE; tr|A0A509AK78|A0A509AK78_PLABA; tr|A0A0Y9VNI8|A0A0Y9VNI8_PLABE	Heat shock protein 70 OS=Plasmodium berghei OX=5821 GN=hsp70 PE=3 SV=1; Heat shock protein 70 OS=Plasmodium berghei (strain Anka) OX=5823 GN=PBANKA_0711900 PE=3 SV=1; Heat shock protein 70 OS=Plasmodium berghei OX=5821 GN=PBK173_000131400 PE=3 SV=1			0	99	ATAGDTHLGGEDFDNR	Oxidation(D)@5	Oxidation(D)@236	0.00586782	1690.72	564.582	1690.72	564.58	3	16	1.1.1.932.8	10.1326	15962.9	13138.1	10.09	0.13	18722.7
1	64.4	64.4	66.04	48.27	48.27	tr|Q8WT39|Q8WT39_PLABE; tr|A0A509AK78|A0A509AK78_PLABA; tr|A0A0Y9VNI8|A0A0Y9VNI8_PLABE	Heat shock protein 70 OS=Plasmodium berghei OX=5821 GN=hsp70 PE=3 SV=1; Heat shock protein 70 OS=Plasmodium berghei (strain Anka) OX=5823 GN=PBANKA_0711900 PE=3 SV=1; Heat shock protein 70 OS=Plasmodium berghei OX=5821 GN=PBK173_000131400 PE=3 SV=1			0	99	ATAGDTHLGGEDFDNR	Oxidation(D)@5	Oxidation(D)@236	0.00586782	1690.72	564.582	1690.72	564.58	3	15	1.1.1.929.9	10.0535	15962.9	12741	10.09	0.13	17764.8
1	64.4	64.4	66.04	48.27	48.27	tr|Q8WT39|Q8WT39_PLABE; tr|A0A509AK78|A0A509AK78_PLABA; tr|A0A0Y9VNI8|A0A0Y9VNI8_PLABE	Heat shock protein 70 OS=Plasmodium berghei OX=5821 GN=hsp70 PE=3 SV=1; Heat shock protein 70 OS=Plasmodium berghei (strain Anka) OX=5823 GN=PBANKA_0711900 PE=3 SV=1; Heat shock protein 70 OS=Plasmodium berghei OX=5821 GN=PBK173_000131400 PE=3 SV=1			0	98.64	ATAGDTHLGGEDFDNR	Oxidation(D)@5	Oxidation(D)@236	0.00586782	1690.72	564.582	1690.72	564.58	3	10	1.1.1.938.9	10.2948	15962.9	1746.42	10.09	0.13	4211.94
1	64.4	64.4	66.04	48.27	48.27	tr|Q8WT39|Q8WT39_PLABE; tr|A0A509AK78|A0A509AK78_PLABA; tr|A0A0Y9VNI8|A0A0Y9VNI8_PLABE	Heat shock protein 70 OS=Plasmodium berghei OX=5821 GN=hsp70 PE=3 SV=1; Heat shock protein 70 OS=Plasmodium berghei (strain Anka) OX=5823 GN=PBANKA_0711900 PE=3 SV=1; Heat shock protein 70 OS=Plasmodium berghei OX=5821 GN=PBK173_000131400 PE=3 SV=1			0	27.01	ATAGDTHLGGEDFDNR	Oxidation(D)@5	Oxidation(D)@236	0.00586782	1690.72	564.582	1690.72	564.58	3	8	1.1.1.941.10	10.3774	15962.9	1187.56	10.09	0.13	3561.72
1	64.4	64.4	66.04	48.27	48.27	tr|Q8WT39|Q8WT39_PLABE; tr|A0A509AK78|A0A509AK78_PLABA; tr|A0A0Y9VNI8|A0A0Y9VNI8_PLABE	Heat shock protein 70 OS=Plasmodium berghei OX=5821 GN=hsp70 PE=3 SV=1; Heat shock protein 70 OS=Plasmodium berghei (strain Anka) OX=5823 GN=PBANKA_0711900 PE=3 SV=1; Heat shock protein 70 OS=Plasmodium berghei OX=5821 GN=PBK173_000131400 PE=3 SV=1			0	99	DAGTIAGLNVMR			0.000517028	1216.62	609.319	1216.62	609.319	2	20	1.1.1.1318.11	20.437	62344	47157.9	20.48	0.13	36001.6
1	64.4	64.4	66.04	48.27	48.27	tr|Q8WT39|Q8WT39_PLABE; tr|A0A509AK78|A0A509AK78_PLABA; tr|A0A0Y9VNI8|A0A0Y9VNI8_PLABE	Heat shock protein 70 OS=Plasmodium berghei OX=5821 GN=hsp70 PE=3 SV=1; Heat shock protein 70 OS=Plasmodium berghei (strain Anka) OX=5823 GN=PBANKA_0711900 PE=3 SV=1; Heat shock protein 70 OS=Plasmodium berghei OX=5821 GN=PBK173_000131400 PE=3 SV=1			0	99	DAGTIAGLNVMR			0.000517028	1216.62	609.319	1216.62	609.319	2	20	1.1.1.1321.11	20.5175	62344	52477.2	20.48	0.13	34919.9
1	64.4	64.4	66.04	48.27	48.27	tr|Q8WT39|Q8WT39_PLABE; tr|A0A509AK78|A0A509AK78_PLABA; tr|A0A0Y9VNI8|A0A0Y9VNI8_PLABE	Heat shock protein 70 OS=Plasmodium berghei OX=5821 GN=hsp70 PE=3 SV=1; Heat shock protein 70 OS=Plasmodium berghei (strain Anka) OX=5823 GN=PBANKA_0711900 PE=3 SV=1; Heat shock protein 70 OS=Plasmodium berghei OX=5821 GN=PBK173_000131400 PE=3 SV=1			0	99	DAGTIAGLNVMR			0.000517028	1216.62	609.319	1216.62	609.319	2	19	1.1.1.1324.6	20.591	62344	18518.4	20.48	0.13	17375.5
1	64.4	64.4	66.04	48.27	48.27	tr|Q8WT39|Q8WT39_PLABE; tr|A0A509AK78|A0A509AK78_PLABA; tr|A0A0Y9VNI8|A0A0Y9VNI8_PLABE	Heat shock protein 70 OS=Plasmodium berghei OX=5821 GN=hsp70 PE=3 SV=1; Heat shock protein 70 OS=Plasmodium berghei (strain Anka) OX=5823 GN=PBANKA_0711900 PE=3 SV=1; Heat shock protein 70 OS=Plasmodium berghei OX=5821 GN=PBK173_000131400 PE=3 SV=1			0	99	DAGTIAGLNVMR			0.000517028	1216.62	609.319	1216.62	609.319	2	18	1.1.1.1327.6	20.671	62344	8356.46	20.48	0.13	7832.01
1	64.4	64.4	66.04	48.27	48.27	tr|Q8WT39|Q8WT39_PLABE; tr|A0A509AK78|A0A509AK78_PLABA; tr|A0A0Y9VNI8|A0A0Y9VNI8_PLABE	Heat shock protein 70 OS=Plasmodium berghei OX=5821 GN=hsp70 PE=3 SV=1; Heat shock protein 70 OS=Plasmodium berghei (strain Anka) OX=5823 GN=PBANKA_0711900 PE=3 SV=1; Heat shock protein 70 OS=Plasmodium berghei OX=5821 GN=PBK173_000131400 PE=3 SV=1			0	99	DAGTIAGLNVMR			0.000517028	1216.62	609.319	1216.62	609.319	2	17	1.1.1.1315.9	20.3531	62344	9282.84	20.48	0.13	15019.5
1	64.4	64.4	66.04	48.27	48.27	tr|Q8WT39|Q8WT39_PLABE; tr|A0A509AK78|A0A509AK78_PLABA; tr|A0A0Y9VNI8|A0A0Y9VNI8_PLABE	Heat shock protein 70 OS=Plasmodium berghei OX=5821 GN=hsp70 PE=3 SV=1; Heat shock protein 70 OS=Plasmodium berghei (strain Anka) OX=5823 GN=PBANKA_0711900 PE=3 SV=1; Heat shock protein 70 OS=Plasmodium berghei OX=5821 GN=PBK173_000131400 PE=3 SV=1			0	97.73	DNNLLGKFHLDGIPPAPR			0.00973366	1973.06	658.693	1973.05	658.69	3	12	1.1.1.1468.8	24.4542	1352.31	1133.75	24.42	0.05	5036.32
1	64.4	64.4	66.04	48.27	48.27	tr|Q8WT39|Q8WT39_PLABE; tr|A0A509AK78|A0A509AK78_PLABA; tr|A0A0Y9VNI8|A0A0Y9VNI8_PLABE	Heat shock protein 70 OS=Plasmodium berghei OX=5821 GN=hsp70 PE=3 SV=1; Heat shock protein 70 OS=Plasmodium berghei (strain Anka) OX=5823 GN=PBANKA_0711900 PE=3 SV=1; Heat shock protein 70 OS=Plasmodium berghei OX=5821 GN=PBK173_000131400 PE=3 SV=1			0	99	DTLIPVEK			-0.00497562	913.507	457.761	913.512	457.763	2	8	1.1.1.1117.6	15.0579	10820.6	4434.94	15.16	0.21	4834.02
1	64.4	64.4	66.04	48.27	48.27	tr|Q8WT39|Q8WT39_PLABE; tr|A0A509AK78|A0A509AK78_PLABA; tr|A0A0Y9VNI8|A0A0Y9VNI8_PLABE	Heat shock protein 70 OS=Plasmodium berghei OX=5821 GN=hsp70 PE=3 SV=1; Heat shock protein 70 OS=Plasmodium berghei (strain Anka) OX=5823 GN=PBANKA_0711900 PE=3 SV=1; Heat shock protein 70 OS=Plasmodium berghei OX=5821 GN=PBK173_000131400 PE=3 SV=1			0	98.31	DTLIPVEK			-0.00497562	913.507	457.761	913.512	457.763	2	9	1.1.1.1123.5	15.2149	10820.6	9618.75	15.16	0.21	7559.69
1	64.4	64.4	66.04	48.27	48.27	tr|Q8WT39|Q8WT39_PLABE; tr|A0A509AK78|A0A509AK78_PLABA; tr|A0A0Y9VNI8|A0A0Y9VNI8_PLABE	Heat shock protein 70 OS=Plasmodium berghei OX=5821 GN=hsp70 PE=3 SV=1; Heat shock protein 70 OS=Plasmodium berghei (strain Anka) OX=5823 GN=PBANKA_0711900 PE=3 SV=1; Heat shock protein 70 OS=Plasmodium berghei OX=5821 GN=PBK173_000131400 PE=3 SV=1			0	99	EAEAVCSPIMSK	Carbamyl(C)@6; Methyl(S)@7	Methyl(S)@616	0.00773685	1320.61	661.314	1320.61	661.31	2	15	1.1.1.1023.9	12.5575	5417.92	3424.5	12.65	0.32	4537.77
1	64.4	64.4	66.04	48.27	48.27	tr|Q8WT39|Q8WT39_PLABE; tr|A0A509AK78|A0A509AK78_PLABA; tr|A0A0Y9VNI8|A0A0Y9VNI8_PLABE	Heat shock protein 70 OS=Plasmodium berghei OX=5821 GN=hsp70 PE=3 SV=1; Heat shock protein 70 OS=Plasmodium berghei (strain Anka) OX=5823 GN=PBANKA_0711900 PE=3 SV=1; Heat shock protein 70 OS=Plasmodium berghei OX=5821 GN=PBK173_000131400 PE=3 SV=1			0	99	EAEAVCSPIMSK	Carbamyl(C)@6; Methyl(S)@7	Methyl(S)@616	0.00773685	1320.61	661.314	1320.61	661.31	2	13	1.1.1.1019.8	12.4506	5417.92	1539.49	12.65	0.32	2655.06
1	64.4	64.4	66.04	48.27	48.27	tr|Q8WT39|Q8WT39_PLABE; tr|A0A509AK78|A0A509AK78_PLABA; tr|A0A0Y9VNI8|A0A0Y9VNI8_PLABE	Heat shock protein 70 OS=Plasmodium berghei OX=5821 GN=hsp70 PE=3 SV=1; Heat shock protein 70 OS=Plasmodium berghei (strain Anka) OX=5823 GN=PBANKA_0711900 PE=3 SV=1; Heat shock protein 70 OS=Plasmodium berghei OX=5821 GN=PBK173_000131400 PE=3 SV=1			0	97.55	EAEAVCSPIMSK	Carbamyl(C)@6; Methyl(S)@7	Methyl(S)@616	0.0048773	1320.61	661.312	1320.61	661.31	2	13	1.1.1.1029.11	12.7188	5417.92	3347.39	12.65	0.32	4347.56
1	64.4	64.4	66.04	48.27	48.27	tr|Q8WT39|Q8WT39_PLABE; tr|A0A509AK78|A0A509AK78_PLABA; tr|A0A0Y9VNI8|A0A0Y9VNI8_PLABE	Heat shock protein 70 OS=Plasmodium berghei OX=5821 GN=hsp70 PE=3 SV=1; Heat shock protein 70 OS=Plasmodium berghei (strain Anka) OX=5823 GN=PBANKA_0711900 PE=3 SV=1; Heat shock protein 70 OS=Plasmodium berghei OX=5821 GN=PBK173_000131400 PE=3 SV=1			0	97.24	EAEAVCSPIMSK	Dehydro(C)@6; Acetyl(S)@7; Oxidation(P)@8	Dehydro(C)@615; Acetyl(S)@616; Oxidation(P)@617	0.0315463	1320.61	661.314	1320.58	661.298	2	13	1.1.1.1026.8	12.6356	5417.92	4684.6	12.65	0.32	4970.46
1	64.4	64.4	66.04	48.27	48.27	tr|Q8WT39|Q8WT39_PLABE; tr|A0A509AK78|A0A509AK78_PLABA; tr|A0A0Y9VNI8|A0A0Y9VNI8_PLABE	Heat shock protein 70 OS=Plasmodium berghei OX=5821 GN=hsp70 PE=3 SV=1; Heat shock protein 70 OS=Plasmodium berghei (strain Anka) OX=5823 GN=PBANKA_0711900 PE=3 SV=1; Heat shock protein 70 OS=Plasmodium berghei OX=5821 GN=PBK173_000131400 PE=3 SV=1			0	88.78	EAEAVCSPIMSK	Carbamyl(C)@6; Methyl(S)@7	Methyl(S)@616	0.0048773	1320.61	661.312	1320.61	661.31	2	12	1.1.1.1033.11	12.8244	5417.92	2130.71	12.65	0.32	3561.82
1	64.4	64.4	66.04	48.27	48.27	tr|Q8WT39|Q8WT39_PLABE; tr|A0A509AK78|A0A509AK78_PLABA; tr|A0A0Y9VNI8|A0A0Y9VNI8_PLABE	Heat shock protein 70 OS=Plasmodium berghei OX=5821 GN=hsp70 PE=3 SV=1; Heat shock protein 70 OS=Plasmodium berghei (strain Anka) OX=5823 GN=PBANKA_0711900 PE=3 SV=1; Heat shock protein 70 OS=Plasmodium berghei OX=5821 GN=PBK173_000131400 PE=3 SV=1			0	30.6	EAEAVCSPIMSK	Carbamyl(C)@6; Methyl(S)@7	Methyl(S)@616	0.00773685	1320.61	661.314	1320.61	661.31	2	12	1.1.1.1022.6	12.5273	5417.92	3271.28	12.65	0.32	3241.47
1	64.4	64.4	66.04	48.27	48.27	tr|Q8WT39|Q8WT39_PLABE; tr|A0A509AK78|A0A509AK78_PLABA; tr|A0A0Y9VNI8|A0A0Y9VNI8_PLABE	Heat shock protein 70 OS=Plasmodium berghei OX=5821 GN=hsp70 PE=3 SV=1; Heat shock protein 70 OS=Plasmodium berghei (strain Anka) OX=5823 GN=PBANKA_0711900 PE=3 SV=1; Heat shock protein 70 OS=Plasmodium berghei OX=5821 GN=PBK173_000131400 PE=3 SV=1			0	22.28	EAEAVCSPIMSK	Dehydro(C)@6; Acetyl(S)@7; Oxidation(P)@8	Dehydro(C)@615; Acetyl(S)@616; Oxidation(P)@617	0.0286868	1320.61	661.312	1320.58	661.298	2	12	1.1.1.1029.11	12.7188	5417.92	3347.39	12.65	0.32	4347.56
1	64.4	64.4	66.04	48.27	48.27	tr|Q8WT39|Q8WT39_PLABE; tr|A0A509AK78|A0A509AK78_PLABA; tr|A0A0Y9VNI8|A0A0Y9VNI8_PLABE	Heat shock protein 70 OS=Plasmodium berghei OX=5821 GN=hsp70 PE=3 SV=1; Heat shock protein 70 OS=Plasmodium berghei (strain Anka) OX=5823 GN=PBANKA_0711900 PE=3 SV=1; Heat shock protein 70 OS=Plasmodium berghei OX=5821 GN=PBK173_000131400 PE=3 SV=1			0	99	EKLQPNEVETCMK	Dehydro(C)@11; Dioxidation(M)@12; Delta:H(2)C(2)(K)@13	Dehydro(C)@582; Dioxidation(M)@583	0.0209976	1604.75	535.924	1604.73	535.917	3	14	1.1.1.946.8	10.5099	5005.97	2549.6	10.58	0.16	5323.76
1	64.4	64.4	66.04	48.27	48.27	tr|Q8WT39|Q8WT39_PLABE; tr|A0A509AK78|A0A509AK78_PLABA; tr|A0A0Y9VNI8|A0A0Y9VNI8_PLABE	Heat shock protein 70 OS=Plasmodium berghei OX=5821 GN=hsp70 PE=3 SV=1; Heat shock protein 70 OS=Plasmodium berghei (strain Anka) OX=5823 GN=PBANKA_0711900 PE=3 SV=1; Heat shock protein 70 OS=Plasmodium berghei OX=5821 GN=PBK173_000131400 PE=3 SV=1			0	99	EKLQPNEVETCMK	Dehydro(C)@11; Oxidation(M)@12; Trimethyl(K)@13	Dehydro(C)@582; Trimethyl(K)@584	-0.0153879	1604.75	535.924	1604.77	535.929	3	16	1.1.1.949.10	10.5935	5005.97	4932.11	10.58	0.16	8871.11
1	64.4	64.4	66.04	48.27	48.27	tr|Q8WT39|Q8WT39_PLABE; tr|A0A509AK78|A0A509AK78_PLABA; tr|A0A0Y9VNI8|A0A0Y9VNI8_PLABE	Heat shock protein 70 OS=Plasmodium berghei OX=5821 GN=hsp70 PE=3 SV=1; Heat shock protein 70 OS=Plasmodium berghei (strain Anka) OX=5823 GN=PBANKA_0711900 PE=3 SV=1; Heat shock protein 70 OS=Plasmodium berghei OX=5821 GN=PBK173_000131400 PE=3 SV=1			0	85.6	EKLQPNEVETCMK	Methyl(C)@11; Carbamyl(K)@13	Methyl(C)@582	-0.00281183	1604.75	535.924	1604.75	535.925	3	13	1.1.1.952.9	10.6736	5005.97	3355.72	10.58	0.16	6448.57
1	64.4	64.4	66.04	48.27	48.27	tr|Q8WT39|Q8WT39_PLABE; tr|A0A509AK78|A0A509AK78_PLABA; tr|A0A0Y9VNI8|A0A0Y9VNI8_PLABE	Heat shock protein 70 OS=Plasmodium berghei OX=5821 GN=hsp70 PE=3 SV=1; Heat shock protein 70 OS=Plasmodium berghei (strain Anka) OX=5823 GN=PBANKA_0711900 PE=3 SV=1; Heat shock protein 70 OS=Plasmodium berghei OX=5821 GN=PBK173_000131400 PE=3 SV=1			0	57.95	EKLQPNEVETCMK	Dehydro(C)@11; Oxidation(M)@12; Trimethyl(K)@13	Dehydro(C)@582; Trimethyl(K)@584	-0.0153879	1604.75	535.924	1604.77	535.929	3	13	1.1.1.952.9	10.6736	5005.97	3355.72	10.58	0.16	6448.57
1	64.4	64.4	66.04	48.27	48.27	tr|Q8WT39|Q8WT39_PLABE; tr|A0A509AK78|A0A509AK78_PLABA; tr|A0A0Y9VNI8|A0A0Y9VNI8_PLABE	Heat shock protein 70 OS=Plasmodium berghei OX=5821 GN=hsp70 PE=3 SV=1; Heat shock protein 70 OS=Plasmodium berghei (strain Anka) OX=5823 GN=PBANKA_0711900 PE=3 SV=1; Heat shock protein 70 OS=Plasmodium berghei OX=5821 GN=PBK173_000131400 PE=3 SV=1			0	45.59	EKLQPNEVETCMK	Dehydro(C)@11; Dioxidation(M)@12; Delta:H(2)C(2)(K)@13	Dehydro(C)@582; Dioxidation(M)@583	0.0209976	1604.75	535.924	1604.73	535.917	3	13	1.1.1.952.9	10.6736	5005.97	3355.72	10.58	0.16	6448.57
1	64.4	64.4	66.04	48.27	48.27	tr|Q8WT39|Q8WT39_PLABE; tr|A0A509AK78|A0A509AK78_PLABA; tr|A0A0Y9VNI8|A0A0Y9VNI8_PLABE	Heat shock protein 70 OS=Plasmodium berghei OX=5821 GN=hsp70 PE=3 SV=1; Heat shock protein 70 OS=Plasmodium berghei (strain Anka) OX=5823 GN=PBANKA_0711900 PE=3 SV=1; Heat shock protein 70 OS=Plasmodium berghei OX=5821 GN=PBK173_000131400 PE=3 SV=1			0	26.27	EKLQPNEVETCMK	Methyl(C)@11; Carbamyl(K)@13	Methyl(C)@582	-0.00281183	1604.75	535.924	1604.75	535.925	3	13	1.1.1.946.8	10.5099	5005.97	2549.6	10.58	0.16	5323.76
1	64.4	64.4	66.04	48.27	48.27	tr|Q8WT39|Q8WT39_PLABE; tr|A0A509AK78|A0A509AK78_PLABA; tr|A0A0Y9VNI8|A0A0Y9VNI8_PLABE	Heat shock protein 70 OS=Plasmodium berghei OX=5821 GN=hsp70 PE=3 SV=1; Heat shock protein 70 OS=Plasmodium berghei (strain Anka) OX=5823 GN=PBANKA_0711900 PE=3 SV=1; Heat shock protein 70 OS=Plasmodium berghei OX=5821 GN=PBK173_000131400 PE=3 SV=1			0	24.48	EKLQPNEVETCMK	Methyl(C)@11; Carbamyl(K)@13	Methyl(C)@582	-0.00281183	1604.75	535.924	1604.75	535.925	3	15	1.1.1.949.10	10.5935	5005.97	4932.11	10.58	0.16	8871.11
1	64.4	64.4	66.04	48.27	48.27	tr|Q8WT39|Q8WT39_PLABE; tr|A0A509AK78|A0A509AK78_PLABA; tr|A0A0Y9VNI8|A0A0Y9VNI8_PLABE	Heat shock protein 70 OS=Plasmodium berghei OX=5821 GN=hsp70 PE=3 SV=1; Heat shock protein 70 OS=Plasmodium berghei (strain Anka) OX=5823 GN=PBANKA_0711900 PE=3 SV=1; Heat shock protein 70 OS=Plasmodium berghei OX=5821 GN=PBK173_000131400 PE=3 SV=1			0	17.79	EKLQPNEVETCMK	Dehydro(C)@11; Oxidation(M)@12; Trimethyl(K)@13	Dehydro(C)@582; Trimethyl(K)@584	-0.0153879	1604.75	535.924	1604.77	535.929	3	13	1.1.1.946.8	10.5099	5005.97	2549.6	10.58	0.16	5323.76
1	64.4	64.4	66.04	48.27	48.27	tr|Q8WT39|Q8WT39_PLABE; tr|A0A509AK78|A0A509AK78_PLABA; tr|A0A0Y9VNI8|A0A0Y9VNI8_PLABE	Heat shock protein 70 OS=Plasmodium berghei OX=5821 GN=hsp70 PE=3 SV=1; Heat shock protein 70 OS=Plasmodium berghei (strain Anka) OX=5823 GN=PBANKA_0711900 PE=3 SV=1; Heat shock protein 70 OS=Plasmodium berghei OX=5821 GN=PBK173_000131400 PE=3 SV=1			0	99	FHLDGIPPAPR			-0.00264091	1218.65	610.331	1218.65	610.333	2	13	1.1.1.1232.10	18.1241	3754.4	3520.45	18.08	0.37	7142.37
1	64.4	64.4	66.04	48.27	48.27	tr|Q8WT39|Q8WT39_PLABE; tr|A0A509AK78|A0A509AK78_PLABA; tr|A0A0Y9VNI8|A0A0Y9VNI8_PLABE	Heat shock protein 70 OS=Plasmodium berghei OX=5821 GN=hsp70 PE=3 SV=1; Heat shock protein 70 OS=Plasmodium berghei (strain Anka) OX=5823 GN=PBANKA_0711900 PE=3 SV=1; Heat shock protein 70 OS=Plasmodium berghei OX=5821 GN=PBK173_000131400 PE=3 SV=1			0	99	FHLDGIPPAPR			-0.00264091	1218.65	610.331	1218.65	610.333	2	12	1.1.1.1229.11	18.045	3754.4	3356.39	18.08	0.37	7926.52
1	64.4	64.4	66.04	48.27	48.27	tr|Q8WT39|Q8WT39_PLABE; tr|A0A509AK78|A0A509AK78_PLABA; tr|A0A0Y9VNI8|A0A0Y9VNI8_PLABE	Heat shock protein 70 OS=Plasmodium berghei OX=5821 GN=hsp70 PE=3 SV=1; Heat shock protein 70 OS=Plasmodium berghei (strain Anka) OX=5823 GN=PBANKA_0711900 PE=3 SV=1; Heat shock protein 70 OS=Plasmodium berghei OX=5821 GN=PBK173_000131400 PE=3 SV=1			0	99	FTESSVQSDMK			-0.00410285	1257.55	629.783	1257.55	629.785	2	14	1.1.1.944.15	10.4652	3550.38	2080.15	10.52	0.16	3754.18
1	64.4	64.4	66.04	48.27	48.27	tr|Q8WT39|Q8WT39_PLABE; tr|A0A509AK78|A0A509AK78_PLABA; tr|A0A0Y9VNI8|A0A0Y9VNI8_PLABE	Heat shock protein 70 OS=Plasmodium berghei OX=5821 GN=hsp70 PE=3 SV=1; Heat shock protein 70 OS=Plasmodium berghei (strain Anka) OX=5823 GN=PBANKA_0711900 PE=3 SV=1; Heat shock protein 70 OS=Plasmodium berghei OX=5821 GN=PBK173_000131400 PE=3 SV=1			0	99	FTESSVQSDMK			-0.00410285	1257.55	629.783	1257.55	629.785	2	10	1.1.1.951.14	10.6532	3550.38	1361.84	10.52	0.16	3298.61
1	64.4	64.4	66.04	48.27	48.27	tr|Q8WT39|Q8WT39_PLABE; tr|A0A509AK78|A0A509AK78_PLABA; tr|A0A0Y9VNI8|A0A0Y9VNI8_PLABE	Heat shock protein 70 OS=Plasmodium berghei OX=5821 GN=hsp70 PE=3 SV=1; Heat shock protein 70 OS=Plasmodium berghei (strain Anka) OX=5823 GN=PBANKA_0711900 PE=3 SV=1; Heat shock protein 70 OS=Plasmodium berghei OX=5821 GN=PBK173_000131400 PE=3 SV=1			0	95.88	IINEPTAAAIAY			0.00931555	1245.67	623.842	1245.66	623.838	2	13	1.1.1.1377.8	22.0122	6917.33	6749.85	22	0.35	5840.71
1	64.4	64.4	66.04	48.27	48.27	tr|Q8WT39|Q8WT39_PLABE; tr|A0A509AK78|A0A509AK78_PLABA; tr|A0A0Y9VNI8|A0A0Y9VNI8_PLABE	Heat shock protein 70 OS=Plasmodium berghei OX=5821 GN=hsp70 PE=3 SV=1; Heat shock protein 70 OS=Plasmodium berghei (strain Anka) OX=5823 GN=PBANKA_0711900 PE=3 SV=1; Heat shock protein 70 OS=Plasmodium berghei OX=5821 GN=PBK173_000131400 PE=3 SV=1			0	27.98	IINEPTAAAIAY			0.00931555	1245.67	623.842	1245.66	623.838	2	10	1.1.1.1379.7	22.064	6917.33	5889.53	22	0.35	6902.22
1	64.4	64.4	66.04	48.27	48.27	tr|Q8WT39|Q8WT39_PLABE; tr|A0A509AK78|A0A509AK78_PLABA; tr|A0A0Y9VNI8|A0A0Y9VNI8_PLABE	Heat shock protein 70 OS=Plasmodium berghei OX=5821 GN=hsp70 PE=3 SV=1; Heat shock protein 70 OS=Plasmodium berghei (strain Anka) OX=5823 GN=PBANKA_0711900 PE=3 SV=1; Heat shock protein 70 OS=Plasmodium berghei OX=5821 GN=PBK173_000131400 PE=3 SV=1			0	99	IINEPTAAAIAYGLHK			-0.00348671	1680.92	561.313	1680.92	561.314	3	24	1.1.1.1317.7	20.4047	57071.7	56865.3	20.4	0.11	45844.1
1	64.4	64.4	66.04	48.27	48.27	tr|Q8WT39|Q8WT39_PLABE; tr|A0A509AK78|A0A509AK78_PLABA; tr|A0A0Y9VNI8|A0A0Y9VNI8_PLABE	Heat shock protein 70 OS=Plasmodium berghei OX=5821 GN=hsp70 PE=3 SV=1; Heat shock protein 70 OS=Plasmodium berghei (strain Anka) OX=5823 GN=PBANKA_0711900 PE=3 SV=1; Heat shock protein 70 OS=Plasmodium berghei OX=5821 GN=PBK173_000131400 PE=3 SV=1			0	92.05	IINEPTAAAIAYGLHK	Lys-add@N-term		0.000633514	1809.02	604.013	1809.01	604.012	3	20	1.1.1.1241.10	18.3651	11902.9	6942.15	18.27	0.16	10012.2
1	64.4	64.4	66.04	48.27	48.27	tr|Q8WT39|Q8WT39_PLABE; tr|A0A509AK78|A0A509AK78_PLABA; tr|A0A0Y9VNI8|A0A0Y9VNI8_PLABE	Heat shock protein 70 OS=Plasmodium berghei OX=5821 GN=hsp70 PE=3 SV=1; Heat shock protein 70 OS=Plasmodium berghei (strain Anka) OX=5823 GN=PBANKA_0711900 PE=3 SV=1; Heat shock protein 70 OS=Plasmodium berghei OX=5821 GN=PBK173_000131400 PE=3 SV=1			0	99	IINEPTAAAIAYGLHKK			0.000633522	1809.02	604.013	1809.01	604.012	3	21	1.1.1.1234.9	18.1761	11902.9	5349.96	18.27	0.16	13715.8
1	64.4	64.4	66.04	48.27	48.27	tr|Q8WT39|Q8WT39_PLABE; tr|A0A509AK78|A0A509AK78_PLABA; tr|A0A0Y9VNI8|A0A0Y9VNI8_PLABE	Heat shock protein 70 OS=Plasmodium berghei OX=5821 GN=hsp70 PE=3 SV=1; Heat shock protein 70 OS=Plasmodium berghei (strain Anka) OX=5823 GN=PBANKA_0711900 PE=3 SV=1; Heat shock protein 70 OS=Plasmodium berghei OX=5821 GN=PBK173_000131400 PE=3 SV=1			0	99	IINEPTAAAIAYGLHKK			0.00511725	1809.02	453.262	1809.01	453.261	4	20	1.1.1.1238.2	18.2737	13908.4	12226.4	18.22	0.16	11647.5
1	64.4	64.4	66.04	48.27	48.27	tr|Q8WT39|Q8WT39_PLABE; tr|A0A509AK78|A0A509AK78_PLABA; tr|A0A0Y9VNI8|A0A0Y9VNI8_PLABE	Heat shock protein 70 OS=Plasmodium berghei OX=5821 GN=hsp70 PE=3 SV=1; Heat shock protein 70 OS=Plasmodium berghei (strain Anka) OX=5823 GN=PBANKA_0711900 PE=3 SV=1; Heat shock protein 70 OS=Plasmodium berghei OX=5821 GN=PBK173_000131400 PE=3 SV=1			0	99	IINEPTAAAIAYGLHKK			0.000633522	1809.02	604.013	1809.01	604.012	3	18	1.1.1.1241.10	18.3651	11902.9	6942.15	18.27	0.16	10012.2
1	64.4	64.4	66.04	48.27	48.27	tr|Q8WT39|Q8WT39_PLABE; tr|A0A509AK78|A0A509AK78_PLABA; tr|A0A0Y9VNI8|A0A0Y9VNI8_PLABE	Heat shock protein 70 OS=Plasmodium berghei OX=5821 GN=hsp70 PE=3 SV=1; Heat shock protein 70 OS=Plasmodium berghei (strain Anka) OX=5823 GN=PBANKA_0711900 PE=3 SV=1; Heat shock protein 70 OS=Plasmodium berghei OX=5821 GN=PBK173_000131400 PE=3 SV=1			0	99	IINEPTAAAIAYGLHKK			0.00511725	1809.02	453.262	1809.01	453.261	4	16	1.1.1.1241.2	18.3545	13908.4	6391.72	18.22	0.16	6601.89
1	64.4	64.4	66.04	48.27	48.27	tr|Q8WT39|Q8WT39_PLABE; tr|A0A509AK78|A0A509AK78_PLABA; tr|A0A0Y9VNI8|A0A0Y9VNI8_PLABE	Heat shock protein 70 OS=Plasmodium berghei OX=5821 GN=hsp70 PE=3 SV=1; Heat shock protein 70 OS=Plasmodium berghei (strain Anka) OX=5823 GN=PBANKA_0711900 PE=3 SV=1; Heat shock protein 70 OS=Plasmodium berghei OX=5821 GN=PBK173_000131400 PE=3 SV=1			0	98.21	IINEPTAAAIAYGLHKK			0.00511725	1809.02	453.262	1809.01	453.261	4	14	1.1.1.1238.3	18.2751	13908.4	12106.9	18.22	0.16	7113.24
1	64.4	64.4	66.04	48.27	48.27	tr|Q8WT39|Q8WT39_PLABE; tr|A0A509AK78|A0A509AK78_PLABA; tr|A0A0Y9VNI8|A0A0Y9VNI8_PLABE	Heat shock protein 70 OS=Plasmodium berghei OX=5821 GN=hsp70 PE=3 SV=1; Heat shock protein 70 OS=Plasmodium berghei (strain Anka) OX=5823 GN=PBANKA_0711900 PE=3 SV=1; Heat shock protein 70 OS=Plasmodium berghei OX=5821 GN=PBK173_000131400 PE=3 SV=1			0	41.38	IQTLIKEFFNGK			-0.00827187	1436.79	719.404	1436.8	719.409	2	14	1.1.1.1440.11	23.7052	5696.62	5420.52	23.72	0.11	24283.9
1	64.4	64.4	66.04	48.27	48.27	tr|Q8WT39|Q8WT39_PLABE; tr|A0A509AK78|A0A509AK78_PLABA; tr|A0A0Y9VNI8|A0A0Y9VNI8_PLABE	Heat shock protein 70 OS=Plasmodium berghei OX=5821 GN=hsp70 PE=3 SV=1; Heat shock protein 70 OS=Plasmodium berghei (strain Anka) OX=5823 GN=PBANKA_0711900 PE=3 SV=1; Heat shock protein 70 OS=Plasmodium berghei OX=5821 GN=PBK173_000131400 PE=3 SV=1			0	99	KFTESSVQSDMK			-0.000419584	1385.65	462.89	1385.65	462.891	3	12	1.1.1.870.3	8.45608	2962.68	1034.48	8.53	0.13	3031.01
1	64.4	64.4	66.04	48.27	48.27	tr|Q8WT39|Q8WT39_PLABE; tr|A0A509AK78|A0A509AK78_PLABA; tr|A0A0Y9VNI8|A0A0Y9VNI8_PLABE	Heat shock protein 70 OS=Plasmodium berghei OX=5821 GN=hsp70 PE=3 SV=1; Heat shock protein 70 OS=Plasmodium berghei (strain Anka) OX=5823 GN=PBANKA_0711900 PE=3 SV=1; Heat shock protein 70 OS=Plasmodium berghei OX=5821 GN=PBK173_000131400 PE=3 SV=1			0	99	KFTESSVQSDMK			-0.000419584	1385.65	462.89	1385.65	462.891	3	15	1.1.1.876.9	8.62387	2962.68	1331.4	8.53	0.13	3317.98
1	64.4	64.4	66.04	48.27	48.27	tr|Q8WT39|Q8WT39_PLABE; tr|A0A509AK78|A0A509AK78_PLABA; tr|A0A0Y9VNI8|A0A0Y9VNI8_PLABE	Heat shock protein 70 OS=Plasmodium berghei OX=5821 GN=hsp70 PE=3 SV=1; Heat shock protein 70 OS=Plasmodium berghei (strain Anka) OX=5823 GN=PBANKA_0711900 PE=3 SV=1; Heat shock protein 70 OS=Plasmodium berghei OX=5821 GN=PBK173_000131400 PE=3 SV=1			0	99	KFTESSVQSDMK			-0.0018307	1385.65	693.831	1385.65	693.832	2	11	1.1.1.879.14	8.71112	2066.11	247.46	8.53	0.13	1069.32
1	64.4	64.4	66.04	48.27	48.27	tr|Q8WT39|Q8WT39_PLABE; tr|A0A509AK78|A0A509AK78_PLABA; tr|A0A0Y9VNI8|A0A0Y9VNI8_PLABE	Heat shock protein 70 OS=Plasmodium berghei OX=5821 GN=hsp70 PE=3 SV=1; Heat shock protein 70 OS=Plasmodium berghei (strain Anka) OX=5823 GN=PBANKA_0711900 PE=3 SV=1; Heat shock protein 70 OS=Plasmodium berghei OX=5821 GN=PBK173_000131400 PE=3 SV=1			0	99	KFTESSVQSDMK	Acetyl@N-term; Dehydrated(S)@5	Acetyl@87; Dehydrated(S)@91	-0.00297522	1409.65	705.831	1409.65	705.832	2	12	1.1.1.1011.15	12.2494	1438.05	1335.08	12.36	0.21	4143.66
1	64.4	64.4	66.04	48.27	48.27	tr|Q8WT39|Q8WT39_PLABE; tr|A0A509AK78|A0A509AK78_PLABA; tr|A0A0Y9VNI8|A0A0Y9VNI8_PLABE	Heat shock protein 70 OS=Plasmodium berghei OX=5821 GN=hsp70 PE=3 SV=1; Heat shock protein 70 OS=Plasmodium berghei (strain Anka) OX=5823 GN=PBANKA_0711900 PE=3 SV=1; Heat shock protein 70 OS=Plasmodium berghei OX=5821 GN=PBK173_000131400 PE=3 SV=1			0	99	KFTESSVQSDMK	Acetyl@N-term; Dehydrated(S)@6	Acetyl@87; Dehydrated(S)@92	-0.00297522	1409.65	705.831	1409.65	705.832	2	12	1.1.1.1011.15	12.2494	1438.05	1335.08	12.36	0.21	4143.66
1	64.4	64.4	66.04	48.27	48.27	tr|Q8WT39|Q8WT39_PLABE; tr|A0A509AK78|A0A509AK78_PLABA; tr|A0A0Y9VNI8|A0A0Y9VNI8_PLABE	Heat shock protein 70 OS=Plasmodium berghei OX=5821 GN=hsp70 PE=3 SV=1; Heat shock protein 70 OS=Plasmodium berghei (strain Anka) OX=5823 GN=PBANKA_0711900 PE=3 SV=1; Heat shock protein 70 OS=Plasmodium berghei OX=5821 GN=PBK173_000131400 PE=3 SV=1			0	85.98	KFTESSVQSDMK	Acetyl@N-term; Dehydrated(E)@4	Acetyl@87	-0.00297522	1409.65	705.831	1409.65	705.832	2	12	1.1.1.1011.15	12.2494	1438.05	1335.08	12.36	0.21	4143.66
1	64.4	64.4	66.04	48.27	48.27	tr|Q8WT39|Q8WT39_PLABE; tr|A0A509AK78|A0A509AK78_PLABA; tr|A0A0Y9VNI8|A0A0Y9VNI8_PLABE	Heat shock protein 70 OS=Plasmodium berghei OX=5821 GN=hsp70 PE=3 SV=1; Heat shock protein 70 OS=Plasmodium berghei (strain Anka) OX=5823 GN=PBANKA_0711900 PE=3 SV=1; Heat shock protein 70 OS=Plasmodium berghei OX=5821 GN=PBK173_000131400 PE=3 SV=1			0	99	KFTESSVQSDMKHWPFTVK			0.0013787	2281.12	571.288	2281.12	571.287	4	28	1.1.1.1300.7	19.9478	18739.1	15346.6	19.99	0.16	20655.1
1	64.4	64.4	66.04	48.27	48.27	tr|Q8WT39|Q8WT39_PLABE; tr|A0A509AK78|A0A509AK78_PLABA; tr|A0A0Y9VNI8|A0A0Y9VNI8_PLABE	Heat shock protein 70 OS=Plasmodium berghei OX=5821 GN=hsp70 PE=3 SV=1; Heat shock protein 70 OS=Plasmodium berghei (strain Anka) OX=5823 GN=PBANKA_0711900 PE=3 SV=1; Heat shock protein 70 OS=Plasmodium berghei OX=5821 GN=PBK173_000131400 PE=3 SV=1			0	99	KFTESSVQSDMKHWPFTVK			0.0013787	2281.12	571.288	2281.12	571.287	4	24	1.1.1.1303.8	20.0293	18739.1	15271.9	19.99	0.16	22563.8
1	64.4	64.4	66.04	48.27	48.27	tr|Q8WT39|Q8WT39_PLABE; tr|A0A509AK78|A0A509AK78_PLABA; tr|A0A0Y9VNI8|A0A0Y9VNI8_PLABE	Heat shock protein 70 OS=Plasmodium berghei OX=5821 GN=hsp70 PE=3 SV=1; Heat shock protein 70 OS=Plasmodium berghei (strain Anka) OX=5823 GN=PBANKA_0711900 PE=3 SV=1; Heat shock protein 70 OS=Plasmodium berghei OX=5821 GN=PBK173_000131400 PE=3 SV=1			0	99	KFTESSVQSDMKHWPFTVK			0.0013787	2281.12	571.288	2281.12	571.287	4	18	1.1.1.1307.6	20.1339	18739.1	4287.83	19.99	0.16	7582.98
1	64.4	64.4	66.04	48.27	48.27	tr|Q8WT39|Q8WT39_PLABE; tr|A0A509AK78|A0A509AK78_PLABA; tr|A0A0Y9VNI8|A0A0Y9VNI8_PLABE	Heat shock protein 70 OS=Plasmodium berghei OX=5821 GN=hsp70 PE=3 SV=1; Heat shock protein 70 OS=Plasmodium berghei (strain Anka) OX=5823 GN=PBANKA_0711900 PE=3 SV=1; Heat shock protein 70 OS=Plasmodium berghei OX=5821 GN=PBK173_000131400 PE=3 SV=1			0	99	KLFHPEEISSMVLQK			-0.00451255	1784.95	595.989	1784.95	595.99	3	23	1.1.1.1302.9	20.004	19127.6	9383.33	20.1	0.16	10205.7
1	64.4	64.4	66.04	48.27	48.27	tr|Q8WT39|Q8WT39_PLABE; tr|A0A509AK78|A0A509AK78_PLABA; tr|A0A0Y9VNI8|A0A0Y9VNI8_PLABE	Heat shock protein 70 OS=Plasmodium berghei OX=5821 GN=hsp70 PE=3 SV=1; Heat shock protein 70 OS=Plasmodium berghei (strain Anka) OX=5823 GN=PBANKA_0711900 PE=3 SV=1; Heat shock protein 70 OS=Plasmodium berghei OX=5821 GN=PBK173_000131400 PE=3 SV=1			0	99	KLFHPEEISSMVLQK			-0.00451255	1784.95	595.989	1784.95	595.99	3	25	1.1.1.1305.9	20.0843	19127.6	18870.2	20.1	0.16	16766.2
1	64.4	64.4	66.04	48.27	48.27	tr|Q8WT39|Q8WT39_PLABE; tr|A0A509AK78|A0A509AK78_PLABA; tr|A0A0Y9VNI8|A0A0Y9VNI8_PLABE	Heat shock protein 70 OS=Plasmodium berghei OX=5821 GN=hsp70 PE=3 SV=1; Heat shock protein 70 OS=Plasmodium berghei (strain Anka) OX=5823 GN=PBANKA_0711900 PE=3 SV=1; Heat shock protein 70 OS=Plasmodium berghei OX=5821 GN=PBK173_000131400 PE=3 SV=1			0	99	KLFHPEEISSMVLQK			-0.00451255	1784.95	595.989	1784.95	595.99	3	21	1.1.1.1308.7	20.1622	19127.6	12842.1	20.1	0.16	11798.7
1	64.4	64.4	66.04	48.27	48.27	tr|Q8WT39|Q8WT39_PLABE; tr|A0A509AK78|A0A509AK78_PLABA; tr|A0A0Y9VNI8|A0A0Y9VNI8_PLABE	Heat shock protein 70 OS=Plasmodium berghei OX=5821 GN=hsp70 PE=3 SV=1; Heat shock protein 70 OS=Plasmodium berghei (strain Anka) OX=5823 GN=PBANKA_0711900 PE=3 SV=1; Heat shock protein 70 OS=Plasmodium berghei OX=5821 GN=PBK173_000131400 PE=3 SV=1			0	99	KLFHPEEISSMVLQK			-0.00806632	1784.94	447.243	1784.95	447.245	4	14	1.1.1.1308.3	20.1568	8163.3	2787.66	20.1	0.11	4793.93
1	64.4	64.4	66.04	48.27	48.27	tr|Q8WT39|Q8WT39_PLABE; tr|A0A509AK78|A0A509AK78_PLABA; tr|A0A0Y9VNI8|A0A0Y9VNI8_PLABE	Heat shock protein 70 OS=Plasmodium berghei OX=5821 GN=hsp70 PE=3 SV=1; Heat shock protein 70 OS=Plasmodium berghei (strain Anka) OX=5823 GN=PBANKA_0711900 PE=3 SV=1; Heat shock protein 70 OS=Plasmodium berghei OX=5821 GN=PBK173_000131400 PE=3 SV=1			0	99	KLFHPEEISSMVLQK			-0.00806632	1784.94	447.243	1784.95	447.245	4	13	1.1.1.1304.2	20.0482	8163.3	6137.14	20.1	0.11	5195.48
1	64.4	64.4	66.04	48.27	48.27	tr|Q8WT39|Q8WT39_PLABE; tr|A0A509AK78|A0A509AK78_PLABA; tr|A0A0Y9VNI8|A0A0Y9VNI8_PLABE	Heat shock protein 70 OS=Plasmodium berghei OX=5821 GN=hsp70 PE=3 SV=1; Heat shock protein 70 OS=Plasmodium berghei (strain Anka) OX=5823 GN=PBANKA_0711900 PE=3 SV=1; Heat shock protein 70 OS=Plasmodium berghei OX=5821 GN=PBK173_000131400 PE=3 SV=1			0	99	KSVHEVVLVGGSTR			0.00143735	1466.82	489.948	1466.82	489.947	3	9	1.1.1.856.7	8.08902	562.14	169.81	8.19	0.13	1510.41
1	64.4	64.4	66.04	48.27	48.27	tr|Q8WT39|Q8WT39_PLABE; tr|A0A509AK78|A0A509AK78_PLABA; tr|A0A0Y9VNI8|A0A0Y9VNI8_PLABE	Heat shock protein 70 OS=Plasmodium berghei OX=5821 GN=hsp70 PE=3 SV=1; Heat shock protein 70 OS=Plasmodium berghei (strain Anka) OX=5823 GN=PBANKA_0711900 PE=3 SV=1; Heat shock protein 70 OS=Plasmodium berghei OX=5821 GN=PBK173_000131400 PE=3 SV=1			0	72.73	KSVHEVVLVGGSTR			0.00143735	1466.82	489.948	1466.82	489.947	3	7	1.1.1.859.7	8.16992	562.14	557.61	8.19	0.13	1442.07
1	64.4	64.4	66.04	48.27	48.27	tr|Q8WT39|Q8WT39_PLABE; tr|A0A509AK78|A0A509AK78_PLABA; tr|A0A0Y9VNI8|A0A0Y9VNI8_PLABE	Heat shock protein 70 OS=Plasmodium berghei OX=5821 GN=hsp70 PE=3 SV=1; Heat shock protein 70 OS=Plasmodium berghei (strain Anka) OX=5823 GN=PBANKA_0711900 PE=3 SV=1; Heat shock protein 70 OS=Plasmodium berghei OX=5821 GN=PBK173_000131400 PE=3 SV=1			0	99	LFHPEEISSMVLQK			0.00412626	1656.86	553.293	1656.85	553.292	3	19	1.1.1.1388.7	22.3044	40477.5	12520.8	22.48	0.16	13576.2
1	64.4	64.4	66.04	48.27	48.27	tr|Q8WT39|Q8WT39_PLABE; tr|A0A509AK78|A0A509AK78_PLABA; tr|A0A0Y9VNI8|A0A0Y9VNI8_PLABE	Heat shock protein 70 OS=Plasmodium berghei OX=5821 GN=hsp70 PE=3 SV=1; Heat shock protein 70 OS=Plasmodium berghei (strain Anka) OX=5823 GN=PBANKA_0711900 PE=3 SV=1; Heat shock protein 70 OS=Plasmodium berghei OX=5821 GN=PBK173_000131400 PE=3 SV=1			0	99	LFHPEEISSMVLQK			0.00412626	1656.86	553.293	1656.85	553.292	3	22	1.1.1.1391.6	22.3833	40477.5	25744.7	22.48	0.16	21654.3
1	64.4	64.4	66.04	48.27	48.27	tr|Q8WT39|Q8WT39_PLABE; tr|A0A509AK78|A0A509AK78_PLABA; tr|A0A0Y9VNI8|A0A0Y9VNI8_PLABE	Heat shock protein 70 OS=Plasmodium berghei OX=5821 GN=hsp70 PE=3 SV=1; Heat shock protein 70 OS=Plasmodium berghei (strain Anka) OX=5823 GN=PBANKA_0711900 PE=3 SV=1; Heat shock protein 70 OS=Plasmodium berghei OX=5821 GN=PBK173_000131400 PE=3 SV=1			0	99	LFHPEEISSMVLQK			0.00412626	1656.86	553.293	1656.85	553.292	3	23	1.1.1.1394.7	22.4653	40477.5	40014.2	22.48	0.16	33541.6
1	64.4	64.4	66.04	48.27	48.27	tr|Q8WT39|Q8WT39_PLABE; tr|A0A509AK78|A0A509AK78_PLABA; tr|A0A0Y9VNI8|A0A0Y9VNI8_PLABE	Heat shock protein 70 OS=Plasmodium berghei OX=5821 GN=hsp70 PE=3 SV=1; Heat shock protein 70 OS=Plasmodium berghei (strain Anka) OX=5823 GN=PBANKA_0711900 PE=3 SV=1; Heat shock protein 70 OS=Plasmodium berghei OX=5821 GN=PBK173_000131400 PE=3 SV=1			0	99	LFHPEEISSMVLQK			0.00412626	1656.86	553.293	1656.85	553.292	3	20	1.1.1.1397.5	22.5432	40477.5	24405.6	22.48	0.16	20325.4
1	64.4	64.4	66.04	48.27	48.27	tr|Q8WT39|Q8WT39_PLABE; tr|A0A509AK78|A0A509AK78_PLABA; tr|A0A0Y9VNI8|A0A0Y9VNI8_PLABE	Heat shock protein 70 OS=Plasmodium berghei OX=5821 GN=hsp70 PE=3 SV=1; Heat shock protein 70 OS=Plasmodium berghei (strain Anka) OX=5823 GN=PBANKA_0711900 PE=3 SV=1; Heat shock protein 70 OS=Plasmodium berghei OX=5821 GN=PBK173_000131400 PE=3 SV=1			0	99	LFHPEEISSMVLQK			0.00412626	1656.86	553.293	1656.85	553.292	3	16	1.1.1.1401.4	22.6487	40477.5	5097.54	22.48	0.16	6432.08
1	64.4	64.4	66.04	48.27	48.27	tr|Q8WT39|Q8WT39_PLABE; tr|A0A509AK78|A0A509AK78_PLABA; tr|A0A0Y9VNI8|A0A0Y9VNI8_PLABE	Heat shock protein 70 OS=Plasmodium berghei OX=5821 GN=hsp70 PE=3 SV=1; Heat shock protein 70 OS=Plasmodium berghei (strain Anka) OX=5823 GN=PBANKA_0711900 PE=3 SV=1; Heat shock protein 70 OS=Plasmodium berghei OX=5821 GN=PBK173_000131400 PE=3 SV=1			0	35	LIGDAAKNQVARNPENTVFDAKR	Oxidation(N)@8; Deamidated(Q)@9; Arg->Orn(R)@12	Oxidation(N)@67	-0.00567242	2501.28	626.328	2501.29	626.329	4	17	1.1.1.1218.10	17.7516	5047.65	3784.93	17.79	0.11	10341.9
1	64.4	64.4	66.04	48.27	48.27	tr|Q8WT39|Q8WT39_PLABE; tr|A0A509AK78|A0A509AK78_PLABA; tr|A0A0Y9VNI8|A0A0Y9VNI8_PLABE	Heat shock protein 70 OS=Plasmodium berghei OX=5821 GN=hsp70 PE=3 SV=1; Heat shock protein 70 OS=Plasmodium berghei (strain Anka) OX=5823 GN=PBANKA_0711900 PE=3 SV=1; Heat shock protein 70 OS=Plasmodium berghei OX=5821 GN=PBK173_000131400 PE=3 SV=1			0	35	LIGDAAKNQVARNPENTVFDAKR	Deamidated(Q)@9; Arg->Orn(R)@12; Oxidation(N)@13	Oxidation(N)@72	-0.00567242	2501.28	626.328	2501.29	626.329	4	17	1.1.1.1218.10	17.7516	5047.65	3784.93	17.79	0.11	10341.9
1	64.4	64.4	66.04	48.27	48.27	tr|Q8WT39|Q8WT39_PLABE; tr|A0A509AK78|A0A509AK78_PLABA; tr|A0A0Y9VNI8|A0A0Y9VNI8_PLABE	Heat shock protein 70 OS=Plasmodium berghei OX=5821 GN=hsp70 PE=3 SV=1; Heat shock protein 70 OS=Plasmodium berghei (strain Anka) OX=5823 GN=PBANKA_0711900 PE=3 SV=1; Heat shock protein 70 OS=Plasmodium berghei OX=5821 GN=PBK173_000131400 PE=3 SV=1			0	31.16	LIGDAAKNQVARNPENTVFDAKR	Oxidation(N)@8; Deamidated(Q)@9; Arg->Orn(R)@12	Oxidation(N)@67	-0.00567242	2501.28	626.328	2501.29	626.329	4	17	1.1.1.1221.8	17.8284	5047.65	4211.84	17.79	0.11	10544.4
1	64.4	64.4	66.04	48.27	48.27	tr|Q8WT39|Q8WT39_PLABE; tr|A0A509AK78|A0A509AK78_PLABA; tr|A0A0Y9VNI8|A0A0Y9VNI8_PLABE	Heat shock protein 70 OS=Plasmodium berghei OX=5821 GN=hsp70 PE=3 SV=1; Heat shock protein 70 OS=Plasmodium berghei (strain Anka) OX=5823 GN=PBANKA_0711900 PE=3 SV=1; Heat shock protein 70 OS=Plasmodium berghei OX=5821 GN=PBK173_000131400 PE=3 SV=1			0	29.75	LIGDAAKNQVARNPENTVFDAKR	Arg->Orn(R)@12; Deamidated(N)@13; Oxidation(P)@14	Oxidation(P)@73	-0.00567242	2501.28	626.328	2501.29	626.329	4	16	1.1.1.1218.10	17.7516	5047.65	3784.93	17.79	0.11	10341.9
1	64.4	64.4	66.04	48.27	48.27	tr|Q8WT39|Q8WT39_PLABE; tr|A0A509AK78|A0A509AK78_PLABA; tr|A0A0Y9VNI8|A0A0Y9VNI8_PLABE	Heat shock protein 70 OS=Plasmodium berghei OX=5821 GN=hsp70 PE=3 SV=1; Heat shock protein 70 OS=Plasmodium berghei (strain Anka) OX=5823 GN=PBANKA_0711900 PE=3 SV=1; Heat shock protein 70 OS=Plasmodium berghei OX=5821 GN=PBK173_000131400 PE=3 SV=1			0	26.77	LIGDAAKNQVARNPENTVFDAKR	Arg->Orn(R)@12; Deamidated(N)@13; Oxidation(P)@14	Oxidation(P)@73	-0.00567242	2501.28	626.328	2501.29	626.329	4	16	1.1.1.1221.8	17.8284	5047.65	4211.84	17.79	0.11	10544.4
1	64.4	64.4	66.04	48.27	48.27	tr|Q8WT39|Q8WT39_PLABE; tr|A0A509AK78|A0A509AK78_PLABA; tr|A0A0Y9VNI8|A0A0Y9VNI8_PLABE	Heat shock protein 70 OS=Plasmodium berghei OX=5821 GN=hsp70 PE=3 SV=1; Heat shock protein 70 OS=Plasmodium berghei (strain Anka) OX=5823 GN=PBANKA_0711900 PE=3 SV=1; Heat shock protein 70 OS=Plasmodium berghei OX=5821 GN=PBK173_000131400 PE=3 SV=1			0	23.96	LIGDAAKNQVARNPENTVFDAKR	Deamidated(Q)@9; Arg->Orn(R)@12; Oxidation(P)@14	Oxidation(P)@73	-0.00567242	2501.28	626.328	2501.29	626.329	4	16	1.1.1.1218.10	17.7516	5047.65	3784.93	17.79	0.11	10341.9
1	64.4	64.4	66.04	48.27	48.27	tr|Q8WT39|Q8WT39_PLABE; tr|A0A509AK78|A0A509AK78_PLABA; tr|A0A0Y9VNI8|A0A0Y9VNI8_PLABE	Heat shock protein 70 OS=Plasmodium berghei OX=5821 GN=hsp70 PE=3 SV=1; Heat shock protein 70 OS=Plasmodium berghei (strain Anka) OX=5823 GN=PBANKA_0711900 PE=3 SV=1; Heat shock protein 70 OS=Plasmodium berghei OX=5821 GN=PBK173_000131400 PE=3 SV=1			0	40.04	LQPNEVETCMK	Methyl(C)@9; Carbamyl(K)@11	Methyl(C)@582	-0.00109429	1347.62	674.815	1347.62	674.815	2	8	1.1.1.997.10	11.8733	16893.7	906.74	12.1	0.19	2034.64
1	64.4	64.4	66.04	48.27	48.27	tr|Q8WT39|Q8WT39_PLABE; tr|A0A509AK78|A0A509AK78_PLABA; tr|A0A0Y9VNI8|A0A0Y9VNI8_PLABE	Heat shock protein 70 OS=Plasmodium berghei OX=5821 GN=hsp70 PE=3 SV=1; Heat shock protein 70 OS=Plasmodium berghei (strain Anka) OX=5823 GN=PBANKA_0711900 PE=3 SV=1; Heat shock protein 70 OS=Plasmodium berghei OX=5821 GN=PBK173_000131400 PE=3 SV=1			0	99	LSPEEIDR			0.000690847	957.477	479.746	957.477	479.746	2	8	1.1.1.936.5	10.2356	7441.67	7093.47	10.26	0.16	7833.93
1	64.4	64.4	66.04	48.27	48.27	tr|Q8WT39|Q8WT39_PLABE; tr|A0A509AK78|A0A509AK78_PLABA; tr|A0A0Y9VNI8|A0A0Y9VNI8_PLABE	Heat shock protein 70 OS=Plasmodium berghei OX=5821 GN=hsp70 PE=3 SV=1; Heat shock protein 70 OS=Plasmodium berghei (strain Anka) OX=5823 GN=PBANKA_0711900 PE=3 SV=1; Heat shock protein 70 OS=Plasmodium berghei OX=5821 GN=PBK173_000131400 PE=3 SV=1			0	99	LSPEEIDR			0.000690847	957.477	479.746	957.477	479.746	2	8	1.1.1.933.5	10.1554	7441.67	3113.57	10.26	0.16	4801.77
1	64.4	64.4	66.04	48.27	48.27	tr|Q8WT39|Q8WT39_PLABE; tr|A0A509AK78|A0A509AK78_PLABA; tr|A0A0Y9VNI8|A0A0Y9VNI8_PLABE	Heat shock protein 70 OS=Plasmodium berghei OX=5821 GN=hsp70 PE=3 SV=1; Heat shock protein 70 OS=Plasmodium berghei (strain Anka) OX=5823 GN=PBANKA_0711900 PE=3 SV=1; Heat shock protein 70 OS=Plasmodium berghei OX=5821 GN=PBK173_000131400 PE=3 SV=1			0	95.64	LSPEEIDR			0.000690847	957.477	479.746	957.477	479.746	2	8	1.1.1.943.5	10.4246	7441.67	1113.69	10.26	0.16	5183
1	64.4	64.4	66.04	48.27	48.27	tr|Q8WT39|Q8WT39_PLABE; tr|A0A509AK78|A0A509AK78_PLABA; tr|A0A0Y9VNI8|A0A0Y9VNI8_PLABE	Heat shock protein 70 OS=Plasmodium berghei OX=5821 GN=hsp70 PE=3 SV=1; Heat shock protein 70 OS=Plasmodium berghei (strain Anka) OX=5823 GN=PBANKA_0711900 PE=3 SV=1; Heat shock protein 70 OS=Plasmodium berghei OX=5821 GN=PBK173_000131400 PE=3 SV=1			0	99	MKENAEAFLGK			-0.00216165	1236.62	413.212	1236.62	413.213	3	16	1.1.1.1046.2	13.1581	23182	5197.25	13.29	0.19	5202.52
1	64.4	64.4	66.04	48.27	48.27	tr|Q8WT39|Q8WT39_PLABE; tr|A0A509AK78|A0A509AK78_PLABA; tr|A0A0Y9VNI8|A0A0Y9VNI8_PLABE	Heat shock protein 70 OS=Plasmodium berghei OX=5821 GN=hsp70 PE=3 SV=1; Heat shock protein 70 OS=Plasmodium berghei (strain Anka) OX=5823 GN=PBANKA_0711900 PE=3 SV=1; Heat shock protein 70 OS=Plasmodium berghei OX=5821 GN=PBK173_000131400 PE=3 SV=1			0	99	MKENAEAFLGK			-0.00216165	1236.62	413.212	1236.62	413.213	3	16	1.1.1.1049.2	13.2377	23182	18859.5	13.29	0.19	16187.4
1	64.4	64.4	66.04	48.27	48.27	tr|Q8WT39|Q8WT39_PLABE; tr|A0A509AK78|A0A509AK78_PLABA; tr|A0A0Y9VNI8|A0A0Y9VNI8_PLABE	Heat shock protein 70 OS=Plasmodium berghei OX=5821 GN=hsp70 PE=3 SV=1; Heat shock protein 70 OS=Plasmodium berghei (strain Anka) OX=5823 GN=PBANKA_0711900 PE=3 SV=1; Heat shock protein 70 OS=Plasmodium berghei OX=5821 GN=PBK173_000131400 PE=3 SV=1			0	99	MKENAEAFLGK			-0.00216165	1236.62	413.212	1236.62	413.213	3	15	1.1.1.1059.3	13.5054	23182	3193.55	13.29	0.19	4332.59
1	64.4	64.4	66.04	48.27	48.27	tr|Q8WT39|Q8WT39_PLABE; tr|A0A509AK78|A0A509AK78_PLABA; tr|A0A0Y9VNI8|A0A0Y9VNI8_PLABE	Heat shock protein 70 OS=Plasmodium berghei OX=5821 GN=hsp70 PE=3 SV=1; Heat shock protein 70 OS=Plasmodium berghei (strain Anka) OX=5823 GN=PBANKA_0711900 PE=3 SV=1; Heat shock protein 70 OS=Plasmodium berghei OX=5821 GN=PBK173_000131400 PE=3 SV=1			0	99	MKENAEAFLGK			-0.00216165	1236.62	413.212	1236.62	413.213	3	16	1.1.1.1052.2	13.318	23182	22244.9	13.29	0.19	18368.2
1	64.4	64.4	66.04	48.27	48.27	tr|Q8WT39|Q8WT39_PLABE; tr|A0A509AK78|A0A509AK78_PLABA; tr|A0A0Y9VNI8|A0A0Y9VNI8_PLABE	Heat shock protein 70 OS=Plasmodium berghei OX=5821 GN=hsp70 PE=3 SV=1; Heat shock protein 70 OS=Plasmodium berghei (strain Anka) OX=5823 GN=PBANKA_0711900 PE=3 SV=1; Heat shock protein 70 OS=Plasmodium berghei OX=5821 GN=PBK173_000131400 PE=3 SV=1			0	99	MVNDAEKYKAEDEENKKR			0.003576	2196.05	550.02	2196.05	550.019	4	19	1.1.1.712.2	4.41363	509.1	356.39	4.37	0.07	716.538
1	64.4	64.4	66.04	48.27	48.27	tr|Q8WT39|Q8WT39_PLABE; tr|A0A509AK78|A0A509AK78_PLABA; tr|A0A0Y9VNI8|A0A0Y9VNI8_PLABE	Heat shock protein 70 OS=Plasmodium berghei OX=5821 GN=hsp70 PE=3 SV=1; Heat shock protein 70 OS=Plasmodium berghei (strain Anka) OX=5823 GN=PBANKA_0711900 PE=3 SV=1; Heat shock protein 70 OS=Plasmodium berghei OX=5821 GN=PBK173_000131400 PE=3 SV=1			0	99	NAVITVPAYFNDSQR			-0.00624059	1693.84	847.925	1693.84	847.928	2	19	1.1.1.1382.15	22.1549	34238.6	31195.3	22.19	0.19	24359.7
1	64.4	64.4	66.04	48.27	48.27	tr|Q8WT39|Q8WT39_PLABE; tr|A0A509AK78|A0A509AK78_PLABA; tr|A0A0Y9VNI8|A0A0Y9VNI8_PLABE	Heat shock protein 70 OS=Plasmodium berghei OX=5821 GN=hsp70 PE=3 SV=1; Heat shock protein 70 OS=Plasmodium berghei (strain Anka) OX=5823 GN=PBANKA_0711900 PE=3 SV=1; Heat shock protein 70 OS=Plasmodium berghei OX=5821 GN=PBK173_000131400 PE=3 SV=1			0	99	NAVITVPAYFNDSQR			-0.00624059	1693.84	847.925	1693.84	847.928	2	19	1.1.1.1385.15	22.2347	34238.6	27427.9	22.19	0.19	24062.1
1	64.4	64.4	66.04	48.27	48.27	tr|Q8WT39|Q8WT39_PLABE; tr|A0A509AK78|A0A509AK78_PLABA; tr|A0A0Y9VNI8|A0A0Y9VNI8_PLABE	Heat shock protein 70 OS=Plasmodium berghei OX=5821 GN=hsp70 PE=3 SV=1; Heat shock protein 70 OS=Plasmodium berghei (strain Anka) OX=5823 GN=PBANKA_0711900 PE=3 SV=1; Heat shock protein 70 OS=Plasmodium berghei OX=5821 GN=PBK173_000131400 PE=3 SV=1			0	99	NAVITVPAYFNDSQR			-0.00624059	1693.84	847.925	1693.84	847.928	2	20	1.1.1.1388.15	22.3151	34238.6	13145	22.19	0.19	16325.5
1	64.4	64.4	66.04	48.27	48.27	tr|Q8WT39|Q8WT39_PLABE; tr|A0A509AK78|A0A509AK78_PLABA; tr|A0A0Y9VNI8|A0A0Y9VNI8_PLABE	Heat shock protein 70 OS=Plasmodium berghei OX=5821 GN=hsp70 PE=3 SV=1; Heat shock protein 70 OS=Plasmodium berghei (strain Anka) OX=5823 GN=PBANKA_0711900 PE=3 SV=1; Heat shock protein 70 OS=Plasmodium berghei OX=5821 GN=PBK173_000131400 PE=3 SV=1			0	99	NAVITVPAYFNDSQR			-0.00624059	1693.84	847.925	1693.84	847.928	2	17	1.1.1.1393.16	22.4506	34238.6	2065.48	22.19	0.19	7387.96
1	64.4	64.4	66.04	48.27	48.27	tr|Q8WT39|Q8WT39_PLABE; tr|A0A509AK78|A0A509AK78_PLABA; tr|A0A0Y9VNI8|A0A0Y9VNI8_PLABE	Heat shock protein 70 OS=Plasmodium berghei OX=5821 GN=hsp70 PE=3 SV=1; Heat shock protein 70 OS=Plasmodium berghei (strain Anka) OX=5823 GN=PBANKA_0711900 PE=3 SV=1; Heat shock protein 70 OS=Plasmodium berghei OX=5821 GN=PBK173_000131400 PE=3 SV=1			0	99	NAVITVPAYFNDSQR			0.00820303	1693.85	565.624	1693.84	565.621	3	12	1.1.1.1385.6	22.2227	4107.25	2966.74	22.27	0.24	5078.96
1	64.4	64.4	66.04	48.27	48.27	tr|Q8WT39|Q8WT39_PLABE; tr|A0A509AK78|A0A509AK78_PLABA; tr|A0A0Y9VNI8|A0A0Y9VNI8_PLABE	Heat shock protein 70 OS=Plasmodium berghei OX=5821 GN=hsp70 PE=3 SV=1; Heat shock protein 70 OS=Plasmodium berghei (strain Anka) OX=5823 GN=PBANKA_0711900 PE=3 SV=1; Heat shock protein 70 OS=Plasmodium berghei OX=5821 GN=PBK173_000131400 PE=3 SV=1			0	99	NENVDIIANDQGNR			0.00084072	1570.73	786.375	1570.73	786.374	2	18	1.1.1.1021.12	12.5087	12495.1	2834.83	12.78	0.32	4683.73
1	64.4	64.4	66.04	48.27	48.27	tr|Q8WT39|Q8WT39_PLABE; tr|A0A509AK78|A0A509AK78_PLABA; tr|A0A0Y9VNI8|A0A0Y9VNI8_PLABE	Heat shock protein 70 OS=Plasmodium berghei OX=5821 GN=hsp70 PE=3 SV=1; Heat shock protein 70 OS=Plasmodium berghei (strain Anka) OX=5823 GN=PBANKA_0711900 PE=3 SV=1; Heat shock protein 70 OS=Plasmodium berghei OX=5821 GN=PBK173_000131400 PE=3 SV=1			0	99	NENVDIIANDQGNR			0.00084072	1570.73	786.375	1570.73	786.374	2	20	1.1.1.1024.12	12.5877	12495.1	5766.2	12.78	0.32	7827.85
1	64.4	64.4	66.04	48.27	48.27	tr|Q8WT39|Q8WT39_PLABE; tr|A0A509AK78|A0A509AK78_PLABA; tr|A0A0Y9VNI8|A0A0Y9VNI8_PLABE	Heat shock protein 70 OS=Plasmodium berghei OX=5821 GN=hsp70 PE=3 SV=1; Heat shock protein 70 OS=Plasmodium berghei (strain Anka) OX=5823 GN=PBANKA_0711900 PE=3 SV=1; Heat shock protein 70 OS=Plasmodium berghei OX=5821 GN=PBK173_000131400 PE=3 SV=1			0	99	NENVDIIANDQGNR			-0.00326484	1570.73	786.372	1570.73	786.374	2	21	1.1.1.1027.12	12.6673	12495.1	8663.34	12.78	0.32	11502.4
1	64.4	64.4	66.04	48.27	48.27	tr|Q8WT39|Q8WT39_PLABE; tr|A0A509AK78|A0A509AK78_PLABA; tr|A0A0Y9VNI8|A0A0Y9VNI8_PLABE	Heat shock protein 70 OS=Plasmodium berghei OX=5821 GN=hsp70 PE=3 SV=1; Heat shock protein 70 OS=Plasmodium berghei (strain Anka) OX=5823 GN=PBANKA_0711900 PE=3 SV=1; Heat shock protein 70 OS=Plasmodium berghei OX=5821 GN=PBK173_000131400 PE=3 SV=1			0	99	NENVDIIANDQGNR			-0.00326484	1570.73	786.372	1570.73	786.374	2	20	1.1.1.1030.15	12.7507	12495.1	12129.6	12.78	0.32	15017.9
1	64.4	64.4	66.04	48.27	48.27	tr|Q8WT39|Q8WT39_PLABE; tr|A0A509AK78|A0A509AK78_PLABA; tr|A0A0Y9VNI8|A0A0Y9VNI8_PLABE	Heat shock protein 70 OS=Plasmodium berghei OX=5821 GN=hsp70 PE=3 SV=1; Heat shock protein 70 OS=Plasmodium berghei (strain Anka) OX=5823 GN=PBANKA_0711900 PE=3 SV=1; Heat shock protein 70 OS=Plasmodium berghei OX=5821 GN=PBK173_000131400 PE=3 SV=1			0	99	NENVDIIANDQGNR			-0.00326484	1570.73	786.372	1570.73	786.374	2	22	1.1.1.1033.15	12.8298	12495.1	11260.8	12.78	0.32	14355
1	64.4	64.4	66.04	48.27	48.27	tr|Q8WT39|Q8WT39_PLABE; tr|A0A509AK78|A0A509AK78_PLABA; tr|A0A0Y9VNI8|A0A0Y9VNI8_PLABE	Heat shock protein 70 OS=Plasmodium berghei OX=5821 GN=hsp70 PE=3 SV=1; Heat shock protein 70 OS=Plasmodium berghei (strain Anka) OX=5823 GN=PBANKA_0711900 PE=3 SV=1; Heat shock protein 70 OS=Plasmodium berghei OX=5821 GN=PBK173_000131400 PE=3 SV=1			0	99	NENVDIIANDQGNR			-0.00326484	1570.73	786.372	1570.73	786.374	2	22	1.1.1.1036.16	12.91	12495.1	8670.62	12.78	0.32	11013.6
1	64.4	64.4	66.04	48.27	48.27	tr|Q8WT39|Q8WT39_PLABE; tr|A0A509AK78|A0A509AK78_PLABA; tr|A0A0Y9VNI8|A0A0Y9VNI8_PLABE	Heat shock protein 70 OS=Plasmodium berghei OX=5821 GN=hsp70 PE=3 SV=1; Heat shock protein 70 OS=Plasmodium berghei (strain Anka) OX=5823 GN=PBANKA_0711900 PE=3 SV=1; Heat shock protein 70 OS=Plasmodium berghei OX=5821 GN=PBK173_000131400 PE=3 SV=1			0	99	NENVDIIANDQGNR			-0.00309684	1570.73	524.584	1570.73	524.585	3	15	1.1.1.1037.4	12.9206	4763.89	2799.84	12.84	0.21	6348.06
1	64.4	64.4	66.04	48.27	48.27	tr|Q8WT39|Q8WT39_PLABE; tr|A0A509AK78|A0A509AK78_PLABA; tr|A0A0Y9VNI8|A0A0Y9VNI8_PLABE	Heat shock protein 70 OS=Plasmodium berghei OX=5821 GN=hsp70 PE=3 SV=1; Heat shock protein 70 OS=Plasmodium berghei (strain Anka) OX=5823 GN=PBANKA_0711900 PE=3 SV=1; Heat shock protein 70 OS=Plasmodium berghei OX=5821 GN=PBK173_000131400 PE=3 SV=1			0	99	NENVDIIANDQGNR			-0.00326484	1570.73	786.372	1570.73	786.374	2	20	1.1.1.1039.15	12.9886	12495.1	4652.09	12.78	0.32	6306.93
1	64.4	64.4	66.04	48.27	48.27	tr|Q8WT39|Q8WT39_PLABE; tr|A0A509AK78|A0A509AK78_PLABA; tr|A0A0Y9VNI8|A0A0Y9VNI8_PLABE	Heat shock protein 70 OS=Plasmodium berghei OX=5821 GN=hsp70 PE=3 SV=1; Heat shock protein 70 OS=Plasmodium berghei (strain Anka) OX=5823 GN=PBANKA_0711900 PE=3 SV=1; Heat shock protein 70 OS=Plasmodium berghei OX=5821 GN=PBK173_000131400 PE=3 SV=1			0	99	NENVDIIANDQGNR			-0.00326484	1570.73	786.372	1570.73	786.374	2	19	1.1.1.1042.16	13.0699	12495.1	2528.24	12.78	0.32	4709.26
1	64.4	64.4	66.04	48.27	48.27	tr|Q8WT39|Q8WT39_PLABE; tr|A0A509AK78|A0A509AK78_PLABA; tr|A0A0Y9VNI8|A0A0Y9VNI8_PLABE	Heat shock protein 70 OS=Plasmodium berghei OX=5821 GN=hsp70 PE=3 SV=1; Heat shock protein 70 OS=Plasmodium berghei (strain Anka) OX=5823 GN=PBANKA_0711900 PE=3 SV=1; Heat shock protein 70 OS=Plasmodium berghei OX=5821 GN=PBK173_000131400 PE=3 SV=1			0	20.93	NENVDIIANDQGNR	Deamidated(N)@1; Deamidated(N)@3		-0.0386501	1572.66	787.339	1572.7	787.358	2	9	1.1.1.1050.15	13.2819	25044.7	752.03	13.47	0.19	4133.73
1	64.4	64.4	66.04	48.27	48.27	tr|Q8WT39|Q8WT39_PLABE; tr|A0A509AK78|A0A509AK78_PLABA; tr|A0A0Y9VNI8|A0A0Y9VNI8_PLABE	Heat shock protein 70 OS=Plasmodium berghei OX=5821 GN=hsp70 PE=3 SV=1; Heat shock protein 70 OS=Plasmodium berghei (strain Anka) OX=5823 GN=PBANKA_0711900 PE=3 SV=1; Heat shock protein 70 OS=Plasmodium berghei OX=5821 GN=PBK173_000131400 PE=3 SV=1			0	99	NPENTVFDAK			0.00584667	1133.54	567.778	1133.54	567.775	2	13	1.1.1.972.9	11.2106	4052.81	1565.85	11.31	0.16	3828.61
1	64.4	64.4	66.04	48.27	48.27	tr|Q8WT39|Q8WT39_PLABE; tr|A0A509AK78|A0A509AK78_PLABA; tr|A0A0Y9VNI8|A0A0Y9VNI8_PLABE	Heat shock protein 70 OS=Plasmodium berghei OX=5821 GN=hsp70 PE=3 SV=1; Heat shock protein 70 OS=Plasmodium berghei (strain Anka) OX=5823 GN=PBANKA_0711900 PE=3 SV=1; Heat shock protein 70 OS=Plasmodium berghei OX=5821 GN=PBK173_000131400 PE=3 SV=1			0	99	NPENTVFDAK			0.00584667	1133.54	567.778	1133.54	567.775	2	13	1.1.1.978.7	11.3677	4052.81	2739.71	11.31	0.16	4800.02
1	64.4	64.4	66.04	48.27	48.27	tr|Q8WT39|Q8WT39_PLABE; tr|A0A509AK78|A0A509AK78_PLABA; tr|A0A0Y9VNI8|A0A0Y9VNI8_PLABE	Heat shock protein 70 OS=Plasmodium berghei OX=5821 GN=hsp70 PE=3 SV=1; Heat shock protein 70 OS=Plasmodium berghei (strain Anka) OX=5823 GN=PBANKA_0711900 PE=3 SV=1; Heat shock protein 70 OS=Plasmodium berghei OX=5821 GN=PBK173_000131400 PE=3 SV=1			0	92.1	NPENTVFDAK			0.00584667	1133.54	567.778	1133.54	567.775	2	8	1.1.1.985.6	11.5513	4052.81	543.94	11.31	0.16	2125.23
1	64.4	64.4	66.04	48.27	48.27	tr|Q8WT39|Q8WT39_PLABE; tr|A0A509AK78|A0A509AK78_PLABA; tr|A0A0Y9VNI8|A0A0Y9VNI8_PLABE	Heat shock protein 70 OS=Plasmodium berghei OX=5821 GN=hsp70 PE=3 SV=1; Heat shock protein 70 OS=Plasmodium berghei (strain Anka) OX=5823 GN=PBANKA_0711900 PE=3 SV=1; Heat shock protein 70 OS=Plasmodium berghei OX=5821 GN=PBK173_000131400 PE=3 SV=1			0	51.43	NPENTVFDAK			0.00584667	1133.54	567.778	1133.54	567.775	2	9	1.1.1.974.10	11.2652	4052.81	2715.22	11.31	0.16	4977.66
1	64.4	64.4	66.04	48.27	48.27	tr|Q8WT39|Q8WT39_PLABE; tr|A0A509AK78|A0A509AK78_PLABA; tr|A0A0Y9VNI8|A0A0Y9VNI8_PLABE	Heat shock protein 70 OS=Plasmodium berghei OX=5821 GN=hsp70 PE=3 SV=1; Heat shock protein 70 OS=Plasmodium berghei (strain Anka) OX=5823 GN=PBANKA_0711900 PE=3 SV=1; Heat shock protein 70 OS=Plasmodium berghei OX=5821 GN=PBK173_000131400 PE=3 SV=1			0	99	NPENTVFDAKR			0.000912734	1289.64	430.886	1289.64	430.886	3	15	1.1.1.898.2	9.20783	5950.27	2009.22	9.31	0.16	4581.54
1	64.4	64.4	66.04	48.27	48.27	tr|Q8WT39|Q8WT39_PLABE; tr|A0A509AK78|A0A509AK78_PLABA; tr|A0A0Y9VNI8|A0A0Y9VNI8_PLABE	Heat shock protein 70 OS=Plasmodium berghei OX=5821 GN=hsp70 PE=3 SV=1; Heat shock protein 70 OS=Plasmodium berghei (strain Anka) OX=5823 GN=PBANKA_0711900 PE=3 SV=1; Heat shock protein 70 OS=Plasmodium berghei OX=5821 GN=PBK173_000131400 PE=3 SV=1			0	99	NPENTVFDAKR			0.000912734	1289.64	430.886	1289.64	430.886	3	15	1.1.1.904.2	9.37033	5950.27	4667.28	9.31	0.16	7539.68
1	64.4	64.4	66.04	48.27	48.27	tr|Q8WT39|Q8WT39_PLABE; tr|A0A509AK78|A0A509AK78_PLABA; tr|A0A0Y9VNI8|A0A0Y9VNI8_PLABE	Heat shock protein 70 OS=Plasmodium berghei OX=5821 GN=hsp70 PE=3 SV=1; Heat shock protein 70 OS=Plasmodium berghei (strain Anka) OX=5823 GN=PBANKA_0711900 PE=3 SV=1; Heat shock protein 70 OS=Plasmodium berghei OX=5821 GN=PBK173_000131400 PE=3 SV=1			0	99	NPENTVFDAKR			-0.00150769	1289.63	645.825	1289.64	645.826	2	10	1.1.1.898.12	9.22117	2092.27	974.09	9.31	0.16	2052.09
1	64.4	64.4	66.04	48.27	48.27	tr|Q8WT39|Q8WT39_PLABE; tr|A0A509AK78|A0A509AK78_PLABA; tr|A0A0Y9VNI8|A0A0Y9VNI8_PLABE	Heat shock protein 70 OS=Plasmodium berghei OX=5821 GN=hsp70 PE=3 SV=1; Heat shock protein 70 OS=Plasmodium berghei (strain Anka) OX=5823 GN=PBANKA_0711900 PE=3 SV=1; Heat shock protein 70 OS=Plasmodium berghei OX=5821 GN=PBK173_000131400 PE=3 SV=1			0	99	NPENTVFDAKR			0.000912734	1289.64	430.886	1289.64	430.886	3	13	1.1.1.907.4	9.45412	5950.27	1857.48	9.31	0.16	3098.63
1	64.4	64.4	66.04	48.27	48.27	tr|Q8WT39|Q8WT39_PLABE; tr|A0A509AK78|A0A509AK78_PLABA; tr|A0A0Y9VNI8|A0A0Y9VNI8_PLABE	Heat shock protein 70 OS=Plasmodium berghei OX=5821 GN=hsp70 PE=3 SV=1; Heat shock protein 70 OS=Plasmodium berghei (strain Anka) OX=5823 GN=PBANKA_0711900 PE=3 SV=1; Heat shock protein 70 OS=Plasmodium berghei OX=5821 GN=PBK173_000131400 PE=3 SV=1			0	26.93	NQVARNPENTVFDAK			0.0627848	1701.91	568.309	1701.84	568.288	3	10	1.1.1.970.10	11.159	48279.5	2163.03	10.85	0.08	4231.76
1	64.4	64.4	66.04	48.27	48.27	tr|Q8WT39|Q8WT39_PLABE; tr|A0A509AK78|A0A509AK78_PLABA; tr|A0A0Y9VNI8|A0A0Y9VNI8_PLABE	Heat shock protein 70 OS=Plasmodium berghei OX=5821 GN=hsp70 PE=3 SV=1; Heat shock protein 70 OS=Plasmodium berghei (strain Anka) OX=5823 GN=PBANKA_0711900 PE=3 SV=1; Heat shock protein 70 OS=Plasmodium berghei OX=5821 GN=PBK173_000131400 PE=3 SV=1			0	99	NQVARNPENTVFDAKR			0.00704474	1857.95	620.324	1857.94	620.322	3	18	1.1.1.908.11	9.49077	1723.53	1063.74	9.56	0.13	2860.24
1	64.4	64.4	66.04	48.27	48.27	tr|Q8WT39|Q8WT39_PLABE; tr|A0A509AK78|A0A509AK78_PLABA; tr|A0A0Y9VNI8|A0A0Y9VNI8_PLABE	Heat shock protein 70 OS=Plasmodium berghei OX=5821 GN=hsp70 PE=3 SV=1; Heat shock protein 70 OS=Plasmodium berghei (strain Anka) OX=5823 GN=PBANKA_0711900 PE=3 SV=1; Heat shock protein 70 OS=Plasmodium berghei OX=5821 GN=PBK173_000131400 PE=3 SV=1			0	99	NQVARNPENTVFDAKR			0.00198222	1857.95	465.494	1857.94	465.493	4	17	1.1.1.909.3	9.50718	1811.47	1694.18	9.53	0.19	4250.57
1	64.4	64.4	66.04	48.27	48.27	tr|Q8WT39|Q8WT39_PLABE; tr|A0A509AK78|A0A509AK78_PLABA; tr|A0A0Y9VNI8|A0A0Y9VNI8_PLABE	Heat shock protein 70 OS=Plasmodium berghei OX=5821 GN=hsp70 PE=3 SV=1; Heat shock protein 70 OS=Plasmodium berghei (strain Anka) OX=5823 GN=PBANKA_0711900 PE=3 SV=1; Heat shock protein 70 OS=Plasmodium berghei OX=5821 GN=PBK173_000131400 PE=3 SV=1			0	99	NQVARNPENTVFDAKR			0.00704474	1857.95	620.324	1857.94	620.322	3	19	1.1.1.912.14	9.60258	1723.53	1353.84	9.56	0.13	3387.04
1	64.4	64.4	66.04	48.27	48.27	tr|Q8WT39|Q8WT39_PLABE; tr|A0A509AK78|A0A509AK78_PLABA; tr|A0A0Y9VNI8|A0A0Y9VNI8_PLABE	Heat shock protein 70 OS=Plasmodium berghei OX=5821 GN=hsp70 PE=3 SV=1; Heat shock protein 70 OS=Plasmodium berghei (strain Anka) OX=5823 GN=PBANKA_0711900 PE=3 SV=1; Heat shock protein 70 OS=Plasmodium berghei OX=5821 GN=PBK173_000131400 PE=3 SV=1			0	99	NQVARNPENTVFDAKR			0.00704474	1857.95	620.324	1857.94	620.322	3	15	1.1.1.915.10	9.6781	1723.53	660.9	9.56	0.13	2178.36
1	64.4	64.4	66.04	48.27	48.27	tr|Q8WT39|Q8WT39_PLABE; tr|A0A509AK78|A0A509AK78_PLABA; tr|A0A0Y9VNI8|A0A0Y9VNI8_PLABE	Heat shock protein 70 OS=Plasmodium berghei OX=5821 GN=hsp70 PE=3 SV=1; Heat shock protein 70 OS=Plasmodium berghei (strain Anka) OX=5823 GN=PBANKA_0711900 PE=3 SV=1; Heat shock protein 70 OS=Plasmodium berghei OX=5821 GN=PBK173_000131400 PE=3 SV=1			0	99	NQVARNPENTVFDAKR	Deamidated(N)@9		0.0226187	1858.95	620.658	1858.93	620.65	3	13	1.1.1.909.13	9.52053	1678.06	1245.09	9.56	0.11	4560.1
1	64.4	64.4	66.04	48.27	48.27	tr|Q8WT39|Q8WT39_PLABE; tr|A0A509AK78|A0A509AK78_PLABA; tr|A0A0Y9VNI8|A0A0Y9VNI8_PLABE	Heat shock protein 70 OS=Plasmodium berghei OX=5821 GN=hsp70 PE=3 SV=1; Heat shock protein 70 OS=Plasmodium berghei (strain Anka) OX=5823 GN=PBANKA_0711900 PE=3 SV=1; Heat shock protein 70 OS=Plasmodium berghei OX=5821 GN=PBK173_000131400 PE=3 SV=1			0	98.51	NQVARNPENTVFDAKR	Deamidated(R)@5	Deamidated(R)@71	0.0226187	1858.95	620.658	1858.93	620.65	3	12	1.1.1.913.11	9.62568	1678.06	849.15	9.56	0.11	4332.19
1	64.4	64.4	66.04	48.27	48.27	tr|Q8WT39|Q8WT39_PLABE; tr|A0A509AK78|A0A509AK78_PLABA; tr|A0A0Y9VNI8|A0A0Y9VNI8_PLABE	Heat shock protein 70 OS=Plasmodium berghei OX=5821 GN=hsp70 PE=3 SV=1; Heat shock protein 70 OS=Plasmodium berghei (strain Anka) OX=5823 GN=PBANKA_0711900 PE=3 SV=1; Heat shock protein 70 OS=Plasmodium berghei OX=5821 GN=PBK173_000131400 PE=3 SV=1			0	97.71	NQVARNPENTVFDAKR	Deamidated(N)@6		0.0226187	1858.95	620.658	1858.93	620.65	3	11	1.1.1.913.11	9.62568	1678.06	849.15	9.56	0.11	4332.19
1	64.4	64.4	66.04	48.27	48.27	tr|Q8WT39|Q8WT39_PLABE; tr|A0A509AK78|A0A509AK78_PLABA; tr|A0A0Y9VNI8|A0A0Y9VNI8_PLABE	Heat shock protein 70 OS=Plasmodium berghei OX=5821 GN=hsp70 PE=3 SV=1; Heat shock protein 70 OS=Plasmodium berghei (strain Anka) OX=5823 GN=PBANKA_0711900 PE=3 SV=1; Heat shock protein 70 OS=Plasmodium berghei OX=5821 GN=PBK173_000131400 PE=3 SV=1			0	17.87	NQVARNPENTVFDAKR	Deamidated(N)@1		0.0226187	1858.95	620.658	1858.93	620.65	3	11	1.1.1.913.11	9.62568	1678.06	849.15	9.56	0.11	4332.19
1	64.4	64.4	66.04	48.27	48.27	tr|Q8WT39|Q8WT39_PLABE; tr|A0A509AK78|A0A509AK78_PLABA; tr|A0A0Y9VNI8|A0A0Y9VNI8_PLABE	Heat shock protein 70 OS=Plasmodium berghei OX=5821 GN=hsp70 PE=3 SV=1; Heat shock protein 70 OS=Plasmodium berghei (strain Anka) OX=5823 GN=PBANKA_0711900 PE=3 SV=1; Heat shock protein 70 OS=Plasmodium berghei OX=5821 GN=PBK173_000131400 PE=3 SV=1			0	17.14	NQVARNPENTVFDAKR	Deamidated(R)@5	Deamidated(R)@71	0.0226187	1858.95	620.658	1858.93	620.65	3	13	1.1.1.909.13	9.52053	1678.06	1245.09	9.56	0.11	4560.1
1	64.4	64.4	66.04	48.27	48.27	tr|Q8WT39|Q8WT39_PLABE; tr|A0A509AK78|A0A509AK78_PLABA; tr|A0A0Y9VNI8|A0A0Y9VNI8_PLABE	Heat shock protein 70 OS=Plasmodium berghei OX=5821 GN=hsp70 PE=3 SV=1; Heat shock protein 70 OS=Plasmodium berghei (strain Anka) OX=5823 GN=PBANKA_0711900 PE=3 SV=1; Heat shock protein 70 OS=Plasmodium berghei OX=5821 GN=PBK173_000131400 PE=3 SV=1			0	16.83	NQVARNPENTVFDAKR	Deamidated(N)@6		0.0226187	1858.95	620.658	1858.93	620.65	3	12	1.1.1.909.13	9.52053	1678.06	1245.09	9.56	0.11	4560.1
1	64.4	64.4	66.04	48.27	48.27	tr|Q8WT39|Q8WT39_PLABE; tr|A0A509AK78|A0A509AK78_PLABA; tr|A0A0Y9VNI8|A0A0Y9VNI8_PLABE	Heat shock protein 70 OS=Plasmodium berghei OX=5821 GN=hsp70 PE=3 SV=1; Heat shock protein 70 OS=Plasmodium berghei (strain Anka) OX=5823 GN=PBANKA_0711900 PE=3 SV=1; Heat shock protein 70 OS=Plasmodium berghei OX=5821 GN=PBK173_000131400 PE=3 SV=1			0	99	QATKDAGTIAGLNVMR			0.00228846	1644.86	549.295	1644.86	549.294	3	20	1.1.1.1174.8	16.58	14925	13208.1	16.54	0.16	18502.2
1	64.4	64.4	66.04	48.27	48.27	tr|Q8WT39|Q8WT39_PLABE; tr|A0A509AK78|A0A509AK78_PLABA; tr|A0A0Y9VNI8|A0A0Y9VNI8_PLABE	Heat shock protein 70 OS=Plasmodium berghei OX=5821 GN=hsp70 PE=3 SV=1; Heat shock protein 70 OS=Plasmodium berghei (strain Anka) OX=5823 GN=PBANKA_0711900 PE=3 SV=1; Heat shock protein 70 OS=Plasmodium berghei OX=5821 GN=PBK173_000131400 PE=3 SV=1			0	99	QATKDAGTIAGLNVMR			0.00228846	1644.86	549.295	1644.86	549.294	3	20	1.1.1.1177.9	16.6613	14925	6509.29	16.54	0.16	12096
1	64.4	64.4	66.04	48.27	48.27	tr|Q8WT39|Q8WT39_PLABE; tr|A0A509AK78|A0A509AK78_PLABA; tr|A0A0Y9VNI8|A0A0Y9VNI8_PLABE	Heat shock protein 70 OS=Plasmodium berghei OX=5821 GN=hsp70 PE=3 SV=1; Heat shock protein 70 OS=Plasmodium berghei (strain Anka) OX=5823 GN=PBANKA_0711900 PE=3 SV=1; Heat shock protein 70 OS=Plasmodium berghei OX=5821 GN=PBK173_000131400 PE=3 SV=1			0	99	SGIEEKPMIEVVYQGEK			0.00767216	1934.97	645.999	1934.97	645.996	3	25	1.1.1.1280.11	19.4164	22534.8	9859.02	19.51	0.13	8346.56
1	64.4	64.4	66.04	48.27	48.27	tr|Q8WT39|Q8WT39_PLABE; tr|A0A509AK78|A0A509AK78_PLABA; tr|A0A0Y9VNI8|A0A0Y9VNI8_PLABE	Heat shock protein 70 OS=Plasmodium berghei OX=5821 GN=hsp70 PE=3 SV=1; Heat shock protein 70 OS=Plasmodium berghei (strain Anka) OX=5823 GN=PBANKA_0711900 PE=3 SV=1; Heat shock protein 70 OS=Plasmodium berghei OX=5821 GN=PBK173_000131400 PE=3 SV=1			0	99	SGIEEKPMIEVVYQGEK			0.00767216	1934.97	645.999	1934.97	645.996	3	26	1.1.1.1283.13	19.5	22534.8	22304	19.51	0.13	17453.7
1	64.4	64.4	66.04	48.27	48.27	tr|Q8WT39|Q8WT39_PLABE; tr|A0A509AK78|A0A509AK78_PLABA; tr|A0A0Y9VNI8|A0A0Y9VNI8_PLABE	Heat shock protein 70 OS=Plasmodium berghei OX=5821 GN=hsp70 PE=3 SV=1; Heat shock protein 70 OS=Plasmodium berghei (strain Anka) OX=5823 GN=PBANKA_0711900 PE=3 SV=1; Heat shock protein 70 OS=Plasmodium berghei OX=5821 GN=PBK173_000131400 PE=3 SV=1			0	99	SGIEEKPMIEVVYQGEKK			0.00472572	2063.07	688.696	2063.06	688.694	3	27	1.1.1.1181.15	16.7766	15991.4	14886.2	16.79	0.13	17857.6
1	64.4	64.4	66.04	48.27	48.27	tr|Q8WT39|Q8WT39_PLABE; tr|A0A509AK78|A0A509AK78_PLABA; tr|A0A0Y9VNI8|A0A0Y9VNI8_PLABE	Heat shock protein 70 OS=Plasmodium berghei OX=5821 GN=hsp70 PE=3 SV=1; Heat shock protein 70 OS=Plasmodium berghei (strain Anka) OX=5823 GN=PBANKA_0711900 PE=3 SV=1; Heat shock protein 70 OS=Plasmodium berghei OX=5821 GN=PBK173_000131400 PE=3 SV=1			0	17.39	SGIEEKPMIEVVYQGEKK	Lys-loss@C-term		0.00767216	1934.97	645.999	1934.97	645.996	3	27	1.1.1.1283.13	19.5	22534.8	22304	19.51	0.13	17453.7
1	64.4	64.4	66.04	48.27	48.27	tr|Q8WT39|Q8WT39_PLABE; tr|A0A509AK78|A0A509AK78_PLABA; tr|A0A0Y9VNI8|A0A0Y9VNI8_PLABE	Heat shock protein 70 OS=Plasmodium berghei OX=5821 GN=hsp70 PE=3 SV=1; Heat shock protein 70 OS=Plasmodium berghei (strain Anka) OX=5823 GN=PBANKA_0711900 PE=3 SV=1; Heat shock protein 70 OS=Plasmodium berghei OX=5821 GN=PBK173_000131400 PE=3 SV=1			0	99	SQIFTTYADNQPGVLIQVYEGER			-0.014391	2627.27	876.765	2627.29	876.77	3	16	1.1.1.1579.15	27.4338	5592.69	1054.86	27.33	0.13	8516.21
1	64.4	64.4	66.04	48.27	48.27	tr|Q8WT39|Q8WT39_PLABE; tr|A0A509AK78|A0A509AK78_PLABA; tr|A0A0Y9VNI8|A0A0Y9VNI8_PLABE	Heat shock protein 70 OS=Plasmodium berghei OX=5821 GN=hsp70 PE=3 SV=1; Heat shock protein 70 OS=Plasmodium berghei (strain Anka) OX=5823 GN=PBANKA_0711900 PE=3 SV=1; Heat shock protein 70 OS=Plasmodium berghei OX=5821 GN=PBK173_000131400 PE=3 SV=1			0	99	SVHEVVLVGGSTR			-0.00496988	1338.72	447.248	1338.73	447.249	3	17	1.1.1.962.5	10.9395	22425.2	14708.8	10.98	0.08	27697.5
1	64.4	64.4	66.04	48.27	48.27	tr|Q8WT39|Q8WT39_PLABE; tr|A0A509AK78|A0A509AK78_PLABA; tr|A0A0Y9VNI8|A0A0Y9VNI8_PLABE	Heat shock protein 70 OS=Plasmodium berghei OX=5821 GN=hsp70 PE=3 SV=1; Heat shock protein 70 OS=Plasmodium berghei (strain Anka) OX=5823 GN=PBANKA_0711900 PE=3 SV=1; Heat shock protein 70 OS=Plasmodium berghei OX=5821 GN=PBK173_000131400 PE=3 SV=1			0	99	SVHEVVLVGGSTR			-0.00496988	1338.72	447.248	1338.73	447.249	3	13	1.1.1.969.3	11.1231	22425.2	2903.03	10.98	0.08	4575.22
1	64.4	64.4	66.04	48.27	48.27	tr|Q8WT39|Q8WT39_PLABE; tr|A0A509AK78|A0A509AK78_PLABA; tr|A0A0Y9VNI8|A0A0Y9VNI8_PLABE	Heat shock protein 70 OS=Plasmodium berghei OX=5821 GN=hsp70 PE=3 SV=1; Heat shock protein 70 OS=Plasmodium berghei (strain Anka) OX=5823 GN=PBANKA_0711900 PE=3 SV=1; Heat shock protein 70 OS=Plasmodium berghei OX=5821 GN=PBK173_000131400 PE=3 SV=1			0	99	SVTSILEWLEK			0.00395709	1303.71	652.86	1303.7	652.858	2	14	1.1.1.1760.2	32.2755	8031.6	7718.15	32.3	0.16	5953.22
1	64.4	64.4	66.04	48.27	48.27	tr|Q8WT39|Q8WT39_PLABE; tr|A0A509AK78|A0A509AK78_PLABA; tr|A0A0Y9VNI8|A0A0Y9VNI8_PLABE	Heat shock protein 70 OS=Plasmodium berghei OX=5821 GN=hsp70 PE=3 SV=1; Heat shock protein 70 OS=Plasmodium berghei (strain Anka) OX=5823 GN=PBANKA_0711900 PE=3 SV=1; Heat shock protein 70 OS=Plasmodium berghei OX=5821 GN=PBK173_000131400 PE=3 SV=1			0	99	SVTSILEWLEK			0.00395709	1303.71	652.86	1303.7	652.858	2	10	1.1.1.1756.11	32.1813	8031.6	3277.68	32.3	0.16	3124.96
1	64.4	64.4	66.04	48.27	48.27	tr|Q8WT39|Q8WT39_PLABE; tr|A0A509AK78|A0A509AK78_PLABA; tr|A0A0Y9VNI8|A0A0Y9VNI8_PLABE	Heat shock protein 70 OS=Plasmodium berghei OX=5821 GN=hsp70 PE=3 SV=1; Heat shock protein 70 OS=Plasmodium berghei (strain Anka) OX=5823 GN=PBANKA_0711900 PE=3 SV=1; Heat shock protein 70 OS=Plasmodium berghei OX=5821 GN=PBK173_000131400 PE=3 SV=1			0	98.74	SVTSILEWLEK			0.00395709	1303.71	652.86	1303.7	652.858	2	10	1.1.1.1763.5	32.3594	8031.6	5719.92	32.3	0.16	5531.18
1	64.4	64.4	66.04	48.27	48.27	tr|Q8WT39|Q8WT39_PLABE; tr|A0A509AK78|A0A509AK78_PLABA; tr|A0A0Y9VNI8|A0A0Y9VNI8_PLABE	Heat shock protein 70 OS=Plasmodium berghei OX=5821 GN=hsp70 PE=3 SV=1; Heat shock protein 70 OS=Plasmodium berghei (strain Anka) OX=5823 GN=PBANKA_0711900 PE=3 SV=1; Heat shock protein 70 OS=Plasmodium berghei OX=5821 GN=PBK173_000131400 PE=3 SV=1			0	94.22	SVTSILEWLEK			0.00395709	1303.71	652.86	1303.7	652.858	2	11	1.1.1.1765.9	32.4181	8031.6	2645.09	32.3	0.16	6959.27
1	64.4	64.4	66.04	48.27	48.27	tr|Q8WT39|Q8WT39_PLABE; tr|A0A509AK78|A0A509AK78_PLABA; tr|A0A0Y9VNI8|A0A0Y9VNI8_PLABE	Heat shock protein 70 OS=Plasmodium berghei OX=5821 GN=hsp70 PE=3 SV=1; Heat shock protein 70 OS=Plasmodium berghei (strain Anka) OX=5823 GN=PBANKA_0711900 PE=3 SV=1; Heat shock protein 70 OS=Plasmodium berghei OX=5821 GN=PBK173_000131400 PE=3 SV=1			0	83.61	SVTSILEWLEK			0.00395709	1303.71	652.86	1303.7	652.858	2	10	1.1.1.1766.3	32.4368	8031.6	1785.22	32.3	0.16	4542.49
1	64.4	64.4	66.04	48.27	48.27	tr|Q8WT39|Q8WT39_PLABE; tr|A0A509AK78|A0A509AK78_PLABA; tr|A0A0Y9VNI8|A0A0Y9VNI8_PLABE	Heat shock protein 70 OS=Plasmodium berghei OX=5821 GN=hsp70 PE=3 SV=1; Heat shock protein 70 OS=Plasmodium berghei (strain Anka) OX=5823 GN=PBANKA_0711900 PE=3 SV=1; Heat shock protein 70 OS=Plasmodium berghei OX=5821 GN=PBK173_000131400 PE=3 SV=1			0	99	SVTSILEWLEKNQLAGKDEYEAK			-0.00725491	2650.34	884.455	2650.35	884.457	3	23	1.1.1.1638.12	29.0064	22824.9	7039.21	29.1	0.13	17819.5
1	64.4	64.4	66.04	48.27	48.27	tr|Q8WT39|Q8WT39_PLABE; tr|A0A509AK78|A0A509AK78_PLABA; tr|A0A0Y9VNI8|A0A0Y9VNI8_PLABE	Heat shock protein 70 OS=Plasmodium berghei OX=5821 GN=hsp70 PE=3 SV=1; Heat shock protein 70 OS=Plasmodium berghei (strain Anka) OX=5823 GN=PBANKA_0711900 PE=3 SV=1; Heat shock protein 70 OS=Plasmodium berghei OX=5821 GN=PBK173_000131400 PE=3 SV=1			0	99	SVTSILEWLEKNQLAGKDEYEAK			-0.00693711	2650.34	663.593	2650.35	663.595	4	22	1.1.1.1639.7	29.0267	35329.7	19390.9	29.1	0.13	14745.5
1	64.4	64.4	66.04	48.27	48.27	tr|Q8WT39|Q8WT39_PLABE; tr|A0A509AK78|A0A509AK78_PLABA; tr|A0A0Y9VNI8|A0A0Y9VNI8_PLABE	Heat shock protein 70 OS=Plasmodium berghei OX=5821 GN=hsp70 PE=3 SV=1; Heat shock protein 70 OS=Plasmodium berghei (strain Anka) OX=5823 GN=PBANKA_0711900 PE=3 SV=1; Heat shock protein 70 OS=Plasmodium berghei OX=5821 GN=PBK173_000131400 PE=3 SV=1			0	99	SVTSILEWLEKNQLAGKDEYEAK			-0.00693711	2650.34	663.593	2650.35	663.595	4	23	1.1.1.1641.8	29.0817	35329.7	33564.5	29.1	0.13	21023.8
1	64.4	64.4	66.04	48.27	48.27	tr|Q8WT39|Q8WT39_PLABE; tr|A0A509AK78|A0A509AK78_PLABA; tr|A0A0Y9VNI8|A0A0Y9VNI8_PLABE	Heat shock protein 70 OS=Plasmodium berghei OX=5821 GN=hsp70 PE=3 SV=1; Heat shock protein 70 OS=Plasmodium berghei (strain Anka) OX=5823 GN=PBANKA_0711900 PE=3 SV=1; Heat shock protein 70 OS=Plasmodium berghei OX=5821 GN=PBK173_000131400 PE=3 SV=1			0	99	SVTSILEWLEKNQLAGKDEYEAK			-0.00725491	2650.34	884.455	2650.35	884.457	3	20	1.1.1.1648.14	29.2785	22824.9	3524.03	29.1	0.13	11171.6
1	64.4	64.4	66.04	48.27	48.27	tr|Q8WT39|Q8WT39_PLABE; tr|A0A509AK78|A0A509AK78_PLABA; tr|A0A0Y9VNI8|A0A0Y9VNI8_PLABE	Heat shock protein 70 OS=Plasmodium berghei OX=5821 GN=hsp70 PE=3 SV=1; Heat shock protein 70 OS=Plasmodium berghei (strain Anka) OX=5823 GN=PBANKA_0711900 PE=3 SV=1; Heat shock protein 70 OS=Plasmodium berghei OX=5821 GN=PBK173_000131400 PE=3 SV=1			0	99	SVTSILEWLEKNQLAGKDEYEAK			-0.00725491	2650.34	884.455	2650.35	884.457	3	16	1.1.1.1651.12	29.357	22824.9	2008.07	29.1	0.13	9688.55
1	64.4	64.4	66.04	48.27	48.27	tr|Q8WT39|Q8WT39_PLABE; tr|A0A509AK78|A0A509AK78_PLABA; tr|A0A0Y9VNI8|A0A0Y9VNI8_PLABE	Heat shock protein 70 OS=Plasmodium berghei OX=5821 GN=hsp70 PE=3 SV=1; Heat shock protein 70 OS=Plasmodium berghei (strain Anka) OX=5823 GN=PBANKA_0711900 PE=3 SV=1; Heat shock protein 70 OS=Plasmodium berghei OX=5821 GN=PBK173_000131400 PE=3 SV=1			0	30.15	SVTSILEWLEKNQLAGKDEYEAK			-0.00693711	2650.34	663.593	2650.35	663.595	4	10	1.1.1.1636.7	28.9457	35329.7	744.57	29.1	0.13	4200.55
1	64.4	64.4	66.04	48.27	48.27	tr|Q8WT39|Q8WT39_PLABE; tr|A0A509AK78|A0A509AK78_PLABA; tr|A0A0Y9VNI8|A0A0Y9VNI8_PLABE	Heat shock protein 70 OS=Plasmodium berghei OX=5821 GN=hsp70 PE=3 SV=1; Heat shock protein 70 OS=Plasmodium berghei (strain Anka) OX=5823 GN=PBANKA_0711900 PE=3 SV=1; Heat shock protein 70 OS=Plasmodium berghei OX=5821 GN=PBK173_000131400 PE=3 SV=1			0	99	TTPSYVAFTDTER			-0.0102011	1486.68	744.349	1486.69	744.354	2	19	1.1.1.1201.16	17.3098	38362	38308.5	17.31	0.24	26232.1
1	64.4	64.4	66.04	48.27	48.27	tr|Q8WT39|Q8WT39_PLABE; tr|A0A509AK78|A0A509AK78_PLABA; tr|A0A0Y9VNI8|A0A0Y9VNI8_PLABE	Heat shock protein 70 OS=Plasmodium berghei OX=5821 GN=hsp70 PE=3 SV=1; Heat shock protein 70 OS=Plasmodium berghei (strain Anka) OX=5823 GN=PBANKA_0711900 PE=3 SV=1; Heat shock protein 70 OS=Plasmodium berghei OX=5821 GN=PBK173_000131400 PE=3 SV=1			0	99	TTPSYVAFTDTER			-0.0102011	1486.68	744.349	1486.69	744.354	2	18	1.1.1.1204.15	17.3876	38362	29815.6	17.31	0.24	21650.6
1	64.4	64.4	66.04	48.27	48.27	tr|Q8WT39|Q8WT39_PLABE; tr|A0A509AK78|A0A509AK78_PLABA; tr|A0A0Y9VNI8|A0A0Y9VNI8_PLABE	Heat shock protein 70 OS=Plasmodium berghei OX=5821 GN=hsp70 PE=3 SV=1; Heat shock protein 70 OS=Plasmodium berghei (strain Anka) OX=5823 GN=PBANKA_0711900 PE=3 SV=1; Heat shock protein 70 OS=Plasmodium berghei OX=5821 GN=PBK173_000131400 PE=3 SV=1			0	99	TTPSYVAFTDTER			-0.0102011	1486.68	744.349	1486.69	744.354	2	17	1.1.1.1207.15	17.4671	38362	22190.4	17.31	0.24	16837.3
1	64.4	64.4	66.04	48.27	48.27	tr|Q8WT39|Q8WT39_PLABE; tr|A0A509AK78|A0A509AK78_PLABA; tr|A0A0Y9VNI8|A0A0Y9VNI8_PLABE	Heat shock protein 70 OS=Plasmodium berghei OX=5821 GN=hsp70 PE=3 SV=1; Heat shock protein 70 OS=Plasmodium berghei (strain Anka) OX=5823 GN=PBANKA_0711900 PE=3 SV=1; Heat shock protein 70 OS=Plasmodium berghei OX=5821 GN=PBK173_000131400 PE=3 SV=1			0	99	TTPSYVAFTDTER			-0.0102011	1486.68	744.349	1486.69	744.354	2	16	1.1.1.1210.15	17.5467	38362	14048	17.31	0.24	12441.4
1	64.4	64.4	66.04	48.27	48.27	tr|Q8WT39|Q8WT39_PLABE; tr|A0A509AK78|A0A509AK78_PLABA; tr|A0A0Y9VNI8|A0A0Y9VNI8_PLABE	Heat shock protein 70 OS=Plasmodium berghei OX=5821 GN=hsp70 PE=3 SV=1; Heat shock protein 70 OS=Plasmodium berghei (strain Anka) OX=5823 GN=PBANKA_0711900 PE=3 SV=1; Heat shock protein 70 OS=Plasmodium berghei OX=5821 GN=PBK173_000131400 PE=3 SV=1			0	99	TTPSYVAFTDTER			-0.0102011	1486.68	744.349	1486.69	744.354	2	16	1.1.1.1213.15	17.6257	38362	8917.2	17.31	0.24	8695.62
1	64.4	64.4	66.04	48.27	48.27	tr|Q8WT39|Q8WT39_PLABE; tr|A0A509AK78|A0A509AK78_PLABA; tr|A0A0Y9VNI8|A0A0Y9VNI8_PLABE	Heat shock protein 70 OS=Plasmodium berghei OX=5821 GN=hsp70 PE=3 SV=1; Heat shock protein 70 OS=Plasmodium berghei (strain Anka) OX=5823 GN=PBANKA_0711900 PE=3 SV=1; Heat shock protein 70 OS=Plasmodium berghei OX=5821 GN=PBK173_000131400 PE=3 SV=1			0	99	TTPSYVAFTDTER			-0.0102011	1486.68	744.349	1486.69	744.354	2	12	1.1.1.1216.14	17.7036	38362	5106.04	17.31	0.24	7003.53
1	64.4	64.4	66.04	48.27	48.27	tr|Q8WT39|Q8WT39_PLABE; tr|A0A509AK78|A0A509AK78_PLABA; tr|A0A0Y9VNI8|A0A0Y9VNI8_PLABE	Heat shock protein 70 OS=Plasmodium berghei OX=5821 GN=hsp70 PE=3 SV=1; Heat shock protein 70 OS=Plasmodium berghei (strain Anka) OX=5823 GN=PBANKA_0711900 PE=3 SV=1; Heat shock protein 70 OS=Plasmodium berghei OX=5821 GN=PBK173_000131400 PE=3 SV=1			0	99	TTPSYVAFTDTER			-0.0102011	1486.68	744.349	1486.69	744.354	2	14	1.1.1.1219.15	17.7846	38362	3498.35	17.31	0.24	6104.71
1	64.4	64.4	66.04	48.27	48.27	tr|Q8WT39|Q8WT39_PLABE; tr|A0A509AK78|A0A509AK78_PLABA; tr|A0A0Y9VNI8|A0A0Y9VNI8_PLABE	Heat shock protein 70 OS=Plasmodium berghei OX=5821 GN=hsp70 PE=3 SV=1; Heat shock protein 70 OS=Plasmodium berghei (strain Anka) OX=5823 GN=PBANKA_0711900 PE=3 SV=1; Heat shock protein 70 OS=Plasmodium berghei OX=5821 GN=PBK173_000131400 PE=3 SV=1			0	99	TTPSYVAFTDTER			-0.0102011	1486.68	744.349	1486.69	744.354	2	12	1.1.1.1225.14	17.9426	38362	1036.11	17.31	0.24	5029.59
2	61.43	61.5	67.9	56.68	54.84	tr|A0A509AJG0|A0A509AJG0_PLABA; tr|A0A122I5H3|A0A122I5H3_PLABE	Endoplasmic reticulum chaperone BiP, putative OS=Plasmodium berghei (strain Anka) OX=5823 GN=PBANKA_0818900 PE=3 SV=1; Heat shock protein 70 OS=Plasmodium berghei OX=5821 GN=PBK173_000161800 PE=3 SV=1			2	99	AKFEELNDDLFR			-0.0070941	1495.72	499.582	1495.73	499.584	3	18	1.1.1.1329.5	20.7227	8078.35	6795.96	20.69	0.11	5169.4
2	61.43	61.5	67.9	56.68	54.84	tr|A0A509AJG0|A0A509AJG0_PLABA; tr|A0A122I5H3|A0A122I5H3_PLABE	Endoplasmic reticulum chaperone BiP, putative OS=Plasmodium berghei (strain Anka) OX=5823 GN=PBANKA_0818900 PE=3 SV=1; Heat shock protein 70 OS=Plasmodium berghei OX=5821 GN=PBK173_000161800 PE=3 SV=1			2	99	AKFEELNDDLFRETLEPVKK			-0.00983351	2420.25	606.069	2420.26	606.072	4	29	1.1.1.1356.9	21.4521	30623	28232	21.47	0.08	38455.8
2	61.43	61.5	67.9	56.68	54.84	tr|A0A509AJG0|A0A509AJG0_PLABA; tr|A0A122I5H3|A0A122I5H3_PLABE	Endoplasmic reticulum chaperone BiP, putative OS=Plasmodium berghei (strain Anka) OX=5823 GN=PBANKA_0818900 PE=3 SV=1; Heat shock protein 70 OS=Plasmodium berghei OX=5821 GN=PBK173_000161800 PE=3 SV=1			2	99	ALTKDNHLLGKFELSGIPPAQR			0.0024498	2404.33	602.089	2404.32	602.088	4	24	1.1.1.1282.12	19.4718	10853	8392.71	19.51	0.11	15493.8
2	61.43	61.5	67.9	56.68	54.84	tr|A0A509AJG0|A0A509AJG0_PLABA; tr|A0A122I5H3|A0A122I5H3_PLABE	Endoplasmic reticulum chaperone BiP, putative OS=Plasmodium berghei (strain Anka) OX=5823 GN=PBANKA_0818900 PE=3 SV=1; Heat shock protein 70 OS=Plasmodium berghei OX=5821 GN=PBK173_000161800 PE=3 SV=1			2	99	ATAGNTHLGGEDFDQR			0.00590644	1687.76	563.594	1687.76	563.592	3	14	1.1.1.917.9	9.73062	2137.8	1982.17	9.72	0.19	4420.62
2	61.43	61.5	67.9	56.68	54.84	tr|A0A509AJG0|A0A509AJG0_PLABA; tr|A0A122I5H3|A0A122I5H3_PLABE	Endoplasmic reticulum chaperone BiP, putative OS=Plasmodium berghei (strain Anka) OX=5823 GN=PBANKA_0818900 PE=3 SV=1; Heat shock protein 70 OS=Plasmodium berghei OX=5821 GN=PBK173_000161800 PE=3 SV=1			2	99	DAGAIAGLNIVR			-0.000851597	1168.66	585.335	1168.66	585.336	2	19	1.1.1.1351.5	21.3126	50265.3	17730.2	21.41	0.16	16093.5
2	61.43	61.5	67.9	56.68	54.84	tr|A0A509AJG0|A0A509AJG0_PLABA; tr|A0A122I5H3|A0A122I5H3_PLABE	Endoplasmic reticulum chaperone BiP, putative OS=Plasmodium berghei (strain Anka) OX=5823 GN=PBANKA_0818900 PE=3 SV=1; Heat shock protein 70 OS=Plasmodium berghei OX=5821 GN=PBK173_000161800 PE=3 SV=1			2	99	DKPTTFAPEQISAMVLEK			-0.00879209	2004.02	669.012	2004.02	669.015	3	16	1.1.1.1481.10	24.8075	15992.4	6562.82	24.98	0.29	11359.4
2	61.43	61.5	67.9	56.68	54.84	tr|A0A509AJG0|A0A509AJG0_PLABA; tr|A0A122I5H3|A0A122I5H3_PLABE	Endoplasmic reticulum chaperone BiP, putative OS=Plasmodium berghei (strain Anka) OX=5823 GN=PBANKA_0818900 PE=3 SV=1; Heat shock protein 70 OS=Plasmodium berghei OX=5821 GN=PBK173_000161800 PE=3 SV=1			2	99	DKPTTFAPEQISAMVLEKMKEIAQSFLGKPVK			0.0398704	3560.94	713.195	3560.9	713.187	5	16	1.1.1.1993.5	38.5449	1222.32	1015.31	38.51	0.05	5255.17
2	61.43	61.5	67.9	56.68	54.84	tr|A0A509AJG0|A0A509AJG0_PLABA; tr|A0A122I5H3|A0A122I5H3_PLABE	Endoplasmic reticulum chaperone BiP, putative OS=Plasmodium berghei (strain Anka) OX=5823 GN=PBANKA_0818900 PE=3 SV=1; Heat shock protein 70 OS=Plasmodium berghei OX=5821 GN=PBK173_000161800 PE=3 SV=1			2	99	EAEDWLNNNSNADSEALKQK			0.00880459	2275.04	759.355	2275.04	759.352	3	23	1.1.1.1147.16	15.8674	11892.6	10318.9	15.9	0.13	16317.7
2	61.43	61.5	67.9	56.68	54.84	tr|A0A509AJG0|A0A509AJG0_PLABA; tr|A0A122I5H3|A0A122I5H3_PLABE	Endoplasmic reticulum chaperone BiP, putative OS=Plasmodium berghei (strain Anka) OX=5823 GN=PBANKA_0818900 PE=3 SV=1; Heat shock protein 70 OS=Plasmodium berghei OX=5821 GN=PBK173_000161800 PE=3 SV=1			2	99	EIAQSFLGKPVK			-2.83808e-05	1315.75	658.882	1315.75	658.882	2	18	1.1.1.1132.14	15.4649	4432.6	4176.54	15.45	0.13	6548.76
2	61.43	61.5	67.9	56.68	54.84	tr|A0A509AJG0|A0A509AJG0_PLABA; tr|A0A122I5H3|A0A122I5H3_PLABE	Endoplasmic reticulum chaperone BiP, putative OS=Plasmodium berghei (strain Anka) OX=5823 GN=PBANKA_0818900 PE=3 SV=1; Heat shock protein 70 OS=Plasmodium berghei OX=5821 GN=PBK173_000161800 PE=3 SV=1			2	99	IINEPTAAALAYGLDKK			-0.00762319	1786.98	596.666	1786.98	596.668	3	22	1.1.1.1325.7	20.6191	49893.4	22730.9	20.72	0.19	22547.1
2	61.43	61.5	67.9	56.68	54.84	tr|A0A509AJG0|A0A509AJG0_PLABA; tr|A0A122I5H3|A0A122I5H3_PLABE	Endoplasmic reticulum chaperone BiP, putative OS=Plasmodium berghei (strain Anka) OX=5823 GN=PBANKA_0818900 PE=3 SV=1; Heat shock protein 70 OS=Plasmodium berghei OX=5821 GN=PBK173_000161800 PE=3 SV=1			2	99	IQQIIKDFFNGKEPNR			-0.000933683	1946.04	487.516	1946.04	487.517	4	19	1.1.1.1318.4	20.4277	26098.9	12186	20.48	0.08	10182.5
2	61.43	61.5	67.9	56.68	54.84	tr|A0A509AJG0|A0A509AJG0_PLABA; tr|A0A122I5H3|A0A122I5H3_PLABE	Endoplasmic reticulum chaperone BiP, putative OS=Plasmodium berghei (strain Anka) OX=5823 GN=PBANKA_0818900 PE=3 SV=1; Heat shock protein 70 OS=Plasmodium berghei OX=5821 GN=PBK173_000161800 PE=3 SV=1			2	99	ITPSYVSFVDGER			0.000304139	1468.72	735.367	1468.72	735.367	2	16	1.1.1.1346.12	21.187	49465.7	9459.38	21.31	0.13	8721.07
2	61.43	61.5	67.9	56.68	54.84	tr|A0A509AJG0|A0A509AJG0_PLABA; tr|A0A122I5H3|A0A122I5H3_PLABE	Endoplasmic reticulum chaperone BiP, putative OS=Plasmodium berghei (strain Anka) OX=5823 GN=PBANKA_0818900 PE=3 SV=1; Heat shock protein 70 OS=Plasmodium berghei OX=5821 GN=PBK173_000161800 PE=3 SV=1			2	99	ITPSYVSFVDGERK			-0.00268876	1596.81	533.278	1596.81	533.279	3	14	1.1.1.1245.9	18.4709	16118	7825.81	18.59	0.16	8988.1
2	61.43	61.5	67.9	56.68	54.84	tr|A0A509AJG0|A0A509AJG0_PLABA; tr|A0A122I5H3|A0A122I5H3_PLABE	Endoplasmic reticulum chaperone BiP, putative OS=Plasmodium berghei (strain Anka) OX=5823 GN=PBANKA_0818900 PE=3 SV=1; Heat shock protein 70 OS=Plasmodium berghei OX=5821 GN=PBK173_000161800 PE=3 SV=1			2	99	KVGEAAKLEATLHPTQTVFDVK			-0.0151372	2381.28	596.327	2381.3	596.331	4	22	1.1.1.1255.11	18.7424	6895.63	6335.75	18.76	0.11	11469.1
2	61.43	61.5	67.9	56.68	54.84	tr|A0A509AJG0|A0A509AJG0_PLABA; tr|A0A122I5H3|A0A122I5H3_PLABE	Endoplasmic reticulum chaperone BiP, putative OS=Plasmodium berghei (strain Anka) OX=5823 GN=PBANKA_0818900 PE=3 SV=1; Heat shock protein 70 OS=Plasmodium berghei OX=5821 GN=PBK173_000161800 PE=3 SV=1			2	99	KVGEAAKLEATLHPTQTVFDVKR			-0.00598904	2537.39	635.355	2537.4	635.356	4	28	1.1.1.1196.12	17.171	6460.23	6037.97	17.15	0.13	9451.84
2	61.43	61.5	67.9	56.68	54.84	tr|A0A509AJG0|A0A509AJG0_PLABA; tr|A0A122I5H3|A0A122I5H3_PLABE	Endoplasmic reticulum chaperone BiP, putative OS=Plasmodium berghei (strain Anka) OX=5823 GN=PBANKA_0818900 PE=3 SV=1; Heat shock protein 70 OS=Plasmodium berghei OX=5821 GN=PBK173_000161800 PE=3 SV=1			2	99	LKEVEAICQPIIVK	Carbamyl(C)@8; Methyl(Q)@9	Methyl(Q)@624	-0.000117732	1638.94	820.476	1638.94	820.476	2	21	1.1.1.1240.15	18.3451	16023.6	6670.29	18.27	0.11	9178.8
2	61.43	61.5	67.9	56.68	54.84	tr|A0A509AJG0|A0A509AJG0_PLABA; tr|A0A122I5H3|A0A122I5H3_PLABE	Endoplasmic reticulum chaperone BiP, putative OS=Plasmodium berghei (strain Anka) OX=5823 GN=PBANKA_0818900 PE=3 SV=1; Heat shock protein 70 OS=Plasmodium berghei OX=5821 GN=PBK173_000161800 PE=3 SV=1			2	99	MINDAEKFADEDKNLR			0.00131604	1907.91	477.984	1907.9	477.983	4	19	1.1.1.1083.7	14.1532	44503.7	11363.5	14.25	0.13	13933.6
2	61.43	61.5	67.9	56.68	54.84	tr|A0A509AJG0|A0A509AJG0_PLABA; tr|A0A122I5H3|A0A122I5H3_PLABE	Endoplasmic reticulum chaperone BiP, putative OS=Plasmodium berghei (strain Anka) OX=5823 GN=PBANKA_0818900 PE=3 SV=1; Heat shock protein 70 OS=Plasmodium berghei OX=5821 GN=PBK173_000161800 PE=3 SV=1			2	99	MKEIAQSFLGK	Deamidated(Q)@6		-0.00021879	1251.65	626.834	1251.65	626.834	2	16	1.1.1.1099.12	14.5907	7436.89	6101.25	14.57	0.08	6978.88
2	61.43	61.5	67.9	56.68	54.84	tr|A0A509AJG0|A0A509AJG0_PLABA; tr|A0A122I5H3|A0A122I5H3_PLABE	Endoplasmic reticulum chaperone BiP, putative OS=Plasmodium berghei (strain Anka) OX=5823 GN=PBANKA_0818900 PE=3 SV=1; Heat shock protein 70 OS=Plasmodium berghei OX=5821 GN=PBK173_000161800 PE=3 SV=1			2	99	NAVVTVPAYFNDAQR			0.000666142	1663.83	832.923	1663.83	832.923	2	19	1.1.1.1341.13	21.0545	37205.4	31451.7	21.09	0.13	28638.1
2	61.43	61.5	67.9	56.68	54.84	tr|A0A509AJG0|A0A509AJG0_PLABA; tr|A0A122I5H3|A0A122I5H3_PLABE	Endoplasmic reticulum chaperone BiP, putative OS=Plasmodium berghei (strain Anka) OX=5823 GN=PBANKA_0818900 PE=3 SV=1; Heat shock protein 70 OS=Plasmodium berghei OX=5821 GN=PBK173_000161800 PE=3 SV=1			2	99	NGRVEILNNDLGNR			0.00164094	1582.82	528.614	1582.82	528.613	3	20	1.1.1.1088.9	14.2903	14734.3	12163	14.27	0.11	23859.4
2	61.43	61.5	67.9	56.68	54.84	tr|A0A509AJG0|A0A509AJG0_PLABA; tr|A0A122I5H3|A0A122I5H3_PLABE	Endoplasmic reticulum chaperone BiP, putative OS=Plasmodium berghei (strain Anka) OX=5823 GN=PBANKA_0818900 PE=3 SV=1; Heat shock protein 70 OS=Plasmodium berghei OX=5821 GN=PBK173_000161800 PE=3 SV=1			2	99	NLSVVHSTQIEIEDIIEGHNFSETLTR			-0.00196299	3080.54	771.142	3080.54	771.143	4	31	1.1.1.1671.11	29.8908	25340.3	12768.6	29.98	0.16	20996.6
2	61.43	61.5	67.9	56.68	54.84	tr|A0A509AJG0|A0A509AJG0_PLABA; tr|A0A122I5H3|A0A122I5H3_PLABE	Endoplasmic reticulum chaperone BiP, putative OS=Plasmodium berghei (strain Anka) OX=5823 GN=PBANKA_0818900 PE=3 SV=1; Heat shock protein 70 OS=Plasmodium berghei OX=5821 GN=PBK173_000161800 PE=3 SV=1			2	99	NNLDNYIQSMK			-0.00867139	1338.62	670.315	1338.62	670.319	2	17	1.1.1.1299.11	19.9263	29256.1	17436.4	19.86	0.16	12095
2	61.43	61.5	67.9	56.68	54.84	tr|A0A509AJG0|A0A509AJG0_PLABA; tr|A0A122I5H3|A0A122I5H3_PLABE	Endoplasmic reticulum chaperone BiP, putative OS=Plasmodium berghei (strain Anka) OX=5823 GN=PBANKA_0818900 PE=3 SV=1; Heat shock protein 70 OS=Plasmodium berghei OX=5821 GN=PBK173_000161800 PE=3 SV=1			2	99	QATKDAGAIAGLNIVR			-0.0090613	1596.89	533.303	1596.89	533.306	3	20	1.1.1.1199.7	17.2443	6170.15	5366.02	17.26	0.11	8450.91
2	61.43	61.5	67.9	56.68	54.84	tr|A0A509AJG0|A0A509AJG0_PLABA; tr|A0A122I5H3|A0A122I5H3_PLABE	Endoplasmic reticulum chaperone BiP, putative OS=Plasmodium berghei (strain Anka) OX=5823 GN=PBANKA_0818900 PE=3 SV=1; Heat shock protein 70 OS=Plasmodium berghei OX=5821 GN=PBK173_000161800 PE=3 SV=1			2	99	SKIDEIVLVGGSTR			0.000266925	1472.82	491.947	1472.82	491.947	3	14	1.1.1.1218.4	17.7436	5671.59	4454.71	17.68	0.34	5224.37
2	61.43	61.5	67.9	56.68	54.84	tr|A0A509AJG0|A0A509AJG0_PLABA; tr|A0A122I5H3|A0A122I5H3_PLABE	Endoplasmic reticulum chaperone BiP, putative OS=Plasmodium berghei (strain Anka) OX=5823 GN=PBANKA_0818900 PE=3 SV=1; Heat shock protein 70 OS=Plasmodium berghei OX=5821 GN=PBK173_000161800 PE=3 SV=1			2	99	SQTFSTYQDNQPAVLIQVFEGER			-0.017104	2656.26	886.427	2656.28	886.433	3	26	1.1.1.1684.14	30.2447	10849.8	5128.93	30.31	0.22	15760.2
2	61.43	61.5	67.9	56.68	54.84	tr|A0A509AJG0|A0A509AJG0_PLABA; tr|A0A122I5H3|A0A122I5H3_PLABE	Endoplasmic reticulum chaperone BiP, putative OS=Plasmodium berghei (strain Anka) OX=5823 GN=PBANKA_0818900 PE=3 SV=1; Heat shock protein 70 OS=Plasmodium berghei OX=5821 GN=PBK173_000161800 PE=3 SV=1			2	99	TLLPYEIVNNEGKPNIR			7.02062e-05	1969.06	657.362	1969.06	657.362	3	19	1.1.1.1367.7	21.7441	65904.8	7690.83	21.55	0.08	13297.4
2	61.43	61.5	67.9	56.68	54.84	tr|A0A509AJG0|A0A509AJG0_PLABA; tr|A0A122I5H3|A0A122I5H3_PLABE	Endoplasmic reticulum chaperone BiP, putative OS=Plasmodium berghei (strain Anka) OX=5823 GN=PBANKA_0818900 PE=3 SV=1; Heat shock protein 70 OS=Plasmodium berghei OX=5821 GN=PBK173_000161800 PE=3 SV=1			2	99	VEILNNDLGNR			-0.00124394	1255.65	628.833	1255.65	628.833	2	13	1.1.1.1168.13	16.4257	13672.6	6843.02	16.33	0.16	7733.36
2	61.43	61.5	67.9	56.68	54.84	tr|A0A509AJG0|A0A509AJG0_PLABA; tr|A0A122I5H3|A0A122I5H3_PLABE	Endoplasmic reticulum chaperone BiP, putative OS=Plasmodium berghei (strain Anka) OX=5823 GN=PBANKA_0818900 PE=3 SV=1; Heat shock protein 70 OS=Plasmodium berghei OX=5821 GN=PBK173_000161800 PE=3 SV=1			2	99	VGEAAKLEATLHPTQTVFDVKR			-0.00435904	2409.3	603.332	2409.3	603.333	4	33	1.1.1.1273.9	19.2255	11106.1	10014	19.21	0.11	13099.8
2	61.43	61.5	67.9	56.68	54.84	tr|A0A509AJG0|A0A509AJG0_PLABA; tr|A0A122I5H3|A0A122I5H3_PLABE	Endoplasmic reticulum chaperone BiP, putative OS=Plasmodium berghei (strain Anka) OX=5823 GN=PBANKA_0818900 PE=3 SV=1; Heat shock protein 70 OS=Plasmodium berghei OX=5821 GN=PBK173_000161800 PE=3 SV=1			2	99	VMDYFIK			0.00114572	914.458	458.236	914.457	458.236	2	10	1.1.1.1284.3	19.5136	30863.7	30171.6	19.51	0.19	11099
2	61.43	61.5	67.9	56.68	54.84	tr|A0A509AJG0|A0A509AJG0_PLABA; tr|A0A122I5H3|A0A122I5H3_PLABE	Endoplasmic reticulum chaperone BiP, putative OS=Plasmodium berghei (strain Anka) OX=5823 GN=PBANKA_0818900 PE=3 SV=1; Heat shock protein 70 OS=Plasmodium berghei OX=5821 GN=PBK173_000161800 PE=3 SV=1			2	99	VQIKDKPTTFAPEQISAMVLEK			0.00178839	2472.33	619.09	2472.33	619.09	4	21	1.1.1.1413.7	22.9737	11358.5	11006.5	22.99	0.13	14187.8
2	61.43	61.5	67.9	56.68	54.84	tr|A0A509AJG0|A0A509AJG0_PLABA; tr|A0A122I5H3|A0A122I5H3_PLABE	Endoplasmic reticulum chaperone BiP, putative OS=Plasmodium berghei (strain Anka) OX=5823 GN=PBANKA_0818900 PE=3 SV=1; Heat shock protein 70 OS=Plasmodium berghei OX=5821 GN=PBK173_000161800 PE=3 SV=1			1.36653	97.47	DFFNGKEPNR			-0.0123164	1222.56	612.288	1222.57	612.294	2	9	1.1.1.983.13	11.5082	202.339	202.339			2962.43
2	61.43	61.5	67.9	56.68	54.84	tr|A0A509AJG0|A0A509AJG0_PLABA; tr|A0A122I5H3|A0A122I5H3_PLABE	Endoplasmic reticulum chaperone BiP, putative OS=Plasmodium berghei (strain Anka) OX=5823 GN=PBANKA_0818900 PE=3 SV=1; Heat shock protein 70 OS=Plasmodium berghei OX=5821 GN=PBK173_000161800 PE=3 SV=1			0.0574959	18.94	ATVEDKDKLADKIEKEDKDTILNTIK			0.00844574	2972.6	496.441	2972.59	496.439	6	11	1.1.1.1235.9	18.203	3280.23	2813.68	18.22	0.05	8749.48
2	61.43	61.5	67.9	56.68	54.84	tr|A0A509AJG0|A0A509AJG0_PLABA; tr|A0A122I5H3|A0A122I5H3_PLABE	Endoplasmic reticulum chaperone BiP, putative OS=Plasmodium berghei (strain Anka) OX=5823 GN=PBANKA_0818900 PE=3 SV=1; Heat shock protein 70 OS=Plasmodium berghei OX=5821 GN=PBK173_000161800 PE=3 SV=1			0.000869447	40.4	TLGIETVGGIMTQLIKR			-0.00760341	1829.04	610.686	1829.04	610.689	3	14	1.1.1.1691.3	30.4191	2879.43	2448.03	30.36	0.14	7754.55
2	61.43	61.5	67.9	56.68	54.84	tr|A0A509AJG0|A0A509AJG0_PLABA; tr|A0A122I5H3|A0A122I5H3_PLABE	Endoplasmic reticulum chaperone BiP, putative OS=Plasmodium berghei (strain Anka) OX=5823 GN=PBANKA_0818900 PE=3 SV=1; Heat shock protein 70 OS=Plasmodium berghei OX=5821 GN=PBK173_000161800 PE=3 SV=1			0	99	AKFEELNDDLFR			-0.0048256	1495.73	748.87	1495.73	748.873	2	19	1.1.1.1327.14	20.6817	8256.1	7769.36	20.71	0.13	11456.3
2	61.43	61.5	67.9	56.68	54.84	tr|A0A509AJG0|A0A509AJG0_PLABA; tr|A0A122I5H3|A0A122I5H3_PLABE	Endoplasmic reticulum chaperone BiP, putative OS=Plasmodium berghei (strain Anka) OX=5823 GN=PBANKA_0818900 PE=3 SV=1; Heat shock protein 70 OS=Plasmodium berghei OX=5821 GN=PBK173_000161800 PE=3 SV=1			0	99	AKFEELNDDLFR			-0.0048256	1495.73	748.87	1495.73	748.873	2	18	1.1.1.1330.14	20.7612	8256.1	4917.48	20.71	0.13	10364.9
2	61.43	61.5	67.9	56.68	54.84	tr|A0A509AJG0|A0A509AJG0_PLABA; tr|A0A122I5H3|A0A122I5H3_PLABE	Endoplasmic reticulum chaperone BiP, putative OS=Plasmodium berghei (strain Anka) OX=5823 GN=PBANKA_0818900 PE=3 SV=1; Heat shock protein 70 OS=Plasmodium berghei OX=5821 GN=PBK173_000161800 PE=3 SV=1			0	99	AKFEELNDDLFR	Oxidation(D)@8	Oxidation(D)@329	0.0154819	1511.74	504.921	1511.73	504.916	3	18	1.1.1.1450.3	23.9642	10790.8	8519.37	23.99	0.11	8568.62
2	61.43	61.5	67.9	56.68	54.84	tr|A0A509AJG0|A0A509AJG0_PLABA; tr|A0A122I5H3|A0A122I5H3_PLABE	Endoplasmic reticulum chaperone BiP, putative OS=Plasmodium berghei (strain Anka) OX=5823 GN=PBANKA_0818900 PE=3 SV=1; Heat shock protein 70 OS=Plasmodium berghei OX=5821 GN=PBK173_000161800 PE=3 SV=1			0	92.34	AKFEELNDDLFR	Oxidation(D)@8	Oxidation(D)@329	0.0105083	1511.74	756.875	1511.73	756.87	2	15	1.1.1.1448.9	23.9186	11023.9	6485.18	23.96	0.16	9590.92
2	61.43	61.5	67.9	56.68	54.84	tr|A0A509AJG0|A0A509AJG0_PLABA; tr|A0A122I5H3|A0A122I5H3_PLABE	Endoplasmic reticulum chaperone BiP, putative OS=Plasmodium berghei (strain Anka) OX=5823 GN=PBANKA_0818900 PE=3 SV=1; Heat shock protein 70 OS=Plasmodium berghei OX=5821 GN=PBK173_000161800 PE=3 SV=1			0	32.6	AKFEELNDDLFR	Deoxy(D)@8	Deoxy(D)@329	0.0097004	1479.75	494.256	1479.74	494.253	3	11	1.1.1.1358.4	21.4992	20891.3	15435.4	21.54	0.08	12411.7
2	61.43	61.5	67.9	56.68	54.84	tr|A0A509AJG0|A0A509AJG0_PLABA; tr|A0A122I5H3|A0A122I5H3_PLABE	Endoplasmic reticulum chaperone BiP, putative OS=Plasmodium berghei (strain Anka) OX=5823 GN=PBANKA_0818900 PE=3 SV=1; Heat shock protein 70 OS=Plasmodium berghei OX=5821 GN=PBK173_000161800 PE=3 SV=1			0	21.75	AKFEELNDDLFR	Oxidation(D)@9	Oxidation(D)@330	0.0105083	1511.74	756.875	1511.73	756.87	2	14	1.1.1.1448.9	23.9186	11023.9	6485.18	23.96	0.16	9590.92
2	61.43	61.5	67.9	56.68	54.84	tr|A0A509AJG0|A0A509AJG0_PLABA; tr|A0A122I5H3|A0A122I5H3_PLABE	Endoplasmic reticulum chaperone BiP, putative OS=Plasmodium berghei (strain Anka) OX=5823 GN=PBANKA_0818900 PE=3 SV=1; Heat shock protein 70 OS=Plasmodium berghei OX=5821 GN=PBK173_000161800 PE=3 SV=1			0	99	AKFEELNDDLFRETLEPVKK			-0.00983351	2420.25	606.069	2420.26	606.072	4	27	1.1.1.1359.8	21.5314	30623	12648.8	21.47	0.08	23324.4
2	61.43	61.5	67.9	56.68	54.84	tr|A0A509AJG0|A0A509AJG0_PLABA; tr|A0A122I5H3|A0A122I5H3_PLABE	Endoplasmic reticulum chaperone BiP, putative OS=Plasmodium berghei (strain Anka) OX=5823 GN=PBANKA_0818900 PE=3 SV=1; Heat shock protein 70 OS=Plasmodium berghei OX=5821 GN=PBK173_000161800 PE=3 SV=1			0	99	ALTKDNHLLGKFELSGIPPAQR			0.0024498	2404.33	602.089	2404.32	602.088	4	26	1.1.1.1285.12	19.5526	10853	7736.25	19.51	0.11	17103.3
2	61.43	61.5	67.9	56.68	54.84	tr|A0A509AJG0|A0A509AJG0_PLABA; tr|A0A122I5H3|A0A122I5H3_PLABE	Endoplasmic reticulum chaperone BiP, putative OS=Plasmodium berghei (strain Anka) OX=5823 GN=PBANKA_0818900 PE=3 SV=1; Heat shock protein 70 OS=Plasmodium berghei OX=5821 GN=PBK173_000161800 PE=3 SV=1			0	89.05	ALTKDNHLLGKFELSGIPPAQR	Deamidated(N)@6		-0.0157337	2405.29	602.33	2405.31	602.334	4	16	1.1.1.1315.8	20.3518	3077.04	1246.85	20.26	0.16	10577
2	61.43	61.5	67.9	56.68	54.84	tr|A0A509AJG0|A0A509AJG0_PLABA; tr|A0A122I5H3|A0A122I5H3_PLABE	Endoplasmic reticulum chaperone BiP, putative OS=Plasmodium berghei (strain Anka) OX=5823 GN=PBANKA_0818900 PE=3 SV=1; Heat shock protein 70 OS=Plasmodium berghei OX=5821 GN=PBK173_000161800 PE=3 SV=1			0	18.85	ALTKDNHLLGKFELSGIPPAQR	Deamidated(Q)@21		-0.0157337	2405.29	602.33	2405.31	602.334	4	15	1.1.1.1315.8	20.3518	3077.04	1246.85	20.26	0.16	10577
2	61.43	61.5	67.9	56.68	54.84	tr|A0A509AJG0|A0A509AJG0_PLABA; tr|A0A122I5H3|A0A122I5H3_PLABE	Endoplasmic reticulum chaperone BiP, putative OS=Plasmodium berghei (strain Anka) OX=5823 GN=PBANKA_0818900 PE=3 SV=1; Heat shock protein 70 OS=Plasmodium berghei OX=5821 GN=PBK173_000161800 PE=3 SV=1			0	99	ATAGNTHLGGEDFDQR			0.00590644	1687.76	563.594	1687.76	563.592	3	15	1.1.1.914.12	9.65392	2137.8	1682.08	9.72	0.19	3762.91
2	61.43	61.5	67.9	56.68	54.84	tr|A0A509AJG0|A0A509AJG0_PLABA; tr|A0A122I5H3|A0A122I5H3_PLABE	Endoplasmic reticulum chaperone BiP, putative OS=Plasmodium berghei (strain Anka) OX=5823 GN=PBANKA_0818900 PE=3 SV=1; Heat shock protein 70 OS=Plasmodium berghei OX=5821 GN=PBK173_000161800 PE=3 SV=1			0	99	ATAGNTHLGGEDFDQR			0.00590644	1687.76	563.594	1687.76	563.592	3	11	1.1.1.918.9	9.75755	2137.8	1697.74	9.72	0.19	3182.1
2	61.43	61.5	67.9	56.68	54.84	tr|A0A509AJG0|A0A509AJG0_PLABA; tr|A0A122I5H3|A0A122I5H3_PLABE	Endoplasmic reticulum chaperone BiP, putative OS=Plasmodium berghei (strain Anka) OX=5823 GN=PBANKA_0818900 PE=3 SV=1; Heat shock protein 70 OS=Plasmodium berghei OX=5821 GN=PBK173_000161800 PE=3 SV=1			0	99	DAGAIAGLNIVR			-0.000851597	1168.66	585.335	1168.66	585.336	2	20	1.1.1.1354.2	21.3893	50265.3	47331.8	21.41	0.16	30706.1
2	61.43	61.5	67.9	56.68	54.84	tr|A0A509AJG0|A0A509AJG0_PLABA; tr|A0A122I5H3|A0A122I5H3_PLABE	Endoplasmic reticulum chaperone BiP, putative OS=Plasmodium berghei (strain Anka) OX=5823 GN=PBANKA_0818900 PE=3 SV=1; Heat shock protein 70 OS=Plasmodium berghei OX=5821 GN=PBK173_000161800 PE=3 SV=1			0	99	DAGAIAGLNIVR			-0.000851597	1168.66	585.335	1168.66	585.336	2	20	1.1.1.1357.6	21.475	50265.3	33818.3	21.41	0.16	22851
2	61.43	61.5	67.9	56.68	54.84	tr|A0A509AJG0|A0A509AJG0_PLABA; tr|A0A122I5H3|A0A122I5H3_PLABE	Endoplasmic reticulum chaperone BiP, putative OS=Plasmodium berghei (strain Anka) OX=5823 GN=PBANKA_0818900 PE=3 SV=1; Heat shock protein 70 OS=Plasmodium berghei OX=5821 GN=PBK173_000161800 PE=3 SV=1			0	99	DAGAIAGLNIVR			-0.000851597	1168.66	585.335	1168.66	585.336	2	18	1.1.1.1360.6	21.5553	50265.3	8656.19	21.41	0.16	7935.08
2	61.43	61.5	67.9	56.68	54.84	tr|A0A509AJG0|A0A509AJG0_PLABA; tr|A0A122I5H3|A0A122I5H3_PLABE	Endoplasmic reticulum chaperone BiP, putative OS=Plasmodium berghei (strain Anka) OX=5823 GN=PBANKA_0818900 PE=3 SV=1; Heat shock protein 70 OS=Plasmodium berghei OX=5821 GN=PBK173_000161800 PE=3 SV=1			0	99	DAGAIAGLNIVR			-0.000851597	1168.66	585.335	1168.66	585.336	2	14	1.1.1.1350.7	21.2886	50265.3	10365.9	21.41	0.16	10865.6
2	61.43	61.5	67.9	56.68	54.84	tr|A0A509AJG0|A0A509AJG0_PLABA; tr|A0A122I5H3|A0A122I5H3_PLABE	Endoplasmic reticulum chaperone BiP, putative OS=Plasmodium berghei (strain Anka) OX=5823 GN=PBANKA_0818900 PE=3 SV=1; Heat shock protein 70 OS=Plasmodium berghei OX=5821 GN=PBK173_000161800 PE=3 SV=1			0	56.39	DAGAIAGLNIVR			-0.000851597	1168.66	585.335	1168.66	585.336	2	12	1.1.1.1356.8	21.4507	50265.3	42752.6	21.41	0.16	18304.6
2	61.43	61.5	67.9	56.68	54.84	tr|A0A509AJG0|A0A509AJG0_PLABA; tr|A0A122I5H3|A0A122I5H3_PLABE	Endoplasmic reticulum chaperone BiP, putative OS=Plasmodium berghei (strain Anka) OX=5823 GN=PBANKA_0818900 PE=3 SV=1; Heat shock protein 70 OS=Plasmodium berghei OX=5821 GN=PBK173_000161800 PE=3 SV=1			0	16.21	DAGAIAGLNIVR			-0.000851597	1168.66	585.335	1168.66	585.336	2	12	1.1.1.1353.5	21.3663	50265.3	39758.8	21.41	0.16	23103.4
2	61.43	61.5	67.9	56.68	54.84	tr|A0A509AJG0|A0A509AJG0_PLABA; tr|A0A122I5H3|A0A122I5H3_PLABE	Endoplasmic reticulum chaperone BiP, putative OS=Plasmodium berghei (strain Anka) OX=5823 GN=PBANKA_0818900 PE=3 SV=1; Heat shock protein 70 OS=Plasmodium berghei OX=5821 GN=PBK173_000161800 PE=3 SV=1			0	99	DKPTTFAPEQISAMVLEK			-0.00879209	2004.02	669.012	2004.02	669.015	3	23	1.1.1.1484.9	24.8862	15992.4	11971	24.98	0.29	13880.8
2	61.43	61.5	67.9	56.68	54.84	tr|A0A509AJG0|A0A509AJG0_PLABA; tr|A0A122I5H3|A0A122I5H3_PLABE	Endoplasmic reticulum chaperone BiP, putative OS=Plasmodium berghei (strain Anka) OX=5823 GN=PBANKA_0818900 PE=3 SV=1; Heat shock protein 70 OS=Plasmodium berghei OX=5821 GN=PBK173_000161800 PE=3 SV=1			0	99	DKPTTFAPEQISAMVLEK			-0.00879209	2004.02	669.012	2004.02	669.015	3	24	1.1.1.1487.9	24.966	15992.4	15433.3	24.98	0.29	17495.2
2	61.43	61.5	67.9	56.68	54.84	tr|A0A509AJG0|A0A509AJG0_PLABA; tr|A0A122I5H3|A0A122I5H3_PLABE	Endoplasmic reticulum chaperone BiP, putative OS=Plasmodium berghei (strain Anka) OX=5823 GN=PBANKA_0818900 PE=3 SV=1; Heat shock protein 70 OS=Plasmodium berghei OX=5821 GN=PBK173_000161800 PE=3 SV=1			0	99	DKPTTFAPEQISAMVLEK			-0.00922425	2004.02	1003.01	2004.02	1003.02	2	24	1.1.1.1490.15	25.0541	6190.6	4094.04	24.95	0.16	6278.12
2	61.43	61.5	67.9	56.68	54.84	tr|A0A509AJG0|A0A509AJG0_PLABA; tr|A0A122I5H3|A0A122I5H3_PLABE	Endoplasmic reticulum chaperone BiP, putative OS=Plasmodium berghei (strain Anka) OX=5823 GN=PBANKA_0818900 PE=3 SV=1; Heat shock protein 70 OS=Plasmodium berghei OX=5821 GN=PBK173_000161800 PE=3 SV=1			0	99	DKPTTFAPEQISAMVLEK			-0.00879209	2004.02	669.012	2004.02	669.015	3	18	1.1.1.1491.10	25.0739	15992.4	9945.03	24.98	0.29	13162.4
2	61.43	61.5	67.9	56.68	54.84	tr|A0A509AJG0|A0A509AJG0_PLABA; tr|A0A122I5H3|A0A122I5H3_PLABE	Endoplasmic reticulum chaperone BiP, putative OS=Plasmodium berghei (strain Anka) OX=5823 GN=PBANKA_0818900 PE=3 SV=1; Heat shock protein 70 OS=Plasmodium berghei OX=5821 GN=PBK173_000161800 PE=3 SV=1			0	99	DKPTTFAPEQISAMVLEK			-0.00879209	2004.02	669.012	2004.02	669.015	3	21	1.1.1.1492.8	25.098	15992.4	8491.79	24.98	0.29	11743.7
2	61.43	61.5	67.9	56.68	54.84	tr|A0A509AJG0|A0A509AJG0_PLABA; tr|A0A122I5H3|A0A122I5H3_PLABE	Endoplasmic reticulum chaperone BiP, putative OS=Plasmodium berghei (strain Anka) OX=5823 GN=PBANKA_0818900 PE=3 SV=1; Heat shock protein 70 OS=Plasmodium berghei OX=5821 GN=PBK173_000161800 PE=3 SV=1			0	99	DKPTTFAPEQISAMVLEK			-0.00922425	2004.02	1003.01	2004.02	1003.02	2	17	1.1.1.1487.16	24.9754	6190.6	5802.62	24.95	0.16	6087.74
2	61.43	61.5	67.9	56.68	54.84	tr|A0A509AJG0|A0A509AJG0_PLABA; tr|A0A122I5H3|A0A122I5H3_PLABE	Endoplasmic reticulum chaperone BiP, putative OS=Plasmodium berghei (strain Anka) OX=5823 GN=PBANKA_0818900 PE=3 SV=1; Heat shock protein 70 OS=Plasmodium berghei OX=5821 GN=PBK173_000161800 PE=3 SV=1			0	99	DKPTTFAPEQISAMVLEK			-0.00879209	2004.02	669.012	2004.02	669.015	3	16	1.1.1.1483.9	24.8595	15992.4	10597.8	24.98	0.29	7214.07
2	61.43	61.5	67.9	56.68	54.84	tr|A0A509AJG0|A0A509AJG0_PLABA; tr|A0A122I5H3|A0A122I5H3_PLABE	Endoplasmic reticulum chaperone BiP, putative OS=Plasmodium berghei (strain Anka) OX=5823 GN=PBANKA_0818900 PE=3 SV=1; Heat shock protein 70 OS=Plasmodium berghei OX=5821 GN=PBK173_000161800 PE=3 SV=1			0	99	EAEDWLNNNSNADSEALKQK			0.00880459	2275.04	759.355	2275.04	759.352	3	22	1.1.1.1150.15	15.9466	11892.6	9855.65	15.9	0.13	14211.8
2	61.43	61.5	67.9	56.68	54.84	tr|A0A509AJG0|A0A509AJG0_PLABA; tr|A0A122I5H3|A0A122I5H3_PLABE	Endoplasmic reticulum chaperone BiP, putative OS=Plasmodium berghei (strain Anka) OX=5823 GN=PBANKA_0818900 PE=3 SV=1; Heat shock protein 70 OS=Plasmodium berghei OX=5821 GN=PBK173_000161800 PE=3 SV=1			0	99	EIAQSFLGKPVK			0.0018027	1315.75	658.883	1315.75	658.882	2	19	1.1.1.1136.15	15.5724	6374.58	6154.81	15.58	0.35	9378.7
2	61.43	61.5	67.9	56.68	54.84	tr|A0A509AJG0|A0A509AJG0_PLABA; tr|A0A122I5H3|A0A122I5H3_PLABE	Endoplasmic reticulum chaperone BiP, putative OS=Plasmodium berghei (strain Anka) OX=5823 GN=PBANKA_0818900 PE=3 SV=1; Heat shock protein 70 OS=Plasmodium berghei OX=5821 GN=PBK173_000161800 PE=3 SV=1			0	99	EIAQSFLGKPVK			-0.000380326	1315.75	439.591	1315.75	439.591	3	10	1.1.1.1139.5	15.6386	8758.03	8436.6	15.58	0.35	6324.21
2	61.43	61.5	67.9	56.68	54.84	tr|A0A509AJG0|A0A509AJG0_PLABA; tr|A0A122I5H3|A0A122I5H3_PLABE	Endoplasmic reticulum chaperone BiP, putative OS=Plasmodium berghei (strain Anka) OX=5823 GN=PBANKA_0818900 PE=3 SV=1; Heat shock protein 70 OS=Plasmodium berghei OX=5821 GN=PBK173_000161800 PE=3 SV=1			0	93.97	EIAQSFLGKPVK			-0.000380326	1315.75	439.591	1315.75	439.591	3	9	1.1.1.1142.2	15.7148	8758.03	7232.32	15.58	0.35	4750.15
2	61.43	61.5	67.9	56.68	54.84	tr|A0A509AJG0|A0A509AJG0_PLABA; tr|A0A122I5H3|A0A122I5H3_PLABE	Endoplasmic reticulum chaperone BiP, putative OS=Plasmodium berghei (strain Anka) OX=5823 GN=PBANKA_0818900 PE=3 SV=1; Heat shock protein 70 OS=Plasmodium berghei OX=5821 GN=PBK173_000161800 PE=3 SV=1			0	99	EVEAICQPIIVK	Carbamyl(C)@6; Methyl(Q)@7	Methyl(Q)@624	0.00233064	1397.76	699.888	1397.76	699.887	2	17	1.1.1.1266.14	19.0431	16879.5	16659.4	19.05	0.13	12751.8
2	61.43	61.5	67.9	56.68	54.84	tr|A0A509AJG0|A0A509AJG0_PLABA; tr|A0A122I5H3|A0A122I5H3_PLABE	Endoplasmic reticulum chaperone BiP, putative OS=Plasmodium berghei (strain Anka) OX=5823 GN=PBANKA_0818900 PE=3 SV=1; Heat shock protein 70 OS=Plasmodium berghei OX=5821 GN=PBK173_000161800 PE=3 SV=1			0	90.46	EVEAICQPIIVK	Carbamyl(C)@6; Methyl(Q)@7	Methyl(Q)@624	0.00233064	1397.76	699.888	1397.76	699.887	2	15	1.1.1.1269.15	19.1252	16879.5	5422.16	19.05	0.13	8472.11
2	61.43	61.5	67.9	56.68	54.84	tr|A0A509AJG0|A0A509AJG0_PLABA; tr|A0A122I5H3|A0A122I5H3_PLABE	Endoplasmic reticulum chaperone BiP, putative OS=Plasmodium berghei (strain Anka) OX=5823 GN=PBANKA_0818900 PE=3 SV=1; Heat shock protein 70 OS=Plasmodium berghei OX=5821 GN=PBK173_000161800 PE=3 SV=1			0	98.99	IINEPTAAALAY			0.0308002	1245.69	623.853	1245.66	623.838	2	15	1.1.1.1347.11	21.2128	165048	16969.2	21.36	0.16	13281.1
2	61.43	61.5	67.9	56.68	54.84	tr|A0A509AJG0|A0A509AJG0_PLABA; tr|A0A122I5H3|A0A122I5H3_PLABE	Endoplasmic reticulum chaperone BiP, putative OS=Plasmodium berghei (strain Anka) OX=5823 GN=PBANKA_0818900 PE=3 SV=1; Heat shock protein 70 OS=Plasmodium berghei OX=5821 GN=PBK173_000161800 PE=3 SV=1			0	95.88	IINEPTAAALAY			0.00931555	1245.67	623.842	1245.66	623.838	2	13	1.1.1.1377.8	22.0122	6917.33	6749.85	22	0.35	5840.71
2	61.43	61.5	67.9	56.68	54.84	tr|A0A509AJG0|A0A509AJG0_PLABA; tr|A0A122I5H3|A0A122I5H3_PLABE	Endoplasmic reticulum chaperone BiP, putative OS=Plasmodium berghei (strain Anka) OX=5823 GN=PBANKA_0818900 PE=3 SV=1; Heat shock protein 70 OS=Plasmodium berghei OX=5821 GN=PBK173_000161800 PE=3 SV=1			0	27.98	IINEPTAAALAY			0.00931555	1245.67	623.842	1245.66	623.838	2	10	1.1.1.1379.7	22.064	6917.33	5889.53	22	0.35	6902.22
2	61.43	61.5	67.9	56.68	54.84	tr|A0A509AJG0|A0A509AJG0_PLABA; tr|A0A122I5H3|A0A122I5H3_PLABE	Endoplasmic reticulum chaperone BiP, putative OS=Plasmodium berghei (strain Anka) OX=5823 GN=PBANKA_0818900 PE=3 SV=1; Heat shock protein 70 OS=Plasmodium berghei OX=5821 GN=PBK173_000161800 PE=3 SV=1			0	99	IINEPTAAALAYGLDKK			-0.00762319	1786.98	596.666	1786.98	596.668	3	25	1.1.1.1328.7	20.6989	49893.4	48098	20.72	0.19	37678.1
2	61.43	61.5	67.9	56.68	54.84	tr|A0A509AJG0|A0A509AJG0_PLABA; tr|A0A122I5H3|A0A122I5H3_PLABE	Endoplasmic reticulum chaperone BiP, putative OS=Plasmodium berghei (strain Anka) OX=5823 GN=PBANKA_0818900 PE=3 SV=1; Heat shock protein 70 OS=Plasmodium berghei OX=5821 GN=PBK173_000161800 PE=3 SV=1			0	99	IINEPTAAALAYGLDKK			-0.00762319	1786.98	596.666	1786.98	596.668	3	25	1.1.1.1331.6	20.7772	49893.4	43927.9	20.72	0.19	31067.6
2	61.43	61.5	67.9	56.68	54.84	tr|A0A509AJG0|A0A509AJG0_PLABA; tr|A0A122I5H3|A0A122I5H3_PLABE	Endoplasmic reticulum chaperone BiP, putative OS=Plasmodium berghei (strain Anka) OX=5823 GN=PBANKA_0818900 PE=3 SV=1; Heat shock protein 70 OS=Plasmodium berghei OX=5821 GN=PBK173_000161800 PE=3 SV=1			0	99	IINEPTAAALAYGLDKK			-0.00762319	1786.98	596.666	1786.98	596.668	3	22	1.1.1.1334.6	20.8572	49893.4	20385.8	20.72	0.19	17194.8
2	61.43	61.5	67.9	56.68	54.84	tr|A0A509AJG0|A0A509AJG0_PLABA; tr|A0A122I5H3|A0A122I5H3_PLABE	Endoplasmic reticulum chaperone BiP, putative OS=Plasmodium berghei (strain Anka) OX=5823 GN=PBANKA_0818900 PE=3 SV=1; Heat shock protein 70 OS=Plasmodium berghei OX=5821 GN=PBK173_000161800 PE=3 SV=1			0	99	IINEPTAAALAYGLDKK			-0.00762319	1786.98	596.666	1786.98	596.668	3	22	1.1.1.1337.8	20.9405	49893.4	7839.83	20.72	0.19	10093.9
2	61.43	61.5	67.9	56.68	54.84	tr|A0A509AJG0|A0A509AJG0_PLABA; tr|A0A122I5H3|A0A122I5H3_PLABE	Endoplasmic reticulum chaperone BiP, putative OS=Plasmodium berghei (strain Anka) OX=5823 GN=PBANKA_0818900 PE=3 SV=1; Heat shock protein 70 OS=Plasmodium berghei OX=5821 GN=PBK173_000161800 PE=3 SV=1			0	99	IINEPTAAALAYGLDKK			-0.00762319	1786.98	596.666	1786.98	596.668	3	17	1.1.1.1341.8	21.0478	49893.4	2545.18	20.72	0.19	6906.38
2	61.43	61.5	67.9	56.68	54.84	tr|A0A509AJG0|A0A509AJG0_PLABA; tr|A0A122I5H3|A0A122I5H3_PLABE	Endoplasmic reticulum chaperone BiP, putative OS=Plasmodium berghei (strain Anka) OX=5823 GN=PBANKA_0818900 PE=3 SV=1; Heat shock protein 70 OS=Plasmodium berghei OX=5821 GN=PBK173_000161800 PE=3 SV=1			0	99	IINEPTAAALAYGLDKK	Formyl(K)@17		0.00964444	1814.99	606.003	1814.98	606	3	23	1.1.1.1350.11	21.2939	23415.5	19537.3	21.31	0.11	20466.6
2	61.43	61.5	67.9	56.68	54.84	tr|A0A509AJG0|A0A509AJG0_PLABA; tr|A0A122I5H3|A0A122I5H3_PLABE	Endoplasmic reticulum chaperone BiP, putative OS=Plasmodium berghei (strain Anka) OX=5823 GN=PBANKA_0818900 PE=3 SV=1; Heat shock protein 70 OS=Plasmodium berghei OX=5821 GN=PBK173_000161800 PE=3 SV=1			0	99	IINEPTAAALAYGLDKK	Delta:H(4)C(2)(K)@17		-0.0267411	1814.99	606.003	1815.01	606.012	3	22	1.1.1.1353.7	21.369	23415.5	18749.8	21.31	0.11	22172.3
2	61.43	61.5	67.9	56.68	54.84	tr|A0A509AJG0|A0A509AJG0_PLABA; tr|A0A122I5H3|A0A122I5H3_PLABE	Endoplasmic reticulum chaperone BiP, putative OS=Plasmodium berghei (strain Anka) OX=5823 GN=PBANKA_0818900 PE=3 SV=1; Heat shock protein 70 OS=Plasmodium berghei OX=5821 GN=PBK173_000161800 PE=3 SV=1			0	53.13	IINEPTAAALAYGLDKK	Formyl(K)@17		0.00964444	1814.99	606.003	1814.98	606	3	22	1.1.1.1353.7	21.369	23415.5	18749.8	21.31	0.11	22172.3
2	61.43	61.5	67.9	56.68	54.84	tr|A0A509AJG0|A0A509AJG0_PLABA; tr|A0A122I5H3|A0A122I5H3_PLABE	Endoplasmic reticulum chaperone BiP, putative OS=Plasmodium berghei (strain Anka) OX=5823 GN=PBANKA_0818900 PE=3 SV=1; Heat shock protein 70 OS=Plasmodium berghei OX=5821 GN=PBK173_000161800 PE=3 SV=1			0	99	IQQIIKDFFNGKEPNR			-0.000933683	1946.04	487.516	1946.04	487.517	4	19	1.1.1.1321.3	20.5069	26098.9	22343.3	20.48	0.08	15492.5
2	61.43	61.5	67.9	56.68	54.84	tr|A0A509AJG0|A0A509AJG0_PLABA; tr|A0A122I5H3|A0A122I5H3_PLABE	Endoplasmic reticulum chaperone BiP, putative OS=Plasmodium berghei (strain Anka) OX=5823 GN=PBANKA_0818900 PE=3 SV=1; Heat shock protein 70 OS=Plasmodium berghei OX=5821 GN=PBK173_000161800 PE=3 SV=1			0	99	IQQIIKDFFNGKEPNR	Deamidated(N)@10		0.0099331	1947.03	487.765	1947.02	487.763	4	16	1.1.1.1325.4	20.6151	16657.1	6422.41	20.53	0.13	6661.67
2	61.43	61.5	67.9	56.68	54.84	tr|A0A509AJG0|A0A509AJG0_PLABA; tr|A0A122I5H3|A0A122I5H3_PLABE	Endoplasmic reticulum chaperone BiP, putative OS=Plasmodium berghei (strain Anka) OX=5823 GN=PBANKA_0818900 PE=3 SV=1; Heat shock protein 70 OS=Plasmodium berghei OX=5821 GN=PBK173_000161800 PE=3 SV=1			0	99	ITPSYVSFVDGER			0.000304139	1468.72	735.367	1468.72	735.367	2	19	1.1.1.1349.13	21.2696	49465.7	40980.9	21.31	0.13	27416.9
2	61.43	61.5	67.9	56.68	54.84	tr|A0A509AJG0|A0A509AJG0_PLABA; tr|A0A122I5H3|A0A122I5H3_PLABE	Endoplasmic reticulum chaperone BiP, putative OS=Plasmodium berghei (strain Anka) OX=5823 GN=PBANKA_0818900 PE=3 SV=1; Heat shock protein 70 OS=Plasmodium berghei OX=5821 GN=PBK173_000161800 PE=3 SV=1			0	99	ITPSYVSFVDGER			0.000304139	1468.72	735.367	1468.72	735.367	2	17	1.1.1.1352.15	21.353	49465.7	40408.5	21.31	0.13	27374.6
2	61.43	61.5	67.9	56.68	54.84	tr|A0A509AJG0|A0A509AJG0_PLABA; tr|A0A122I5H3|A0A122I5H3_PLABE	Endoplasmic reticulum chaperone BiP, putative OS=Plasmodium berghei (strain Anka) OX=5823 GN=PBANKA_0818900 PE=3 SV=1; Heat shock protein 70 OS=Plasmodium berghei OX=5821 GN=PBK173_000161800 PE=3 SV=1			0	99	ITPSYVSFVDGER			0.000304139	1468.72	735.367	1468.72	735.367	2	14	1.1.1.1355.13	21.4308	49465.7	15285.6	21.31	0.13	12062.8
2	61.43	61.5	67.9	56.68	54.84	tr|A0A509AJG0|A0A509AJG0_PLABA; tr|A0A122I5H3|A0A122I5H3_PLABE	Endoplasmic reticulum chaperone BiP, putative OS=Plasmodium berghei (strain Anka) OX=5823 GN=PBANKA_0818900 PE=3 SV=1; Heat shock protein 70 OS=Plasmodium berghei OX=5821 GN=PBK173_000161800 PE=3 SV=1			0	99	ITPSYVSFVDGERK			-0.00268876	1596.81	533.278	1596.81	533.279	3	14	1.1.1.1251.10	18.6333	16118	12330.5	18.59	0.16	12017.6
2	61.43	61.5	67.9	56.68	54.84	tr|A0A509AJG0|A0A509AJG0_PLABA; tr|A0A122I5H3|A0A122I5H3_PLABE	Endoplasmic reticulum chaperone BiP, putative OS=Plasmodium berghei (strain Anka) OX=5823 GN=PBANKA_0818900 PE=3 SV=1; Heat shock protein 70 OS=Plasmodium berghei OX=5821 GN=PBK173_000161800 PE=3 SV=1			0	99	ITPSYVSFVDGERK			-0.00268876	1596.81	533.278	1596.81	533.279	3	12	1.1.1.1255.6	18.7357	16118	2005.12	18.59	0.16	5459.24
2	61.43	61.5	67.9	56.68	54.84	tr|A0A509AJG0|A0A509AJG0_PLABA; tr|A0A122I5H3|A0A122I5H3_PLABE	Endoplasmic reticulum chaperone BiP, putative OS=Plasmodium berghei (strain Anka) OX=5823 GN=PBANKA_0818900 PE=3 SV=1; Heat shock protein 70 OS=Plasmodium berghei OX=5821 GN=PBK173_000161800 PE=3 SV=1			0	99	ITPSYVSFVDGERK			-0.00268876	1596.81	533.278	1596.81	533.279	3	13	1.1.1.1248.9	18.5512	16118	15402.2	18.59	0.16	16211.6
2	61.43	61.5	67.9	56.68	54.84	tr|A0A509AJG0|A0A509AJG0_PLABA; tr|A0A122I5H3|A0A122I5H3_PLABE	Endoplasmic reticulum chaperone BiP, putative OS=Plasmodium berghei (strain Anka) OX=5823 GN=PBANKA_0818900 PE=3 SV=1; Heat shock protein 70 OS=Plasmodium berghei OX=5821 GN=PBK173_000161800 PE=3 SV=1			0	17.15	ITPSYVSFVDGERK	Lys-loss@C-term		0.000304138	1468.72	735.367	1468.72	735.367	2	17	1.1.1.1346.12	21.187	49465.7	9459.38	21.31	0.13	8721.07
2	61.43	61.5	67.9	56.68	54.84	tr|A0A509AJG0|A0A509AJG0_PLABA; tr|A0A122I5H3|A0A122I5H3_PLABE	Endoplasmic reticulum chaperone BiP, putative OS=Plasmodium berghei (strain Anka) OX=5823 GN=PBANKA_0818900 PE=3 SV=1; Heat shock protein 70 OS=Plasmodium berghei OX=5821 GN=PBK173_000161800 PE=3 SV=1			0	63.24	LKEVEAICQPIIVK	Methyl(I)@7; Carbamyl(C)@8	Methyl(I)@622	-0.000117732	1638.94	820.476	1638.94	820.476	2	21	1.1.1.1240.15	18.3451	16023.6	6670.29	18.27	0.11	9178.8
2	61.43	61.5	67.9	56.68	54.84	tr|A0A509AJG0|A0A509AJG0_PLABA; tr|A0A122I5H3|A0A122I5H3_PLABE	Endoplasmic reticulum chaperone BiP, putative OS=Plasmodium berghei (strain Anka) OX=5823 GN=PBANKA_0818900 PE=3 SV=1; Heat shock protein 70 OS=Plasmodium berghei OX=5821 GN=PBK173_000161800 PE=3 SV=1			0	99	MINDAEKFADEDKNLR			0.00131604	1907.91	477.984	1907.9	477.983	4	21	1.1.1.1086.5	14.2315	44503.7	42547.6	14.25	0.13	46514.1
2	61.43	61.5	67.9	56.68	54.84	tr|A0A509AJG0|A0A509AJG0_PLABA; tr|A0A122I5H3|A0A122I5H3_PLABE	Endoplasmic reticulum chaperone BiP, putative OS=Plasmodium berghei (strain Anka) OX=5823 GN=PBANKA_0818900 PE=3 SV=1; Heat shock protein 70 OS=Plasmodium berghei OX=5821 GN=PBK173_000161800 PE=3 SV=1			0	99	MINDAEKFADEDKNLR			-0.00101153	1907.9	636.975	1907.9	636.976	3	26	1.1.1.1086.12	14.2408	21326.9	20992.9	14.25	0.11	23173.6
2	61.43	61.5	67.9	56.68	54.84	tr|A0A509AJG0|A0A509AJG0_PLABA; tr|A0A122I5H3|A0A122I5H3_PLABE	Endoplasmic reticulum chaperone BiP, putative OS=Plasmodium berghei (strain Anka) OX=5823 GN=PBANKA_0818900 PE=3 SV=1; Heat shock protein 70 OS=Plasmodium berghei OX=5821 GN=PBK173_000161800 PE=3 SV=1			0	99	MINDAEKFADEDKNLR			0.00131604	1907.91	477.984	1907.9	477.983	4	20	1.1.1.1089.6	14.3133	44503.7	28285.2	14.25	0.13	32175.2
2	61.43	61.5	67.9	56.68	54.84	tr|A0A509AJG0|A0A509AJG0_PLABA; tr|A0A122I5H3|A0A122I5H3_PLABE	Endoplasmic reticulum chaperone BiP, putative OS=Plasmodium berghei (strain Anka) OX=5823 GN=PBANKA_0818900 PE=3 SV=1; Heat shock protein 70 OS=Plasmodium berghei OX=5821 GN=PBK173_000161800 PE=3 SV=1			0	99	MINDAEKFADEDKNLR			0.00131604	1907.91	477.984	1907.9	477.983	4	19	1.1.1.1092.6	14.3941	44503.7	10065.7	14.25	0.13	15000.4
2	61.43	61.5	67.9	56.68	54.84	tr|A0A509AJG0|A0A509AJG0_PLABA; tr|A0A122I5H3|A0A122I5H3_PLABE	Endoplasmic reticulum chaperone BiP, putative OS=Plasmodium berghei (strain Anka) OX=5823 GN=PBANKA_0818900 PE=3 SV=1; Heat shock protein 70 OS=Plasmodium berghei OX=5821 GN=PBK173_000161800 PE=3 SV=1			0	99	MINDAEKFADEDKNLR			0.00131604	1907.91	477.984	1907.9	477.983	4	17	1.1.1.1095.4	14.4722	44503.7	4187.83	14.25	0.13	7827.6
2	61.43	61.5	67.9	56.68	54.84	tr|A0A509AJG0|A0A509AJG0_PLABA; tr|A0A122I5H3|A0A122I5H3_PLABE	Endoplasmic reticulum chaperone BiP, putative OS=Plasmodium berghei (strain Anka) OX=5823 GN=PBANKA_0818900 PE=3 SV=1; Heat shock protein 70 OS=Plasmodium berghei OX=5821 GN=PBK173_000161800 PE=3 SV=1			0	99	MINDAEKFADEDKNLR			-0.00101153	1907.9	636.975	1907.9	636.976	3	15	1.1.1.1094.14	14.4586	21326.9	1916.01	14.25	0.11	6432.56
2	61.43	61.5	67.9	56.68	54.84	tr|A0A509AJG0|A0A509AJG0_PLABA; tr|A0A122I5H3|A0A122I5H3_PLABE	Endoplasmic reticulum chaperone BiP, putative OS=Plasmodium berghei (strain Anka) OX=5823 GN=PBANKA_0818900 PE=3 SV=1; Heat shock protein 70 OS=Plasmodium berghei OX=5821 GN=PBK173_000161800 PE=3 SV=1			0	98.2	MINDAEKFADEDKNLR			-0.00101153	1907.9	636.975	1907.9	636.976	3	16	1.1.1.1088.15	14.2983	21326.9	15547.6	14.25	0.11	13261.7
2	61.43	61.5	67.9	56.68	54.84	tr|A0A509AJG0|A0A509AJG0_PLABA; tr|A0A122I5H3|A0A122I5H3_PLABE	Endoplasmic reticulum chaperone BiP, putative OS=Plasmodium berghei (strain Anka) OX=5823 GN=PBANKA_0818900 PE=3 SV=1; Heat shock protein 70 OS=Plasmodium berghei OX=5821 GN=PBK173_000161800 PE=3 SV=1			0	95.87	MKEIAQSFLGK	Deamidated(Q)@6		-0.00424191	1251.65	418.224	1251.65	418.225	3	14	1.1.1.1098.2	14.5504	11301.9	11201.1	14.57	0.08	14666.2
2	61.43	61.5	67.9	56.68	54.84	tr|A0A509AJG0|A0A509AJG0_PLABA; tr|A0A122I5H3|A0A122I5H3_PLABE	Endoplasmic reticulum chaperone BiP, putative OS=Plasmodium berghei (strain Anka) OX=5823 GN=PBANKA_0818900 PE=3 SV=1; Heat shock protein 70 OS=Plasmodium berghei OX=5821 GN=PBK173_000161800 PE=3 SV=1			0	99	NAVVTVPAYFNDAQR			0.000666142	1663.83	832.923	1663.83	832.923	2	20	1.1.1.1338.15	20.9768	37205.4	9351.9	21.09	0.13	12871.1
2	61.43	61.5	67.9	56.68	54.84	tr|A0A509AJG0|A0A509AJG0_PLABA; tr|A0A122I5H3|A0A122I5H3_PLABE	Endoplasmic reticulum chaperone BiP, putative OS=Plasmodium berghei (strain Anka) OX=5823 GN=PBANKA_0818900 PE=3 SV=1; Heat shock protein 70 OS=Plasmodium berghei OX=5821 GN=PBK173_000161800 PE=3 SV=1			0	99	NAVVTVPAYFNDAQR			0.000666142	1663.83	832.923	1663.83	832.923	2	19	1.1.1.1344.16	21.1388	37205.4	30431.7	21.09	0.13	26259.1
2	61.43	61.5	67.9	56.68	54.84	tr|A0A509AJG0|A0A509AJG0_PLABA; tr|A0A122I5H3|A0A122I5H3_PLABE	Endoplasmic reticulum chaperone BiP, putative OS=Plasmodium berghei (strain Anka) OX=5823 GN=PBANKA_0818900 PE=3 SV=1; Heat shock protein 70 OS=Plasmodium berghei OX=5821 GN=PBK173_000161800 PE=3 SV=1			0	99	NAVVTVPAYFNDAQR			0.000666142	1663.83	832.923	1663.83	832.923	2	18	1.1.1.1347.15	21.2182	37205.4	13007.7	21.09	0.13	12513.3
2	61.43	61.5	67.9	56.68	54.84	tr|A0A509AJG0|A0A509AJG0_PLABA; tr|A0A122I5H3|A0A122I5H3_PLABE	Endoplasmic reticulum chaperone BiP, putative OS=Plasmodium berghei (strain Anka) OX=5823 GN=PBANKA_0818900 PE=3 SV=1; Heat shock protein 70 OS=Plasmodium berghei OX=5821 GN=PBK173_000161800 PE=3 SV=1			0	99	NGRVEILNNDLGNR			0.00164094	1582.82	528.614	1582.82	528.613	3	19	1.1.1.1085.10	14.2111	14734.3	11883.6	14.27	0.11	22360.8
2	61.43	61.5	67.9	56.68	54.84	tr|A0A509AJG0|A0A509AJG0_PLABA; tr|A0A122I5H3|A0A122I5H3_PLABE	Endoplasmic reticulum chaperone BiP, putative OS=Plasmodium berghei (strain Anka) OX=5823 GN=PBANKA_0818900 PE=3 SV=1; Heat shock protein 70 OS=Plasmodium berghei OX=5821 GN=PBK173_000161800 PE=3 SV=1			0	99	NGRVEILNNDLGNR	Deamidated(N)@1		0.00251823	1583.8	792.909	1583.8	792.908	2	23	1.1.1.1186.14	16.9078	6219.4	5107.4	16.94	0.11	8414.5
2	61.43	61.5	67.9	56.68	54.84	tr|A0A509AJG0|A0A509AJG0_PLABA; tr|A0A122I5H3|A0A122I5H3_PLABE	Endoplasmic reticulum chaperone BiP, putative OS=Plasmodium berghei (strain Anka) OX=5823 GN=PBANKA_0818900 PE=3 SV=1; Heat shock protein 70 OS=Plasmodium berghei OX=5821 GN=PBK173_000161800 PE=3 SV=1			0	99	NGRVEILNNDLGNR	Deamidated(N)@1		0.00251823	1583.8	792.909	1583.8	792.908	2	24	1.1.1.1189.15	16.9888	6219.4	4560.65	16.94	0.11	9250.26
2	61.43	61.5	67.9	56.68	54.84	tr|A0A509AJG0|A0A509AJG0_PLABA; tr|A0A122I5H3|A0A122I5H3_PLABE	Endoplasmic reticulum chaperone BiP, putative OS=Plasmodium berghei (strain Anka) OX=5823 GN=PBANKA_0818900 PE=3 SV=1; Heat shock protein 70 OS=Plasmodium berghei OX=5821 GN=PBK173_000161800 PE=3 SV=1			0	99	NGRVEILNNDLGNR	Deamidated(N)@1		0.00251823	1583.8	792.909	1583.8	792.908	2	17	1.1.1.1190.15	17.0154	6219.4	3249.61	16.94	0.11	6327.33
2	61.43	61.5	67.9	56.68	54.84	tr|A0A509AJG0|A0A509AJG0_PLABA; tr|A0A122I5H3|A0A122I5H3_PLABE	Endoplasmic reticulum chaperone BiP, putative OS=Plasmodium berghei (strain Anka) OX=5823 GN=PBANKA_0818900 PE=3 SV=1; Heat shock protein 70 OS=Plasmodium berghei OX=5821 GN=PBK173_000161800 PE=3 SV=1			0	72.29	NGRVEILNNDLGNR			0.00164094	1582.82	528.614	1582.82	528.613	3	11	1.1.1.1085.11	14.2124	14734.3	12048.3	14.27	0.11	7447.42
2	61.43	61.5	67.9	56.68	54.84	tr|A0A509AJG0|A0A509AJG0_PLABA; tr|A0A122I5H3|A0A122I5H3_PLABE	Endoplasmic reticulum chaperone BiP, putative OS=Plasmodium berghei (strain Anka) OX=5823 GN=PBANKA_0818900 PE=3 SV=1; Heat shock protein 70 OS=Plasmodium berghei OX=5821 GN=PBK173_000161800 PE=3 SV=1			0	17.77	NGRVEILNNDLGNR	Deamidated(R)@3	Deamidated(R)@49	0.00251822	1583.8	792.909	1583.8	792.908	2	17	1.1.1.1190.15	17.0154	6219.4	3249.61	16.94	0.11	6327.33
2	61.43	61.5	67.9	56.68	54.84	tr|A0A509AJG0|A0A509AJG0_PLABA; tr|A0A122I5H3|A0A122I5H3_PLABE	Endoplasmic reticulum chaperone BiP, putative OS=Plasmodium berghei (strain Anka) OX=5823 GN=PBANKA_0818900 PE=3 SV=1; Heat shock protein 70 OS=Plasmodium berghei OX=5821 GN=PBK173_000161800 PE=3 SV=1			0	99	NLSVVHSTQIEIEDIIEGHNFSETLTR			-0.00196299	3080.54	771.142	3080.54	771.143	4	36	1.1.1.1674.6	29.9646	25340.3	25159.6	29.98	0.16	30261.9
2	61.43	61.5	67.9	56.68	54.84	tr|A0A509AJG0|A0A509AJG0_PLABA; tr|A0A122I5H3|A0A122I5H3_PLABE	Endoplasmic reticulum chaperone BiP, putative OS=Plasmodium berghei (strain Anka) OX=5823 GN=PBANKA_0818900 PE=3 SV=1; Heat shock protein 70 OS=Plasmodium berghei OX=5821 GN=PBK173_000161800 PE=3 SV=1			0	99	NLSVVHSTQIEIEDIIEGHNFSETLTR			-0.00196299	3080.54	771.142	3080.54	771.143	4	32	1.1.1.1677.7	30.0465	25340.3	16509.2	29.98	0.16	22690.5
2	61.43	61.5	67.9	56.68	54.84	tr|A0A509AJG0|A0A509AJG0_PLABA; tr|A0A122I5H3|A0A122I5H3_PLABE	Endoplasmic reticulum chaperone BiP, putative OS=Plasmodium berghei (strain Anka) OX=5823 GN=PBANKA_0818900 PE=3 SV=1; Heat shock protein 70 OS=Plasmodium berghei OX=5821 GN=PBK173_000161800 PE=3 SV=1			0	99	NLSVVHSTQIEIEDIIEGHNFSETLTR			-0.00196299	3080.54	771.142	3080.54	771.143	4	26	1.1.1.1680.7	30.1278	25340.3	5257.91	29.98	0.16	12243
2	61.43	61.5	67.9	56.68	54.84	tr|A0A509AJG0|A0A509AJG0_PLABA; tr|A0A122I5H3|A0A122I5H3_PLABE	Endoplasmic reticulum chaperone BiP, putative OS=Plasmodium berghei (strain Anka) OX=5823 GN=PBANKA_0818900 PE=3 SV=1; Heat shock protein 70 OS=Plasmodium berghei OX=5821 GN=PBK173_000161800 PE=3 SV=1			0	99	NNLDNYIQSMK			-0.00867139	1338.62	670.315	1338.62	670.319	2	17	1.1.1.1296.13	19.849	29256.1	28518.5	19.86	0.16	20123.7
2	61.43	61.5	67.9	56.68	54.84	tr|A0A509AJG0|A0A509AJG0_PLABA; tr|A0A122I5H3|A0A122I5H3_PLABE	Endoplasmic reticulum chaperone BiP, putative OS=Plasmodium berghei (strain Anka) OX=5823 GN=PBANKA_0818900 PE=3 SV=1; Heat shock protein 70 OS=Plasmodium berghei OX=5821 GN=PBK173_000161800 PE=3 SV=1			0	99	NNLDNYIQSMK			-0.00867139	1338.62	670.315	1338.62	670.319	2	16	1.1.1.1293.13	19.7687	29256.1	12973.1	19.86	0.16	13639.6
2	61.43	61.5	67.9	56.68	54.84	tr|A0A509AJG0|A0A509AJG0_PLABA; tr|A0A122I5H3|A0A122I5H3_PLABE	Endoplasmic reticulum chaperone BiP, putative OS=Plasmodium berghei (strain Anka) OX=5823 GN=PBANKA_0818900 PE=3 SV=1; Heat shock protein 70 OS=Plasmodium berghei OX=5821 GN=PBK173_000161800 PE=3 SV=1			0	90.97	NNLDNYIQSMK			-0.00867139	1338.62	670.315	1338.62	670.319	2	13	1.1.1.1304.14	20.0642	6394.82	2958.44	20.21	0.22	9227.94
2	61.43	61.5	67.9	56.68	54.84	tr|A0A509AJG0|A0A509AJG0_PLABA; tr|A0A122I5H3|A0A122I5H3_PLABE	Endoplasmic reticulum chaperone BiP, putative OS=Plasmodium berghei (strain Anka) OX=5823 GN=PBANKA_0818900 PE=3 SV=1; Heat shock protein 70 OS=Plasmodium berghei OX=5821 GN=PBK173_000161800 PE=3 SV=1			0	73.67	NNLDNYIQSMK	Deamidated(N)@1		-0.00207296	1339.61	670.81	1339.61	670.811	2	11	1.1.1.1389.13	22.3392	2245.08	1941.63	22.37	0.16	6486.26
2	61.43	61.5	67.9	56.68	54.84	tr|A0A509AJG0|A0A509AJG0_PLABA; tr|A0A122I5H3|A0A122I5H3_PLABE	Endoplasmic reticulum chaperone BiP, putative OS=Plasmodium berghei (strain Anka) OX=5823 GN=PBANKA_0818900 PE=3 SV=1; Heat shock protein 70 OS=Plasmodium berghei OX=5821 GN=PBK173_000161800 PE=3 SV=1			0	18.47	NNLDNYIQSMK	Deamidated(N)@2		-0.00207296	1339.61	670.81	1339.61	670.811	2	10	1.1.1.1389.13	22.3392	2245.08	1941.63	22.37	0.16	6486.26
2	61.43	61.5	67.9	56.68	54.84	tr|A0A509AJG0|A0A509AJG0_PLABA; tr|A0A122I5H3|A0A122I5H3_PLABE	Endoplasmic reticulum chaperone BiP, putative OS=Plasmodium berghei (strain Anka) OX=5823 GN=PBANKA_0818900 PE=3 SV=1; Heat shock protein 70 OS=Plasmodium berghei OX=5821 GN=PBK173_000161800 PE=3 SV=1			0	90.19	SKGITITNDKGR	PyruvicAcidIminyl(K)@10	PyruvicAcidIminyl(K)@526	-0.0146817	1358.7	680.358	1358.72	680.365	2	14	1.1.1.1175.13	16.6134	21583.6	18881.5	16.59	0.16	21320
2	61.43	61.5	67.9	56.68	54.84	tr|A0A509AJG0|A0A509AJG0_PLABA; tr|A0A122I5H3|A0A122I5H3_PLABE	Endoplasmic reticulum chaperone BiP, putative OS=Plasmodium berghei (strain Anka) OX=5823 GN=PBANKA_0818900 PE=3 SV=1; Heat shock protein 70 OS=Plasmodium berghei OX=5821 GN=PBK173_000161800 PE=3 SV=1			0	76.89	SKGITITNDKGR	PyruvicAcidIminyl(K)@10	PyruvicAcidIminyl(K)@526	-0.0146817	1358.7	680.358	1358.72	680.365	2	13	1.1.1.1172.14	16.5346	21583.6	17002.4	16.59	0.16	18285.8
2	61.43	61.5	67.9	56.68	54.84	tr|A0A509AJG0|A0A509AJG0_PLABA; tr|A0A122I5H3|A0A122I5H3_PLABE	Endoplasmic reticulum chaperone BiP, putative OS=Plasmodium berghei (strain Anka) OX=5823 GN=PBANKA_0818900 PE=3 SV=1; Heat shock protein 70 OS=Plasmodium berghei OX=5821 GN=PBK173_000161800 PE=3 SV=1			0	99	SKIDEIVLVGGSTR			0.000266925	1472.82	491.947	1472.82	491.947	3	16	1.1.1.1213.5	17.6123	5671.59	4827.41	17.68	0.34	5315.44
2	61.43	61.5	67.9	56.68	54.84	tr|A0A509AJG0|A0A509AJG0_PLABA; tr|A0A122I5H3|A0A122I5H3_PLABE	Endoplasmic reticulum chaperone BiP, putative OS=Plasmodium berghei (strain Anka) OX=5823 GN=PBANKA_0818900 PE=3 SV=1; Heat shock protein 70 OS=Plasmodium berghei OX=5821 GN=PBK173_000161800 PE=3 SV=1			0	99	SKIDEIVLVGGSTR			0.000266925	1472.82	491.947	1472.82	491.947	3	15	1.1.1.1214.6	17.6403	5671.59	5328.73	17.68	0.34	5161.39
2	61.43	61.5	67.9	56.68	54.84	tr|A0A509AJG0|A0A509AJG0_PLABA; tr|A0A122I5H3|A0A122I5H3_PLABE	Endoplasmic reticulum chaperone BiP, putative OS=Plasmodium berghei (strain Anka) OX=5823 GN=PBANKA_0818900 PE=3 SV=1; Heat shock protein 70 OS=Plasmodium berghei OX=5821 GN=PBK173_000161800 PE=3 SV=1			0	99	SKIDEIVLVGGSTR			-0.00962086	1472.81	491.944	1472.82	491.947	3	13	1.1.1.1237.3	18.2484	3743.87	3622.84	18.25	0.24	4982.46
2	61.43	61.5	67.9	56.68	54.84	tr|A0A509AJG0|A0A509AJG0_PLABA; tr|A0A122I5H3|A0A122I5H3_PLABE	Endoplasmic reticulum chaperone BiP, putative OS=Plasmodium berghei (strain Anka) OX=5823 GN=PBANKA_0818900 PE=3 SV=1; Heat shock protein 70 OS=Plasmodium berghei OX=5821 GN=PBK173_000161800 PE=3 SV=1			0	90.38	SKIDEIVLVGGSTR	Dehydrated(S)@1; Delta:H(2)C(2)(K)@2	Dehydrated(S)@351	-0.0214402	1480.8	494.608	1480.82	494.616	3	13	1.1.1.1155.4	16.0659	4716.61	4049.52	16.03	0.11	5634.65
2	61.43	61.5	67.9	56.68	54.84	tr|A0A509AJG0|A0A509AJG0_PLABA; tr|A0A122I5H3|A0A122I5H3_PLABE	Endoplasmic reticulum chaperone BiP, putative OS=Plasmodium berghei (strain Anka) OX=5823 GN=PBANKA_0818900 PE=3 SV=1; Heat shock protein 70 OS=Plasmodium berghei OX=5821 GN=PBK173_000161800 PE=3 SV=1			0	83.4	SKIDEIVLVGGSTR	Delta:H(2)C(2)(K)@2; Dehydrated(D)@4		-0.0214402	1480.8	494.608	1480.82	494.616	3	13	1.1.1.1155.4	16.0659	4716.61	4049.52	16.03	0.11	5634.65
2	61.43	61.5	67.9	56.68	54.84	tr|A0A509AJG0|A0A509AJG0_PLABA; tr|A0A122I5H3|A0A122I5H3_PLABE	Endoplasmic reticulum chaperone BiP, putative OS=Plasmodium berghei (strain Anka) OX=5823 GN=PBANKA_0818900 PE=3 SV=1; Heat shock protein 70 OS=Plasmodium berghei OX=5821 GN=PBK173_000161800 PE=3 SV=1			0	77.76	SKIDEIVLVGGSTR	Delta:H(2)C(2)(K)@2; Dehydrated(E)@5		-0.0214402	1480.8	494.608	1480.82	494.616	3	13	1.1.1.1155.4	16.0659	4716.61	4049.52	16.03	0.11	5634.65
2	61.43	61.5	67.9	56.68	54.84	tr|A0A509AJG0|A0A509AJG0_PLABA; tr|A0A122I5H3|A0A122I5H3_PLABE	Endoplasmic reticulum chaperone BiP, putative OS=Plasmodium berghei (strain Anka) OX=5823 GN=PBANKA_0818900 PE=3 SV=1; Heat shock protein 70 OS=Plasmodium berghei OX=5821 GN=PBK173_000161800 PE=3 SV=1			0	51.1	SKIDEIVLVGGSTR	Deamidated(R)@14	Deamidated(R)@364	0.0146428	1473.82	492.28	1473.8	492.275	3	9	1.1.1.1206.7	17.4301	1711.25	1436.37	17.42	0.08	4776.96
2	61.43	61.5	67.9	56.68	54.84	tr|A0A509AJG0|A0A509AJG0_PLABA; tr|A0A122I5H3|A0A122I5H3_PLABE	Endoplasmic reticulum chaperone BiP, putative OS=Plasmodium berghei (strain Anka) OX=5823 GN=PBANKA_0818900 PE=3 SV=1; Heat shock protein 70 OS=Plasmodium berghei OX=5821 GN=PBK173_000161800 PE=3 SV=1			0	41.64	SKIDEIVLVGGSTR	Delta:H(2)C(2)@N-term; Dehydrated(D)@4		-0.0214402	1480.8	494.608	1480.82	494.616	3	13	1.1.1.1155.4	16.0659	4716.61	4049.52	16.03	0.11	5634.65
2	61.43	61.5	67.9	56.68	54.84	tr|A0A509AJG0|A0A509AJG0_PLABA; tr|A0A122I5H3|A0A122I5H3_PLABE	Endoplasmic reticulum chaperone BiP, putative OS=Plasmodium berghei (strain Anka) OX=5823 GN=PBANKA_0818900 PE=3 SV=1; Heat shock protein 70 OS=Plasmodium berghei OX=5821 GN=PBK173_000161800 PE=3 SV=1			0	38.82	SKIDEIVLVGGSTR	Delta:H(2)C(2)@N-term; Dehydrated(E)@5		-0.0214402	1480.8	494.608	1480.82	494.616	3	13	1.1.1.1155.4	16.0659	4716.61	4049.52	16.03	0.11	5634.65
2	61.43	61.5	67.9	56.68	54.84	tr|A0A509AJG0|A0A509AJG0_PLABA; tr|A0A122I5H3|A0A122I5H3_PLABE	Endoplasmic reticulum chaperone BiP, putative OS=Plasmodium berghei (strain Anka) OX=5823 GN=PBANKA_0818900 PE=3 SV=1; Heat shock protein 70 OS=Plasmodium berghei OX=5821 GN=PBK173_000161800 PE=3 SV=1			0	23.32	SKIDEIVLVGGSTR	Deamidated(R)@14	Deamidated(R)@364	0.00896649	1473.81	492.278	1473.8	492.275	3	9	1.1.1.1227.5	17.984	3079.1	2274.22	17.92	0.16	5010.23
2	61.43	61.5	67.9	56.68	54.84	tr|A0A509AJG0|A0A509AJG0_PLABA; tr|A0A122I5H3|A0A122I5H3_PLABE	Endoplasmic reticulum chaperone BiP, putative OS=Plasmodium berghei (strain Anka) OX=5823 GN=PBANKA_0818900 PE=3 SV=1; Heat shock protein 70 OS=Plasmodium berghei OX=5821 GN=PBK173_000161800 PE=3 SV=1			0	20.7	SKIDEIVLVGGSTR	Deamidated(R)@14	Deamidated(R)@364	0.0170232	1473.82	492.281	1473.8	492.275	3	9	1.1.1.1231.4	18.0893	2711.41	1894.54	18.11	0.05	5469.32
2	61.43	61.5	67.9	56.68	54.84	tr|A0A509AJG0|A0A509AJG0_PLABA; tr|A0A122I5H3|A0A122I5H3_PLABE	Endoplasmic reticulum chaperone BiP, putative OS=Plasmodium berghei (strain Anka) OX=5823 GN=PBANKA_0818900 PE=3 SV=1; Heat shock protein 70 OS=Plasmodium berghei OX=5821 GN=PBK173_000161800 PE=3 SV=1			0	99	SQTFSTYQDNQPAVLIQVFEGER			-0.017104	2656.26	886.427	2656.28	886.433	3	26	1.1.1.1687.13	30.3243	10849.8	9969.29	30.31	0.22	15089.1
2	61.43	61.5	67.9	56.68	54.84	tr|A0A509AJG0|A0A509AJG0_PLABA; tr|A0A122I5H3|A0A122I5H3_PLABE	Endoplasmic reticulum chaperone BiP, putative OS=Plasmodium berghei (strain Anka) OX=5823 GN=PBANKA_0818900 PE=3 SV=1; Heat shock protein 70 OS=Plasmodium berghei OX=5821 GN=PBK173_000161800 PE=3 SV=1			0	99	SQTFSTYQDNQPAVLIQVFEGER			-0.017104	2656.26	886.427	2656.28	886.433	3	22	1.1.1.1690.14	30.4069	10849.8	4201.94	30.31	0.22	9515.46
2	61.43	61.5	67.9	56.68	54.84	tr|A0A509AJG0|A0A509AJG0_PLABA; tr|A0A122I5H3|A0A122I5H3_PLABE	Endoplasmic reticulum chaperone BiP, putative OS=Plasmodium berghei (strain Anka) OX=5823 GN=PBANKA_0818900 PE=3 SV=1; Heat shock protein 70 OS=Plasmodium berghei OX=5821 GN=PBK173_000161800 PE=3 SV=1			0	99	SQTFSTYQDNQPAVLIQVFEGER	Deamidated(N)@10; Oxidation(P)@12	Oxidation(P)@455	0.0599216	2673.32	892.112	2673.26	892.093	3	14	1.1.1.1686.11	30.2947	5384.15	4109.69	30.25	0.14	9431.27
2	61.43	61.5	67.9	56.68	54.84	tr|A0A509AJG0|A0A509AJG0_PLABA; tr|A0A122I5H3|A0A122I5H3_PLABE	Endoplasmic reticulum chaperone BiP, putative OS=Plasmodium berghei (strain Anka) OX=5823 GN=PBANKA_0818900 PE=3 SV=1; Heat shock protein 70 OS=Plasmodium berghei OX=5821 GN=PBK173_000161800 PE=3 SV=1			0	80.07	SQTFSTYQDNQPAVLIQVFEGER	Deamidated(Q)@11; Oxidation(P)@12	Oxidation(P)@455	0.0599216	2673.32	892.112	2673.26	892.093	3	15	1.1.1.1686.11	30.2947	5384.15	4109.69	30.25	0.14	9431.27
2	61.43	61.5	67.9	56.68	54.84	tr|A0A509AJG0|A0A509AJG0_PLABA; tr|A0A122I5H3|A0A122I5H3_PLABE	Endoplasmic reticulum chaperone BiP, putative OS=Plasmodium berghei (strain Anka) OX=5823 GN=PBANKA_0818900 PE=3 SV=1; Heat shock protein 70 OS=Plasmodium berghei OX=5821 GN=PBK173_000161800 PE=3 SV=1			0	29.68	SQTFSTYQDNQPAVLIQVFEGER	Oxidation(D)@9; Deamidated(N)@10	Oxidation(D)@452	0.0599216	2673.32	892.112	2673.26	892.093	3	14	1.1.1.1686.11	30.2947	5384.15	4109.69	30.25	0.14	9431.27
2	61.43	61.5	67.9	56.68	54.84	tr|A0A509AJG0|A0A509AJG0_PLABA; tr|A0A122I5H3|A0A122I5H3_PLABE	Endoplasmic reticulum chaperone BiP, putative OS=Plasmodium berghei (strain Anka) OX=5823 GN=PBANKA_0818900 PE=3 SV=1; Heat shock protein 70 OS=Plasmodium berghei OX=5821 GN=PBK173_000161800 PE=3 SV=1			0	27.62	SQTFSTYQDNQPAVLIQVFEGER	Deamidated(Q)@8; Oxidation(N)@10	Oxidation(N)@453	0.0599216	2673.32	892.112	2673.26	892.093	3	14	1.1.1.1686.11	30.2947	5384.15	4109.69	30.25	0.14	9431.27
2	61.43	61.5	67.9	56.68	54.84	tr|A0A509AJG0|A0A509AJG0_PLABA; tr|A0A122I5H3|A0A122I5H3_PLABE	Endoplasmic reticulum chaperone BiP, putative OS=Plasmodium berghei (strain Anka) OX=5823 GN=PBANKA_0818900 PE=3 SV=1; Heat shock protein 70 OS=Plasmodium berghei OX=5821 GN=PBK173_000161800 PE=3 SV=1			0	27.62	SQTFSTYQDNQPAVLIQVFEGER	Oxidation(N)@10; Deamidated(Q)@11	Oxidation(N)@453	0.0599216	2673.32	892.112	2673.26	892.093	3	14	1.1.1.1686.11	30.2947	5384.15	4109.69	30.25	0.14	9431.27
2	61.43	61.5	67.9	56.68	54.84	tr|A0A509AJG0|A0A509AJG0_PLABA; tr|A0A122I5H3|A0A122I5H3_PLABE	Endoplasmic reticulum chaperone BiP, putative OS=Plasmodium berghei (strain Anka) OX=5823 GN=PBANKA_0818900 PE=3 SV=1; Heat shock protein 70 OS=Plasmodium berghei OX=5821 GN=PBK173_000161800 PE=3 SV=1			0	23.91	SQTFSTYQDNQPAVLIQVFEGER	Oxidation(D)@9; Deamidated(Q)@11	Oxidation(D)@452	0.0599216	2673.32	892.112	2673.26	892.093	3	14	1.1.1.1686.11	30.2947	5384.15	4109.69	30.25	0.14	9431.27
2	61.43	61.5	67.9	56.68	54.84	tr|A0A509AJG0|A0A509AJG0_PLABA; tr|A0A122I5H3|A0A122I5H3_PLABE	Endoplasmic reticulum chaperone BiP, putative OS=Plasmodium berghei (strain Anka) OX=5823 GN=PBANKA_0818900 PE=3 SV=1; Heat shock protein 70 OS=Plasmodium berghei OX=5821 GN=PBK173_000161800 PE=3 SV=1			0	99	TLLPYEIVNNEGKPNIR			7.02062e-05	1969.06	657.362	1969.06	657.362	3	20	1.1.1.1358.10	21.5072	65904.8	42243.4	21.55	0.08	34259.5
2	61.43	61.5	67.9	56.68	54.84	tr|A0A509AJG0|A0A509AJG0_PLABA; tr|A0A122I5H3|A0A122I5H3_PLABE	Endoplasmic reticulum chaperone BiP, putative OS=Plasmodium berghei (strain Anka) OX=5823 GN=PBANKA_0818900 PE=3 SV=1; Heat shock protein 70 OS=Plasmodium berghei OX=5821 GN=PBK173_000161800 PE=3 SV=1			0	99	TLLPYEIVNNEGKPNIR			7.02062e-05	1969.06	657.362	1969.06	657.362	3	19	1.1.1.1361.8	21.5848	65904.8	56783	21.55	0.08	33737.5
2	61.43	61.5	67.9	56.68	54.84	tr|A0A509AJG0|A0A509AJG0_PLABA; tr|A0A122I5H3|A0A122I5H3_PLABE	Endoplasmic reticulum chaperone BiP, putative OS=Plasmodium berghei (strain Anka) OX=5823 GN=PBANKA_0818900 PE=3 SV=1; Heat shock protein 70 OS=Plasmodium berghei OX=5821 GN=PBK173_000161800 PE=3 SV=1			0	99	TLLPYEIVNNEGKPNIR			7.02062e-05	1969.06	657.362	1969.06	657.362	3	19	1.1.1.1364.7	21.6638	65904.8	19528	21.55	0.08	14993
2	61.43	61.5	67.9	56.68	54.84	tr|A0A509AJG0|A0A509AJG0_PLABA; tr|A0A122I5H3|A0A122I5H3_PLABE	Endoplasmic reticulum chaperone BiP, putative OS=Plasmodium berghei (strain Anka) OX=5823 GN=PBANKA_0818900 PE=3 SV=1; Heat shock protein 70 OS=Plasmodium berghei OX=5821 GN=PBK173_000161800 PE=3 SV=1			0	99	TLLPYEIVNNEGKPNIR			7.02062e-05	1969.06	657.362	1969.06	657.362	3	17	1.1.1.1370.8	21.8257	65904.8	2868.61	21.55	0.08	9212.41
2	61.43	61.5	67.9	56.68	54.84	tr|A0A509AJG0|A0A509AJG0_PLABA; tr|A0A122I5H3|A0A122I5H3_PLABE	Endoplasmic reticulum chaperone BiP, putative OS=Plasmodium berghei (strain Anka) OX=5823 GN=PBANKA_0818900 PE=3 SV=1; Heat shock protein 70 OS=Plasmodium berghei OX=5821 GN=PBK173_000161800 PE=3 SV=1			0	99	TLLPYEIVNNEGKPNIR			0.0106905	1969.07	657.365	1969.06	657.362	3	15	1.1.1.1374.12	21.9377	3191.17	2538.66	22.03	0.21	6654.71
2	61.43	61.5	67.9	56.68	54.84	tr|A0A509AJG0|A0A509AJG0_PLABA; tr|A0A122I5H3|A0A122I5H3_PLABE	Endoplasmic reticulum chaperone BiP, putative OS=Plasmodium berghei (strain Anka) OX=5823 GN=PBANKA_0818900 PE=3 SV=1; Heat shock protein 70 OS=Plasmodium berghei OX=5821 GN=PBK173_000161800 PE=3 SV=1			0	99	TLLPYEIVNNEGKPNIR			0.0022675	1969.07	657.362	1969.06	657.362	3	14	1.1.1.1378.10	22.0414	2772.39	2632.91	22.05	0.19	6028.6
2	61.43	61.5	67.9	56.68	54.84	tr|A0A509AJG0|A0A509AJG0_PLABA; tr|A0A122I5H3|A0A122I5H3_PLABE	Endoplasmic reticulum chaperone BiP, putative OS=Plasmodium berghei (strain Anka) OX=5823 GN=PBANKA_0818900 PE=3 SV=1; Heat shock protein 70 OS=Plasmodium berghei OX=5821 GN=PBK173_000161800 PE=3 SV=1			0	29.75	TLLPYEIVNNEGKPNIR	Deamidated(N)@9		0.0198522	1970.07	657.696	1970.05	657.69	3	12	1.1.1.1375.13	21.9658	2481.59	1988.09	22.03	0.24	5860.23
2	61.43	61.5	67.9	56.68	54.84	tr|A0A509AJG0|A0A509AJG0_PLABA; tr|A0A122I5H3|A0A122I5H3_PLABE	Endoplasmic reticulum chaperone BiP, putative OS=Plasmodium berghei (strain Anka) OX=5823 GN=PBANKA_0818900 PE=3 SV=1; Heat shock protein 70 OS=Plasmodium berghei OX=5821 GN=PBK173_000161800 PE=3 SV=1			0	29.75	TLLPYEIVNNEGKPNIR	Deamidated(N)@10		0.0198522	1970.07	657.696	1970.05	657.69	3	12	1.1.1.1375.13	21.9658	2481.59	1988.09	22.03	0.24	5860.23
2	61.43	61.5	67.9	56.68	54.84	tr|A0A509AJG0|A0A509AJG0_PLABA; tr|A0A122I5H3|A0A122I5H3_PLABE	Endoplasmic reticulum chaperone BiP, putative OS=Plasmodium berghei (strain Anka) OX=5823 GN=PBANKA_0818900 PE=3 SV=1; Heat shock protein 70 OS=Plasmodium berghei OX=5821 GN=PBK173_000161800 PE=3 SV=1			0	99	VEILNNDLGNR			-0.00124394	1255.65	628.833	1255.65	628.833	2	16	1.1.1.1165.16	16.3491	13672.6	12753	16.33	0.16	14168
2	61.43	61.5	67.9	56.68	54.84	tr|A0A509AJG0|A0A509AJG0_PLABA; tr|A0A122I5H3|A0A122I5H3_PLABE	Endoplasmic reticulum chaperone BiP, putative OS=Plasmodium berghei (strain Anka) OX=5823 GN=PBANKA_0818900 PE=3 SV=1; Heat shock protein 70 OS=Plasmodium berghei OX=5821 GN=PBK173_000161800 PE=3 SV=1			0	44.44	VEILNNDLGNR			-0.00124394	1255.65	628.833	1255.65	628.833	2	12	1.1.1.1162.15	16.2676	13672.6	9924.61	16.33	0.16	22710.9
2	61.43	61.5	67.9	56.68	54.84	tr|A0A509AJG0|A0A509AJG0_PLABA; tr|A0A122I5H3|A0A122I5H3_PLABE	Endoplasmic reticulum chaperone BiP, putative OS=Plasmodium berghei (strain Anka) OX=5823 GN=PBANKA_0818900 PE=3 SV=1; Heat shock protein 70 OS=Plasmodium berghei OX=5821 GN=PBK173_000161800 PE=3 SV=1			0	17.79	VGEAAKLEATLHPTQTVFDVKR	Deamidated(Q)@15		0.000650593	2410.29	603.579	2410.29	603.579	4	17	1.1.1.1272.7	19.1957	8486.11	8209.85	19.19	0.11	37106.6
2	61.43	61.5	67.9	56.68	54.84	tr|A0A509AJG0|A0A509AJG0_PLABA; tr|A0A122I5H3|A0A122I5H3_PLABE	Endoplasmic reticulum chaperone BiP, putative OS=Plasmodium berghei (strain Anka) OX=5823 GN=PBANKA_0818900 PE=3 SV=1; Heat shock protein 70 OS=Plasmodium berghei OX=5821 GN=PBK173_000161800 PE=3 SV=1			0	99	VMDYFIK			0.00114572	914.458	458.236	914.457	458.236	2	9	1.1.1.1281.4	19.4342	30863.7	21002.2	19.51	0.19	9017.87
2	61.43	61.5	67.9	56.68	54.84	tr|A0A509AJG0|A0A509AJG0_PLABA; tr|A0A122I5H3|A0A122I5H3_PLABE	Endoplasmic reticulum chaperone BiP, putative OS=Plasmodium berghei (strain Anka) OX=5823 GN=PBANKA_0818900 PE=3 SV=1; Heat shock protein 70 OS=Plasmodium berghei OX=5821 GN=PBK173_000161800 PE=3 SV=1			0	98.74	VMDYFIK			0.00114572	914.458	458.236	914.457	458.236	2	8	1.1.1.1287.2	19.5932	30863.7	17332	19.51	0.19	6264.74
2	61.43	61.5	67.9	56.68	54.84	tr|A0A509AJG0|A0A509AJG0_PLABA; tr|A0A122I5H3|A0A122I5H3_PLABE	Endoplasmic reticulum chaperone BiP, putative OS=Plasmodium berghei (strain Anka) OX=5823 GN=PBANKA_0818900 PE=3 SV=1; Heat shock protein 70 OS=Plasmodium berghei OX=5821 GN=PBK173_000161800 PE=3 SV=1			0	95.98	VMDYFIK			0.00114572	914.458	458.236	914.457	458.236	2	7	1.1.1.1290.4	19.6763	30863.7	8343.2	19.51	0.19	4105.41
2	61.43	61.5	67.9	56.68	54.84	tr|A0A509AJG0|A0A509AJG0_PLABA; tr|A0A122I5H3|A0A122I5H3_PLABE	Endoplasmic reticulum chaperone BiP, putative OS=Plasmodium berghei (strain Anka) OX=5823 GN=PBANKA_0818900 PE=3 SV=1; Heat shock protein 70 OS=Plasmodium berghei OX=5821 GN=PBK173_000161800 PE=3 SV=1			0	94.36	VMDYFIK			0.00114572	914.458	458.236	914.457	458.236	2	8	1.1.1.1278.3	19.3522	30863.7	7172.21	19.51	0.19	4333.23
2	61.43	61.5	67.9	56.68	54.84	tr|A0A509AJG0|A0A509AJG0_PLABA; tr|A0A122I5H3|A0A122I5H3_PLABE	Endoplasmic reticulum chaperone BiP, putative OS=Plasmodium berghei (strain Anka) OX=5823 GN=PBANKA_0818900 PE=3 SV=1; Heat shock protein 70 OS=Plasmodium berghei OX=5821 GN=PBK173_000161800 PE=3 SV=1			0	84.79	VMDYFIK			0.00114572	914.458	458.236	914.457	458.236	2	7	1.1.1.1297.4	19.8636	30863.7	1994.11	19.51	0.19	2846.08
2	61.43	61.5	67.9	56.68	54.84	tr|A0A509AJG0|A0A509AJG0_PLABA; tr|A0A122I5H3|A0A122I5H3_PLABE	Endoplasmic reticulum chaperone BiP, putative OS=Plasmodium berghei (strain Anka) OX=5823 GN=PBANKA_0818900 PE=3 SV=1; Heat shock protein 70 OS=Plasmodium berghei OX=5821 GN=PBK173_000161800 PE=3 SV=1			0	39.75	VMDYFIK			0.00114572	914.458	458.236	914.457	458.236	2	6	1.1.1.1293.3	19.7553	30863.7	5139.08	19.51	0.19	3712.57
2	61.43	61.5	67.9	56.68	54.84	tr|A0A509AJG0|A0A509AJG0_PLABA; tr|A0A122I5H3|A0A122I5H3_PLABE	Endoplasmic reticulum chaperone BiP, putative OS=Plasmodium berghei (strain Anka) OX=5823 GN=PBANKA_0818900 PE=3 SV=1; Heat shock protein 70 OS=Plasmodium berghei OX=5821 GN=PBK173_000161800 PE=3 SV=1			0	99	VQIKDKPTTFAPEQISAMVLEK			0.00178839	2472.33	619.09	2472.33	619.09	4	17	1.1.1.1416.9	23.0572	11358.5	5820.76	22.99	0.13	9923.52
2	61.43	61.5	67.9	56.68	54.84	tr|A0A509AJG0|A0A509AJG0_PLABA; tr|A0A122I5H3|A0A122I5H3_PLABE	Endoplasmic reticulum chaperone BiP, putative OS=Plasmodium berghei (strain Anka) OX=5823 GN=PBANKA_0818900 PE=3 SV=1; Heat shock protein 70 OS=Plasmodium berghei OX=5821 GN=PBK173_000161800 PE=3 SV=1			0	99	VQIKDKPTTFAPEQISAMVLEK			0.00178839	2472.33	619.09	2472.33	619.09	4	17	1.1.1.1410.8	22.8949	11358.5	1410.08	22.99	0.13	9303.48
2	61.43	61.5	67.9	56.68	54.84	tr|A0A509AJG0|A0A509AJG0_PLABA; tr|A0A122I5H3|A0A122I5H3_PLABE	Endoplasmic reticulum chaperone BiP, putative OS=Plasmodium berghei (strain Anka) OX=5823 GN=PBANKA_0818900 PE=3 SV=1; Heat shock protein 70 OS=Plasmodium berghei OX=5821 GN=PBK173_000161800 PE=3 SV=1			0	99	VQIKDKPTTFAPEQISAMVLEK			0.0116353	2472.34	825.121	2472.33	825.117	3	16	1.1.1.1414.15	23.0113	5555.83	4284.31	22.94	0.21	18561.2
2	61.43	61.5	67.9	56.68	54.84	tr|A0A509AJG0|A0A509AJG0_PLABA; tr|A0A122I5H3|A0A122I5H3_PLABE	Endoplasmic reticulum chaperone BiP, putative OS=Plasmodium berghei (strain Anka) OX=5823 GN=PBANKA_0818900 PE=3 SV=1; Heat shock protein 70 OS=Plasmodium berghei OX=5821 GN=PBK173_000161800 PE=3 SV=1			0	21.71	VQIKDKPTTFAPEQISAMVLEK			0.0116353	2472.34	825.121	2472.33	825.117	3	14	1.1.1.1411.15	22.9312	5555.83	4785.3	22.94	0.21	19001.4
3	59.32	59.32	84.8	69.6	66.2	tr|A0A1D3SCT1|A0A1D3SCT1_PLABE; tr|A0A0Y9PRR1|A0A0Y9PRR1_PLABE; tr|A0A077XDU3|A0A077XDU3_PLABA	Elongation factor 1-alpha OS=Plasmodium berghei OX=5821 GN=EF-1alpha PE=3 SV=1; Elongation factor 1-alpha OS=Plasmodium berghei OX=5821 GN=EF-1alpha PE=3 SV=1; Elongation factor 1-alpha OS=Plasmodium berghei (strain Anka) OX=5823 GN=PBANKA_1133300 PE=3 SV=1			2	99	AGMVLNFAPSAVVSECK	Methyl(C)@16; Carbamyl(K)@17	Methyl(C)@332	0.00561598	1778.87	593.966	1778.87	593.964	3	21	1.1.1.1467.5	24.4235	14171	8315.67	24.47	0.14	8390.01
3	59.32	59.32	84.8	69.6	66.2	tr|A0A1D3SCT1|A0A1D3SCT1_PLABE; tr|A0A0Y9PRR1|A0A0Y9PRR1_PLABE; tr|A0A077XDU3|A0A077XDU3_PLABA	Elongation factor 1-alpha OS=Plasmodium berghei OX=5821 GN=EF-1alpha PE=3 SV=1; Elongation factor 1-alpha OS=Plasmodium berghei OX=5821 GN=EF-1alpha PE=3 SV=1; Elongation factor 1-alpha OS=Plasmodium berghei (strain Anka) OX=5823 GN=PBANKA_1133300 PE=3 SV=1			2	99	EHALLAFTLGVK			-0.0092389	1297.73	649.872	1297.74	649.877	2	16	1.1.1.1435.10	23.5697	5272.2	4638.9	23.61	0.13	5918.73
3	59.32	59.32	84.8	69.6	66.2	tr|A0A1D3SCT1|A0A1D3SCT1_PLABE; tr|A0A0Y9PRR1|A0A0Y9PRR1_PLABE; tr|A0A077XDU3|A0A077XDU3_PLABA	Elongation factor 1-alpha OS=Plasmodium berghei OX=5821 GN=EF-1alpha PE=3 SV=1; Elongation factor 1-alpha OS=Plasmodium berghei OX=5821 GN=EF-1alpha PE=3 SV=1; Elongation factor 1-alpha OS=Plasmodium berghei (strain Anka) OX=5823 GN=PBANKA_1133300 PE=3 SV=1			2	99	EVLEEARPGDNIGFNVK			0.00493059	1885.96	943.986	1885.95	943.984	2	26	1.1.1.1243.16	18.4264	10878.9	10837.9	18.43	0.08	16981
3	59.32	59.32	84.8	69.6	66.2	tr|A0A1D3SCT1|A0A1D3SCT1_PLABE; tr|A0A0Y9PRR1|A0A0Y9PRR1_PLABE; tr|A0A077XDU3|A0A077XDU3_PLABA	Elongation factor 1-alpha OS=Plasmodium berghei OX=5821 GN=EF-1alpha PE=3 SV=1; Elongation factor 1-alpha OS=Plasmodium berghei OX=5821 GN=EF-1alpha PE=3 SV=1; Elongation factor 1-alpha OS=Plasmodium berghei (strain Anka) OX=5823 GN=PBANKA_1133300 PE=3 SV=1			2	99	FTAQVIILNHPGEIK			0.000729616	1678.94	840.478	1678.94	840.478	2	19	1.1.1.1326.16	20.6576	24499.4	4723.34	20.53	0.08	9202.73
3	59.32	59.32	84.8	69.6	66.2	tr|A0A1D3SCT1|A0A1D3SCT1_PLABE; tr|A0A0Y9PRR1|A0A0Y9PRR1_PLABE; tr|A0A077XDU3|A0A077XDU3_PLABA	Elongation factor 1-alpha OS=Plasmodium berghei OX=5821 GN=EF-1alpha PE=3 SV=1; Elongation factor 1-alpha OS=Plasmodium berghei OX=5821 GN=EF-1alpha PE=3 SV=1; Elongation factor 1-alpha OS=Plasmodium berghei (strain Anka) OX=5823 GN=PBANKA_1133300 PE=3 SV=1			2	99	GITIDIALWK			-0.00175737	1128.65	565.334	1128.65	565.334	2	9	1.1.1.1617.2	28.4304	1346.02	1178.84	28.35	0.24	2323.85
3	59.32	59.32	84.8	69.6	66.2	tr|A0A1D3SCT1|A0A1D3SCT1_PLABE; tr|A0A0Y9PRR1|A0A0Y9PRR1_PLABE; tr|A0A077XDU3|A0A077XDU3_PLABA	Elongation factor 1-alpha OS=Plasmodium berghei OX=5821 GN=EF-1alpha PE=3 SV=1; Elongation factor 1-alpha OS=Plasmodium berghei OX=5821 GN=EF-1alpha PE=3 SV=1; Elongation factor 1-alpha OS=Plasmodium berghei (strain Anka) OX=5823 GN=PBANKA_1133300 PE=3 SV=1			2	99	GSFKYAWVLDK	Delta:H(4)C(2)(K)@4		-0.00213493	1340.71	671.363	1340.71	671.364	2	14	1.1.1.1349.12	21.2683	7920.47	7613.1	21.28	0.13	9015.63
3	59.32	59.32	84.8	69.6	66.2	tr|A0A1D3SCT1|A0A1D3SCT1_PLABE; tr|A0A0Y9PRR1|A0A0Y9PRR1_PLABE; tr|A0A077XDU3|A0A077XDU3_PLABA	Elongation factor 1-alpha OS=Plasmodium berghei OX=5821 GN=EF-1alpha PE=3 SV=1; Elongation factor 1-alpha OS=Plasmodium berghei OX=5821 GN=EF-1alpha PE=3 SV=1; Elongation factor 1-alpha OS=Plasmodium berghei (strain Anka) OX=5823 GN=PBANKA_1133300 PE=3 SV=1			2	99	GSFKYAWVLDKLK	Delta:H(4)C(2)(K)@4		-0.0124482	1581.88	528.3	1581.89	528.305	3	18	1.1.1.1425.5	23.2937	39215.6	11746.2	23.21	0.13	15110.7
3	59.32	59.32	84.8	69.6	66.2	tr|A0A1D3SCT1|A0A1D3SCT1_PLABE; tr|A0A0Y9PRR1|A0A0Y9PRR1_PLABE; tr|A0A077XDU3|A0A077XDU3_PLABA	Elongation factor 1-alpha OS=Plasmodium berghei OX=5821 GN=EF-1alpha PE=3 SV=1; Elongation factor 1-alpha OS=Plasmodium berghei OX=5821 GN=EF-1alpha PE=3 SV=1; Elongation factor 1-alpha OS=Plasmodium berghei (strain Anka) OX=5823 GN=PBANKA_1133300 PE=3 SV=1			2	99	IGGIGTVPVGR			-0.00406876	1024.6	513.307	1024.6	513.309	2	16	1.1.1.1143.8	15.7497	4056.59	3427.69	15.77	0.13	7821.77
3	59.32	59.32	84.8	69.6	66.2	tr|A0A1D3SCT1|A0A1D3SCT1_PLABE; tr|A0A0Y9PRR1|A0A0Y9PRR1_PLABE; tr|A0A077XDU3|A0A077XDU3_PLABA	Elongation factor 1-alpha OS=Plasmodium berghei OX=5821 GN=EF-1alpha PE=3 SV=1; Elongation factor 1-alpha OS=Plasmodium berghei OX=5821 GN=EF-1alpha PE=3 SV=1; Elongation factor 1-alpha OS=Plasmodium berghei (strain Anka) OX=5823 GN=PBANKA_1133300 PE=3 SV=1			2	99	IGGIGTVPVGRVETGILK			-0.00151443	1765.04	589.356	1765.05	589.356	3	22	1.1.1.1347.8	21.2089	38780.5	6475.65	21.28	0.11	16275.1
3	59.32	59.32	84.8	69.6	66.2	tr|A0A1D3SCT1|A0A1D3SCT1_PLABE; tr|A0A0Y9PRR1|A0A0Y9PRR1_PLABE; tr|A0A077XDU3|A0A077XDU3_PLABA	Elongation factor 1-alpha OS=Plasmodium berghei OX=5821 GN=EF-1alpha PE=3 SV=1; Elongation factor 1-alpha OS=Plasmodium berghei OX=5821 GN=EF-1alpha PE=3 SV=1; Elongation factor 1-alpha OS=Plasmodium berghei (strain Anka) OX=5823 GN=PBANKA_1133300 PE=3 SV=1			2	99	KPMVVETFTEYPPLGR			0.0025488	1862.96	621.995	1862.96	621.994	3	20	1.1.1.1361.4	21.5795	45360.3	18791.1	21.73	0.24	20698.5
3	59.32	59.32	84.8	69.6	66.2	tr|A0A1D3SCT1|A0A1D3SCT1_PLABE; tr|A0A0Y9PRR1|A0A0Y9PRR1_PLABE; tr|A0A077XDU3|A0A077XDU3_PLABA	Elongation factor 1-alpha OS=Plasmodium berghei OX=5821 GN=EF-1alpha PE=3 SV=1; Elongation factor 1-alpha OS=Plasmodium berghei OX=5821 GN=EF-1alpha PE=3 SV=1; Elongation factor 1-alpha OS=Plasmodium berghei (strain Anka) OX=5823 GN=PBANKA_1133300 PE=3 SV=1			2	99	KVGYQADKVDFIPISGFEGDNLIEK			-0.00966658	2781.41	696.361	2781.42	696.363	4	26	1.1.1.1489.10	25.021	18459.7	17874.2	25.03	0.21	20914.5
3	59.32	59.32	84.8	69.6	66.2	tr|A0A1D3SCT1|A0A1D3SCT1_PLABE; tr|A0A0Y9PRR1|A0A0Y9PRR1_PLABE; tr|A0A077XDU3|A0A077XDU3_PLABA	Elongation factor 1-alpha OS=Plasmodium berghei OX=5821 GN=EF-1alpha PE=3 SV=1; Elongation factor 1-alpha OS=Plasmodium berghei OX=5821 GN=EF-1alpha PE=3 SV=1; Elongation factor 1-alpha OS=Plasmodium berghei (strain Anka) OX=5823 GN=PBANKA_1133300 PE=3 SV=1			2	99	KVGYQADKVDFIPISGFEGDNLIEKSDKTPWYK			0.0196374	3786.93	758.394	3786.91	758.39	5	30	1.1.1.1474.12	24.6218	9781.15	9407.97	24.61	0.08	18534.9
3	59.32	59.32	84.8	69.6	66.2	tr|A0A1D3SCT1|A0A1D3SCT1_PLABE; tr|A0A0Y9PRR1|A0A0Y9PRR1_PLABE; tr|A0A077XDU3|A0A077XDU3_PLABA	Elongation factor 1-alpha OS=Plasmodium berghei OX=5821 GN=EF-1alpha PE=3 SV=1; Elongation factor 1-alpha OS=Plasmodium berghei OX=5821 GN=EF-1alpha PE=3 SV=1; Elongation factor 1-alpha OS=Plasmodium berghei (strain Anka) OX=5823 GN=PBANKA_1133300 PE=3 SV=1			2	99	MDTVKYSEDRYEEIKK			-0.00234225	2032.98	509.251	2032.98	509.252	4	15	1.1.1.954.7	10.7249	5031.9	4062.7	10.69	0.14	8750.04
3	59.32	59.32	84.8	69.6	66.2	tr|A0A1D3SCT1|A0A1D3SCT1_PLABE; tr|A0A0Y9PRR1|A0A0Y9PRR1_PLABE; tr|A0A077XDU3|A0A077XDU3_PLABA	Elongation factor 1-alpha OS=Plasmodium berghei OX=5821 GN=EF-1alpha PE=3 SV=1; Elongation factor 1-alpha OS=Plasmodium berghei OX=5821 GN=EF-1alpha PE=3 SV=1; Elongation factor 1-alpha OS=Plasmodium berghei (strain Anka) OX=5823 GN=PBANKA_1133300 PE=3 SV=1			2	99	NMITGTSQADVALLVVPAEVGGFEGAFSK			0.0136125	2907.48	970.168	2907.47	970.164	3	26	1.1.1.1822.13	33.9511	13615.9	4306.23	33.8	0.19	6976
3	59.32	59.32	84.8	69.6	66.2	tr|A0A1D3SCT1|A0A1D3SCT1_PLABE; tr|A0A0Y9PRR1|A0A0Y9PRR1_PLABE; tr|A0A077XDU3|A0A077XDU3_PLABA	Elongation factor 1-alpha OS=Plasmodium berghei OX=5821 GN=EF-1alpha PE=3 SV=1; Elongation factor 1-alpha OS=Plasmodium berghei OX=5821 GN=EF-1alpha PE=3 SV=1; Elongation factor 1-alpha OS=Plasmodium berghei (strain Anka) OX=5823 GN=PBANKA_1133300 PE=3 SV=1			2	99	QIVVGVNKMDTVK			0.00120783	1429.8	715.906	1429.8	715.905	2	15	1.1.1.1071.15	13.8415	6830.81	1836.76	13.74	0.13	4741.27
3	59.32	59.32	84.8	69.6	66.2	tr|A0A1D3SCT1|A0A1D3SCT1_PLABE; tr|A0A0Y9PRR1|A0A0Y9PRR1_PLABE; tr|A0A077XDU3|A0A077XDU3_PLABA	Elongation factor 1-alpha OS=Plasmodium berghei OX=5821 GN=EF-1alpha PE=3 SV=1; Elongation factor 1-alpha OS=Plasmodium berghei OX=5821 GN=EF-1alpha PE=3 SV=1; Elongation factor 1-alpha OS=Plasmodium berghei (strain Anka) OX=5823 GN=PBANKA_1133300 PE=3 SV=1			2	99	QTIAVGIIK			-0.00462707	941.586	471.8	941.591	471.803	2	14	1.1.1.1200.7	17.2712	62163	60653.8	17.26	0.11	38438.3
3	59.32	59.32	84.8	69.6	66.2	tr|A0A1D3SCT1|A0A1D3SCT1_PLABE; tr|A0A0Y9PRR1|A0A0Y9PRR1_PLABE; tr|A0A077XDU3|A0A077XDU3_PLABA	Elongation factor 1-alpha OS=Plasmodium berghei OX=5821 GN=EF-1alpha PE=3 SV=1; Elongation factor 1-alpha OS=Plasmodium berghei OX=5821 GN=EF-1alpha PE=3 SV=1; Elongation factor 1-alpha OS=Plasmodium berghei (strain Anka) OX=5823 GN=PBANKA_1133300 PE=3 SV=1			2	99	SVEMHKEVLEEARPGDNIGFNVK			0.00508418	2597.3	650.331	2597.29	650.33	4	29	1.1.1.1194.15	17.1218	28499.8	18539	17.05	0.16	20700.1
3	59.32	59.32	84.8	69.6	66.2	tr|A0A1D3SCT1|A0A1D3SCT1_PLABE; tr|A0A0Y9PRR1|A0A0Y9PRR1_PLABE; tr|A0A077XDU3|A0A077XDU3_PLABA	Elongation factor 1-alpha OS=Plasmodium berghei OX=5821 GN=EF-1alpha PE=3 SV=1; Elongation factor 1-alpha OS=Plasmodium berghei OX=5821 GN=EF-1alpha PE=3 SV=1; Elongation factor 1-alpha OS=Plasmodium berghei (strain Anka) OX=5823 GN=PBANKA_1133300 PE=3 SV=1			2	99	THINLVVIGHVDSGK			-0.0140549	1587.86	530.294	1587.87	530.298	3	19	1.1.1.1170.6	16.4701	5827.25	5648.58	16.46	0.19	11570.1
3	59.32	59.32	84.8	69.6	66.2	tr|A0A1D3SCT1|A0A1D3SCT1_PLABE; tr|A0A0Y9PRR1|A0A0Y9PRR1_PLABE; tr|A0A077XDU3|A0A077XDU3_PLABA	Elongation factor 1-alpha OS=Plasmodium berghei OX=5821 GN=EF-1alpha PE=3 SV=1; Elongation factor 1-alpha OS=Plasmodium berghei OX=5821 GN=EF-1alpha PE=3 SV=1; Elongation factor 1-alpha OS=Plasmodium berghei (strain Anka) OX=5823 GN=PBANKA_1133300 PE=3 SV=1			2	99	TIEKFEKESAEMGK			-0.00319896	1625.79	407.456	1625.8	407.457	4	13	1.1.1.907.3	9.45278	3977.37	3147.33	9.37	0.16	4964.22
3	59.32	59.32	84.8	69.6	66.2	tr|A0A1D3SCT1|A0A1D3SCT1_PLABE; tr|A0A0Y9PRR1|A0A0Y9PRR1_PLABE; tr|A0A077XDU3|A0A077XDU3_PLABA	Elongation factor 1-alpha OS=Plasmodium berghei OX=5821 GN=EF-1alpha PE=3 SV=1; Elongation factor 1-alpha OS=Plasmodium berghei OX=5821 GN=EF-1alpha PE=3 SV=1; Elongation factor 1-alpha OS=Plasmodium berghei (strain Anka) OX=5823 GN=PBANKA_1133300 PE=3 SV=1			2	99	TLIEALDTMEPPKRPYDKPLR			0.000715595	2482.33	621.589	2482.33	621.589	4	18	1.1.1.1319.4	20.4548	7200.79	6658.3	20.45	0.08	24786.5
3	59.32	59.32	84.8	69.6	66.2	tr|A0A1D3SCT1|A0A1D3SCT1_PLABE; tr|A0A0Y9PRR1|A0A0Y9PRR1_PLABE; tr|A0A077XDU3|A0A077XDU3_PLABA	Elongation factor 1-alpha OS=Plasmodium berghei OX=5821 GN=EF-1alpha PE=3 SV=1; Elongation factor 1-alpha OS=Plasmodium berghei OX=5821 GN=EF-1alpha PE=3 SV=1; Elongation factor 1-alpha OS=Plasmodium berghei (strain Anka) OX=5823 GN=PBANKA_1133300 PE=3 SV=1			2	99	TLIEALDTMEPPKRPYDKPLRIPLQGVYK			0.00652417	3380.86	564.484	3380.85	564.483	6	24	1.1.1.1448.3	23.9106	35176.9	34876.1	23.91	0.11	37883.5
3	59.32	59.32	84.8	69.6	66.2	tr|A0A1D3SCT1|A0A1D3SCT1_PLABE; tr|A0A0Y9PRR1|A0A0Y9PRR1_PLABE; tr|A0A077XDU3|A0A077XDU3_PLABA	Elongation factor 1-alpha OS=Plasmodium berghei OX=5821 GN=EF-1alpha PE=3 SV=1; Elongation factor 1-alpha OS=Plasmodium berghei OX=5821 GN=EF-1alpha PE=3 SV=1; Elongation factor 1-alpha OS=Plasmodium berghei (strain Anka) OX=5823 GN=PBANKA_1133300 PE=3 SV=1			2	99	VGYQADKVDFIPISGFEGDNLIEK			-0.00442774	2653.32	885.448	2653.33	885.45	3	20	1.1.1.1571.12	27.2175	28807.4	5315.6	27.09	0.19	12628.2
3	59.32	59.32	84.8	69.6	66.2	tr|A0A1D3SCT1|A0A1D3SCT1_PLABE; tr|A0A0Y9PRR1|A0A0Y9PRR1_PLABE; tr|A0A077XDU3|A0A077XDU3_PLABA	Elongation factor 1-alpha OS=Plasmodium berghei OX=5821 GN=EF-1alpha PE=3 SV=1; Elongation factor 1-alpha OS=Plasmodium berghei OX=5821 GN=EF-1alpha PE=3 SV=1; Elongation factor 1-alpha OS=Plasmodium berghei (strain Anka) OX=5823 GN=PBANKA_1133300 PE=3 SV=1			2	99	VGYQADKVDFIPISGFEGDNLIEKSDKTPWYK			0.0134194	3658.83	915.716	3658.82	915.712	4	24	1.1.1.1527.15	26.0457	1971.27	1971.27	26.03	0.05	10307
3	59.32	59.32	84.8	69.6	66.2	tr|A0A1D3SCT1|A0A1D3SCT1_PLABE; tr|A0A0Y9PRR1|A0A0Y9PRR1_PLABE; tr|A0A077XDU3|A0A077XDU3_PLABA	Elongation factor 1-alpha OS=Plasmodium berghei OX=5821 GN=EF-1alpha PE=3 SV=1; Elongation factor 1-alpha OS=Plasmodium berghei OX=5821 GN=EF-1alpha PE=3 SV=1; Elongation factor 1-alpha OS=Plasmodium berghei (strain Anka) OX=5823 GN=PBANKA_1133300 PE=3 SV=1			2	99	YFFTVIDAPGHK			-0.000503674	1393.7	465.575	1393.7	465.575	3	16	1.1.1.1358.2	21.4965	21645.6	13222.5	21.55	0.11	6212.82
3	59.32	59.32	84.8	69.6	66.2	tr|A0A1D3SCT1|A0A1D3SCT1_PLABE; tr|A0A0Y9PRR1|A0A0Y9PRR1_PLABE; tr|A0A077XDU3|A0A077XDU3_PLABA	Elongation factor 1-alpha OS=Plasmodium berghei OX=5821 GN=EF-1alpha PE=3 SV=1; Elongation factor 1-alpha OS=Plasmodium berghei OX=5821 GN=EF-1alpha PE=3 SV=1; Elongation factor 1-alpha OS=Plasmodium berghei (strain Anka) OX=5823 GN=PBANKA_1133300 PE=3 SV=1			2	99	YFFTVIDAPGHKDFIK			0.00219424	1896.98	475.252	1896.98	475.252	4	14	1.1.1.1400.4	22.6217	25023.4	7394.86	22.51	0.08	4250.33
3	59.32	59.32	84.8	69.6	66.2	tr|A0A1D3SCT1|A0A1D3SCT1_PLABE; tr|A0A0Y9PRR1|A0A0Y9PRR1_PLABE; tr|A0A077XDU3|A0A077XDU3_PLABA	Elongation factor 1-alpha OS=Plasmodium berghei OX=5821 GN=EF-1alpha PE=3 SV=1; Elongation factor 1-alpha OS=Plasmodium berghei OX=5821 GN=EF-1alpha PE=3 SV=1; Elongation factor 1-alpha OS=Plasmodium berghei (strain Anka) OX=5823 GN=PBANKA_1133300 PE=3 SV=1			2	99	YSEDRYEEIKK			-0.00938932	1458.69	487.237	1458.7	487.24	3	9	1.1.1.771.3	5.81728	678.47	435.02	5.86	0.08	744.887
3	59.32	59.32	84.8	69.6	66.2	tr|A0A1D3SCT1|A0A1D3SCT1_PLABE; tr|A0A0Y9PRR1|A0A0Y9PRR1_PLABE; tr|A0A077XDU3|A0A077XDU3_PLABA	Elongation factor 1-alpha OS=Plasmodium berghei OX=5821 GN=EF-1alpha PE=3 SV=1; Elongation factor 1-alpha OS=Plasmodium berghei OX=5821 GN=EF-1alpha PE=3 SV=1; Elongation factor 1-alpha OS=Plasmodium berghei (strain Anka) OX=5823 GN=PBANKA_1133300 PE=3 SV=1			2	99	YSEDRYEEIKKEVK			-0.00346553	1814.9	454.733	1814.91	454.734	4	13	1.1.1.896.4	9.15603	3479.03	3432.86	9.15	0.16	5302.39
3	59.32	59.32	84.8	69.6	66.2	tr|A0A1D3SCT1|A0A1D3SCT1_PLABE; tr|A0A0Y9PRR1|A0A0Y9PRR1_PLABE; tr|A0A077XDU3|A0A077XDU3_PLABA	Elongation factor 1-alpha OS=Plasmodium berghei OX=5821 GN=EF-1alpha PE=3 SV=1; Elongation factor 1-alpha OS=Plasmodium berghei OX=5821 GN=EF-1alpha PE=3 SV=1; Elongation factor 1-alpha OS=Plasmodium berghei (strain Anka) OX=5823 GN=PBANKA_1133300 PE=3 SV=1			1.69897	98.52	FLNIDSK			-0.00325468	835.441	418.728	835.444	418.729	2	9	1.1.1.1096.4	14.4991	14959.3	8006.52	14.57	0.11	7516.8
3	59.32	59.32	84.8	69.6	66.2	tr|A0A1D3SCT1|A0A1D3SCT1_PLABE; tr|A0A0Y9PRR1|A0A0Y9PRR1_PLABE; tr|A0A077XDU3|A0A077XDU3_PLABA	Elongation factor 1-alpha OS=Plasmodium berghei OX=5821 GN=EF-1alpha PE=3 SV=1; Elongation factor 1-alpha OS=Plasmodium berghei OX=5821 GN=EF-1alpha PE=3 SV=1; Elongation factor 1-alpha OS=Plasmodium berghei (strain Anka) OX=5823 GN=PBANKA_1133300 PE=3 SV=1			1.39794	96.61	IPLQGVYK			-0.00907327	916.529	459.272	916.538	459.276	2	10	1.1.1.1099.4	14.58	6827.59	6472.16	14.6	0.11	8638.8
3	59.32	59.32	84.8	69.6	66.2	tr|A0A1D3SCT1|A0A1D3SCT1_PLABE; tr|A0A0Y9PRR1|A0A0Y9PRR1_PLABE; tr|A0A077XDU3|A0A077XDU3_PLABA	Elongation factor 1-alpha OS=Plasmodium berghei OX=5821 GN=EF-1alpha PE=3 SV=1; Elongation factor 1-alpha OS=Plasmodium berghei OX=5821 GN=EF-1alpha PE=3 SV=1; Elongation factor 1-alpha OS=Plasmodium berghei (strain Anka) OX=5823 GN=PBANKA_1133300 PE=3 SV=1			1.20761	99	FAIRDMR			-0.0232286	907.447	454.731	907.47	454.742	2	7	1.1.1.978.2	11.361	202.339	202.339			1391.98
3	59.32	59.32	84.8	69.6	66.2	tr|A0A1D3SCT1|A0A1D3SCT1_PLABE; tr|A0A0Y9PRR1|A0A0Y9PRR1_PLABE; tr|A0A077XDU3|A0A077XDU3_PLABA	Elongation factor 1-alpha OS=Plasmodium berghei OX=5821 GN=EF-1alpha PE=3 SV=1; Elongation factor 1-alpha OS=Plasmodium berghei OX=5821 GN=EF-1alpha PE=3 SV=1; Elongation factor 1-alpha OS=Plasmodium berghei (strain Anka) OX=5823 GN=PBANKA_1133300 PE=3 SV=1			0.863279	90.4	YSEDRYEEIK			0.00392736	1330.61	666.311	1330.6	666.309	2	6	1.1.1.857.11	8.1213	320.08	301.08	8.13	0.16	1030.59
3	59.32	59.32	84.8	69.6	66.2	tr|A0A1D3SCT1|A0A1D3SCT1_PLABE; tr|A0A0Y9PRR1|A0A0Y9PRR1_PLABE; tr|A0A077XDU3|A0A077XDU3_PLABA	Elongation factor 1-alpha OS=Plasmodium berghei OX=5821 GN=EF-1alpha PE=3 SV=1; Elongation factor 1-alpha OS=Plasmodium berghei OX=5821 GN=EF-1alpha PE=3 SV=1; Elongation factor 1-alpha OS=Plasmodium berghei (strain Anka) OX=5823 GN=PBANKA_1133300 PE=3 SV=1			0.127844	33.88	SGDSALVTLEPK			0.00198611	1215.64	608.826	1215.63	608.825	2	18	1.1.1.1187.11	16.9303	42106.5	41619.6	16.94	0.21	67598.2
3	59.32	59.32	84.8	69.6	66.2	tr|A0A1D3SCT1|A0A1D3SCT1_PLABE; tr|A0A0Y9PRR1|A0A0Y9PRR1_PLABE; tr|A0A077XDU3|A0A077XDU3_PLABA	Elongation factor 1-alpha OS=Plasmodium berghei OX=5821 GN=EF-1alpha PE=3 SV=1; Elongation factor 1-alpha OS=Plasmodium berghei OX=5821 GN=EF-1alpha PE=3 SV=1; Elongation factor 1-alpha OS=Plasmodium berghei (strain Anka) OX=5823 GN=PBANKA_1133300 PE=3 SV=1			0.000434506	79.59	NGYTPVLDCHTSHISCK	Deamidated(N)@1; GG(K)@17	GG(K)@414	-0.00100192	1988.87	663.964	1988.87	663.965	3	12	1.1.1.1050.10	13.2752	10379.3	3680.51	13.37	0.13	5485.97
3	59.32	59.32	84.8	69.6	66.2	tr|A0A1D3SCT1|A0A1D3SCT1_PLABE; tr|A0A0Y9PRR1|A0A0Y9PRR1_PLABE; tr|A0A077XDU3|A0A077XDU3_PLABA	Elongation factor 1-alpha OS=Plasmodium berghei OX=5821 GN=EF-1alpha PE=3 SV=1; Elongation factor 1-alpha OS=Plasmodium berghei OX=5821 GN=EF-1alpha PE=3 SV=1; Elongation factor 1-alpha OS=Plasmodium berghei (strain Anka) OX=5823 GN=PBANKA_1133300 PE=3 SV=1			0	99	AGMVLNFAPSAVVSECK	Methyl(C)@16; Carbamyl(K)@17	Methyl(C)@332	0.00561598	1778.87	593.966	1778.87	593.964	3	20	1.1.1.1468.4	24.4489	14171	12197.6	24.47	0.14	10276.9
3	59.32	59.32	84.8	69.6	66.2	tr|A0A1D3SCT1|A0A1D3SCT1_PLABE; tr|A0A0Y9PRR1|A0A0Y9PRR1_PLABE; tr|A0A077XDU3|A0A077XDU3_PLABA	Elongation factor 1-alpha OS=Plasmodium berghei OX=5821 GN=EF-1alpha PE=3 SV=1; Elongation factor 1-alpha OS=Plasmodium berghei OX=5821 GN=EF-1alpha PE=3 SV=1; Elongation factor 1-alpha OS=Plasmodium berghei (strain Anka) OX=5823 GN=PBANKA_1133300 PE=3 SV=1			0	99	AGMVLNFAPSAVVSECK	Methyl(C)@16; Carbamyl(K)@17	Methyl(C)@332	0.00110039	1778.87	890.443	1778.87	890.442	2	18	1.1.1.1475.14	24.6514	46294.3	11030.6	24.5	0.16	10356.1
3	59.32	59.32	84.8	69.6	66.2	tr|A0A1D3SCT1|A0A1D3SCT1_PLABE; tr|A0A0Y9PRR1|A0A0Y9PRR1_PLABE; tr|A0A077XDU3|A0A077XDU3_PLABA	Elongation factor 1-alpha OS=Plasmodium berghei OX=5821 GN=EF-1alpha PE=3 SV=1; Elongation factor 1-alpha OS=Plasmodium berghei OX=5821 GN=EF-1alpha PE=3 SV=1; Elongation factor 1-alpha OS=Plasmodium berghei (strain Anka) OX=5823 GN=PBANKA_1133300 PE=3 SV=1			0	99	AGMVLNFAPSAVVSECK	Methyl(C)@16; Carbamyl(K)@17	Methyl(C)@332	0.00110039	1778.87	890.443	1778.87	890.442	2	19	1.1.1.1478.14	24.7322	46294.3	6074.25	24.5	0.16	7492.47
3	59.32	59.32	84.8	69.6	66.2	tr|A0A1D3SCT1|A0A1D3SCT1_PLABE; tr|A0A0Y9PRR1|A0A0Y9PRR1_PLABE; tr|A0A077XDU3|A0A077XDU3_PLABA	Elongation factor 1-alpha OS=Plasmodium berghei OX=5821 GN=EF-1alpha PE=3 SV=1; Elongation factor 1-alpha OS=Plasmodium berghei OX=5821 GN=EF-1alpha PE=3 SV=1; Elongation factor 1-alpha OS=Plasmodium berghei (strain Anka) OX=5823 GN=PBANKA_1133300 PE=3 SV=1			0	99	AGMVLNFAPSAVVSECK	Methyl(C)@16; Carbamyl(K)@17	Methyl(C)@332	0.00110039	1778.87	890.443	1778.87	890.442	2	21	1.1.1.1466.15	24.4099	46294.3	23895.8	24.5	0.16	20636.3
3	59.32	59.32	84.8	69.6	66.2	tr|A0A1D3SCT1|A0A1D3SCT1_PLABE; tr|A0A0Y9PRR1|A0A0Y9PRR1_PLABE; tr|A0A077XDU3|A0A077XDU3_PLABA	Elongation factor 1-alpha OS=Plasmodium berghei OX=5821 GN=EF-1alpha PE=3 SV=1; Elongation factor 1-alpha OS=Plasmodium berghei OX=5821 GN=EF-1alpha PE=3 SV=1; Elongation factor 1-alpha OS=Plasmodium berghei (strain Anka) OX=5823 GN=PBANKA_1133300 PE=3 SV=1			0	99	AGMVLNFAPSAVVSECK	Methyl(C)@16; Carbamyl(K)@17	Methyl(C)@332	0.00110039	1778.87	890.443	1778.87	890.442	2	21	1.1.1.1472.13	24.5692	46294.3	29341.6	24.5	0.16	22607.8
3	59.32	59.32	84.8	69.6	66.2	tr|A0A1D3SCT1|A0A1D3SCT1_PLABE; tr|A0A0Y9PRR1|A0A0Y9PRR1_PLABE; tr|A0A077XDU3|A0A077XDU3_PLABA	Elongation factor 1-alpha OS=Plasmodium berghei OX=5821 GN=EF-1alpha PE=3 SV=1; Elongation factor 1-alpha OS=Plasmodium berghei OX=5821 GN=EF-1alpha PE=3 SV=1; Elongation factor 1-alpha OS=Plasmodium berghei (strain Anka) OX=5823 GN=PBANKA_1133300 PE=3 SV=1			0	99	AGMVLNFAPSAVVSECK	Methyl(C)@16; Carbamyl(K)@17	Methyl(C)@332	0.00110039	1778.87	890.443	1778.87	890.442	2	22	1.1.1.1469.16	24.4919	46294.3	46144.9	24.5	0.16	37221.6
3	59.32	59.32	84.8	69.6	66.2	tr|A0A1D3SCT1|A0A1D3SCT1_PLABE; tr|A0A0Y9PRR1|A0A0Y9PRR1_PLABE; tr|A0A077XDU3|A0A077XDU3_PLABA	Elongation factor 1-alpha OS=Plasmodium berghei OX=5821 GN=EF-1alpha PE=3 SV=1; Elongation factor 1-alpha OS=Plasmodium berghei OX=5821 GN=EF-1alpha PE=3 SV=1; Elongation factor 1-alpha OS=Plasmodium berghei (strain Anka) OX=5823 GN=PBANKA_1133300 PE=3 SV=1			0	21.86	AGMVLNFAPSAVVSECK	Methyl(E)@15; Carbamyl(K)@17	Methyl(E)@331	0.00110039	1778.87	890.443	1778.87	890.442	2	20	1.1.1.1472.13	24.5692	46294.3	29341.6	24.5	0.16	22607.8
3	59.32	59.32	84.8	69.6	66.2	tr|A0A1D3SCT1|A0A1D3SCT1_PLABE; tr|A0A0Y9PRR1|A0A0Y9PRR1_PLABE; tr|A0A077XDU3|A0A077XDU3_PLABA	Elongation factor 1-alpha OS=Plasmodium berghei OX=5821 GN=EF-1alpha PE=3 SV=1; Elongation factor 1-alpha OS=Plasmodium berghei OX=5821 GN=EF-1alpha PE=3 SV=1; Elongation factor 1-alpha OS=Plasmodium berghei (strain Anka) OX=5823 GN=PBANKA_1133300 PE=3 SV=1			0	21.29	AGMVLNFAPSAVVSECK	Methyl(E)@15; Carbamyl(K)@17	Methyl(E)@331	0.00110039	1778.87	890.443	1778.87	890.442	2	20	1.1.1.1466.15	24.4099	46294.3	23895.8	24.5	0.16	20636.3
3	59.32	59.32	84.8	69.6	66.2	tr|A0A1D3SCT1|A0A1D3SCT1_PLABE; tr|A0A0Y9PRR1|A0A0Y9PRR1_PLABE; tr|A0A077XDU3|A0A077XDU3_PLABA	Elongation factor 1-alpha OS=Plasmodium berghei OX=5821 GN=EF-1alpha PE=3 SV=1; Elongation factor 1-alpha OS=Plasmodium berghei OX=5821 GN=EF-1alpha PE=3 SV=1; Elongation factor 1-alpha OS=Plasmodium berghei (strain Anka) OX=5823 GN=PBANKA_1133300 PE=3 SV=1			0	15.09	AGMVLNFAPSAVVSECK	Methyl(E)@15; Carbamyl(K)@17	Methyl(E)@331	0.00110039	1778.87	890.443	1778.87	890.442	2	18	1.1.1.1478.14	24.7322	46294.3	6074.25	24.5	0.16	7492.47
3	59.32	59.32	84.8	69.6	66.2	tr|A0A1D3SCT1|A0A1D3SCT1_PLABE; tr|A0A0Y9PRR1|A0A0Y9PRR1_PLABE; tr|A0A077XDU3|A0A077XDU3_PLABA	Elongation factor 1-alpha OS=Plasmodium berghei OX=5821 GN=EF-1alpha PE=3 SV=1; Elongation factor 1-alpha OS=Plasmodium berghei OX=5821 GN=EF-1alpha PE=3 SV=1; Elongation factor 1-alpha OS=Plasmodium berghei (strain Anka) OX=5823 GN=PBANKA_1133300 PE=3 SV=1			0	99	EHALLAFTLGVK	Oxidation(F)@7	Oxidation(F)@141	0.00338262	1313.74	657.876	1313.73	657.874	2	17	1.1.1.1305.13	20.0896	7401.16	4797.55	20.15	0.16	8400.81
3	59.32	59.32	84.8	69.6	66.2	tr|A0A1D3SCT1|A0A1D3SCT1_PLABE; tr|A0A0Y9PRR1|A0A0Y9PRR1_PLABE; tr|A0A077XDU3|A0A077XDU3_PLABA	Elongation factor 1-alpha OS=Plasmodium berghei OX=5821 GN=EF-1alpha PE=3 SV=1; Elongation factor 1-alpha OS=Plasmodium berghei OX=5821 GN=EF-1alpha PE=3 SV=1; Elongation factor 1-alpha OS=Plasmodium berghei (strain Anka) OX=5823 GN=PBANKA_1133300 PE=3 SV=1			0	99	EHALLAFTLGVK			-0.0092389	1297.73	649.872	1297.74	649.877	2	15	1.1.1.1438.9	23.6489	5272.2	2636.17	23.61	0.13	5949.22
3	59.32	59.32	84.8	69.6	66.2	tr|A0A1D3SCT1|A0A1D3SCT1_PLABE; tr|A0A0Y9PRR1|A0A0Y9PRR1_PLABE; tr|A0A077XDU3|A0A077XDU3_PLABA	Elongation factor 1-alpha OS=Plasmodium berghei OX=5821 GN=EF-1alpha PE=3 SV=1; Elongation factor 1-alpha OS=Plasmodium berghei OX=5821 GN=EF-1alpha PE=3 SV=1; Elongation factor 1-alpha OS=Plasmodium berghei (strain Anka) OX=5823 GN=PBANKA_1133300 PE=3 SV=1			0	99	EHALLAFTLGVK	Oxidation(F)@7	Oxidation(F)@141	0.00338262	1313.74	657.876	1313.73	657.874	2	16	1.1.1.1308.11	20.1675	7401.16	7291.86	20.15	0.16	9342.29
3	59.32	59.32	84.8	69.6	66.2	tr|A0A1D3SCT1|A0A1D3SCT1_PLABE; tr|A0A0Y9PRR1|A0A0Y9PRR1_PLABE; tr|A0A077XDU3|A0A077XDU3_PLABA	Elongation factor 1-alpha OS=Plasmodium berghei OX=5821 GN=EF-1alpha PE=3 SV=1; Elongation factor 1-alpha OS=Plasmodium berghei OX=5821 GN=EF-1alpha PE=3 SV=1; Elongation factor 1-alpha OS=Plasmodium berghei (strain Anka) OX=5823 GN=PBANKA_1133300 PE=3 SV=1			0	99	EHALLAFTLGVK			-0.00887268	1297.73	649.873	1297.74	649.877	2	12	1.1.1.1454.7	24.0772	5610.36	4964.84	24.09	0.16	5596.88
3	59.32	59.32	84.8	69.6	66.2	tr|A0A1D3SCT1|A0A1D3SCT1_PLABE; tr|A0A0Y9PRR1|A0A0Y9PRR1_PLABE; tr|A0A077XDU3|A0A077XDU3_PLABA	Elongation factor 1-alpha OS=Plasmodium berghei OX=5821 GN=EF-1alpha PE=3 SV=1; Elongation factor 1-alpha OS=Plasmodium berghei OX=5821 GN=EF-1alpha PE=3 SV=1; Elongation factor 1-alpha OS=Plasmodium berghei (strain Anka) OX=5823 GN=PBANKA_1133300 PE=3 SV=1			0	98.32	EHALLAFTLGVK			-0.00887268	1297.73	649.873	1297.74	649.877	2	11	1.1.1.1457.8	24.1589	5610.36	4755.48	24.09	0.16	5431.71
3	59.32	59.32	84.8	69.6	66.2	tr|A0A1D3SCT1|A0A1D3SCT1_PLABE; tr|A0A0Y9PRR1|A0A0Y9PRR1_PLABE; tr|A0A077XDU3|A0A077XDU3_PLABA	Elongation factor 1-alpha OS=Plasmodium berghei OX=5821 GN=EF-1alpha PE=3 SV=1; Elongation factor 1-alpha OS=Plasmodium berghei OX=5821 GN=EF-1alpha PE=3 SV=1; Elongation factor 1-alpha OS=Plasmodium berghei (strain Anka) OX=5823 GN=PBANKA_1133300 PE=3 SV=1			0	99	FTAQVIILNHPGEIK			0.00261105	1678.94	560.655	1678.94	560.654	3	21	1.1.1.1320.5	20.4828	62947.9	22721.2	20.55	0.11	21661.6
3	59.32	59.32	84.8	69.6	66.2	tr|A0A1D3SCT1|A0A1D3SCT1_PLABE; tr|A0A0Y9PRR1|A0A0Y9PRR1_PLABE; tr|A0A077XDU3|A0A077XDU3_PLABA	Elongation factor 1-alpha OS=Plasmodium berghei OX=5821 GN=EF-1alpha PE=3 SV=1; Elongation factor 1-alpha OS=Plasmodium berghei OX=5821 GN=EF-1alpha PE=3 SV=1; Elongation factor 1-alpha OS=Plasmodium berghei (strain Anka) OX=5823 GN=PBANKA_1133300 PE=3 SV=1			0	99	FTAQVIILNHPGEIK			0.00261105	1678.94	560.655	1678.94	560.654	3	22	1.1.1.1323.7	20.5658	62947.9	58135	20.55	0.11	42521.3
3	59.32	59.32	84.8	69.6	66.2	tr|A0A1D3SCT1|A0A1D3SCT1_PLABE; tr|A0A0Y9PRR1|A0A0Y9PRR1_PLABE; tr|A0A077XDU3|A0A077XDU3_PLABA	Elongation factor 1-alpha OS=Plasmodium berghei OX=5821 GN=EF-1alpha PE=3 SV=1; Elongation factor 1-alpha OS=Plasmodium berghei OX=5821 GN=EF-1alpha PE=3 SV=1; Elongation factor 1-alpha OS=Plasmodium berghei (strain Anka) OX=5823 GN=PBANKA_1133300 PE=3 SV=1			0	99	FTAQVIILNHPGEIK			0.00261105	1678.94	560.655	1678.94	560.654	3	15	1.1.1.1329.8	20.7267	62947.9	7645.9	20.55	0.11	9139.59
3	59.32	59.32	84.8	69.6	66.2	tr|A0A1D3SCT1|A0A1D3SCT1_PLABE; tr|A0A0Y9PRR1|A0A0Y9PRR1_PLABE; tr|A0A077XDU3|A0A077XDU3_PLABA	Elongation factor 1-alpha OS=Plasmodium berghei OX=5821 GN=EF-1alpha PE=3 SV=1; Elongation factor 1-alpha OS=Plasmodium berghei OX=5821 GN=EF-1alpha PE=3 SV=1; Elongation factor 1-alpha OS=Plasmodium berghei (strain Anka) OX=5823 GN=PBANKA_1133300 PE=3 SV=1			0	99	FTAQVIILNHPGEIK			-0.000684882	1678.94	560.654	1678.94	560.654	3	14	1.1.1.1332.8	20.8066	7207.21	7075.59	20.82	0.19	8798.93
3	59.32	59.32	84.8	69.6	66.2	tr|A0A1D3SCT1|A0A1D3SCT1_PLABE; tr|A0A0Y9PRR1|A0A0Y9PRR1_PLABE; tr|A0A077XDU3|A0A077XDU3_PLABA	Elongation factor 1-alpha OS=Plasmodium berghei OX=5821 GN=EF-1alpha PE=3 SV=1; Elongation factor 1-alpha OS=Plasmodium berghei OX=5821 GN=EF-1alpha PE=3 SV=1; Elongation factor 1-alpha OS=Plasmodium berghei (strain Anka) OX=5823 GN=PBANKA_1133300 PE=3 SV=1			0	20.11	FTAQVIILNHPGEIK	Deamidated(N)@9		0.00664373	1679.93	560.984	1679.92	560.982	3	11	1.1.1.1330.7	20.7519	7019.21	4726.66	20.82	0.27	11083.9
3	59.32	59.32	84.8	69.6	66.2	tr|A0A1D3SCT1|A0A1D3SCT1_PLABE; tr|A0A0Y9PRR1|A0A0Y9PRR1_PLABE; tr|A0A077XDU3|A0A077XDU3_PLABA	Elongation factor 1-alpha OS=Plasmodium berghei OX=5821 GN=EF-1alpha PE=3 SV=1; Elongation factor 1-alpha OS=Plasmodium berghei OX=5821 GN=EF-1alpha PE=3 SV=1; Elongation factor 1-alpha OS=Plasmodium berghei (strain Anka) OX=5823 GN=PBANKA_1133300 PE=3 SV=1			0	16.2	FTAQVIILNHPGEIK	Deamidated(Q)@4		0.00664373	1679.93	560.984	1679.92	560.982	3	11	1.1.1.1330.7	20.7519	7019.21	4726.66	20.82	0.27	11083.9
3	59.32	59.32	84.8	69.6	66.2	tr|A0A1D3SCT1|A0A1D3SCT1_PLABE; tr|A0A0Y9PRR1|A0A0Y9PRR1_PLABE; tr|A0A077XDU3|A0A077XDU3_PLABA	Elongation factor 1-alpha OS=Plasmodium berghei OX=5821 GN=EF-1alpha PE=3 SV=1; Elongation factor 1-alpha OS=Plasmodium berghei OX=5821 GN=EF-1alpha PE=3 SV=1; Elongation factor 1-alpha OS=Plasmodium berghei (strain Anka) OX=5823 GN=PBANKA_1133300 PE=3 SV=1			0	99	GITIDIALWK			-0.00432087	1128.65	565.332	1128.65	565.334	2	11	1.1.1.1603.4	28.0601	7171.93	6987.89	28.05	0.11	6292.36
3	59.32	59.32	84.8	69.6	66.2	tr|A0A1D3SCT1|A0A1D3SCT1_PLABE; tr|A0A0Y9PRR1|A0A0Y9PRR1_PLABE; tr|A0A077XDU3|A0A077XDU3_PLABA	Elongation factor 1-alpha OS=Plasmodium berghei OX=5821 GN=EF-1alpha PE=3 SV=1; Elongation factor 1-alpha OS=Plasmodium berghei OX=5821 GN=EF-1alpha PE=3 SV=1; Elongation factor 1-alpha OS=Plasmodium berghei (strain Anka) OX=5823 GN=PBANKA_1133300 PE=3 SV=1			0	99	GSFKYAWVLDK	Delta:H(4)C(2)(K)@4		0.000505653	1340.71	447.912	1340.71	447.912	3	13	1.1.1.1352.3	21.337	8922.13	5308.49	21.28	0.11	4600.75
3	59.32	59.32	84.8	69.6	66.2	tr|A0A1D3SCT1|A0A1D3SCT1_PLABE; tr|A0A0Y9PRR1|A0A0Y9PRR1_PLABE; tr|A0A077XDU3|A0A077XDU3_PLABA	Elongation factor 1-alpha OS=Plasmodium berghei OX=5821 GN=EF-1alpha PE=3 SV=1; Elongation factor 1-alpha OS=Plasmodium berghei OX=5821 GN=EF-1alpha PE=3 SV=1; Elongation factor 1-alpha OS=Plasmodium berghei (strain Anka) OX=5823 GN=PBANKA_1133300 PE=3 SV=1			0	77.44	GSFKYAWVLDK	Dimethyl(K)@4	Dimethyl(K)@55	-0.00213493	1340.71	671.363	1340.71	671.364	2	14	1.1.1.1349.12	21.2683	7920.47	7613.1	21.28	0.13	9015.63
3	59.32	59.32	84.8	69.6	66.2	tr|A0A1D3SCT1|A0A1D3SCT1_PLABE; tr|A0A0Y9PRR1|A0A0Y9PRR1_PLABE; tr|A0A077XDU3|A0A077XDU3_PLABA	Elongation factor 1-alpha OS=Plasmodium berghei OX=5821 GN=EF-1alpha PE=3 SV=1; Elongation factor 1-alpha OS=Plasmodium berghei OX=5821 GN=EF-1alpha PE=3 SV=1; Elongation factor 1-alpha OS=Plasmodium berghei (strain Anka) OX=5823 GN=PBANKA_1133300 PE=3 SV=1			0	77.41	GSFKYAWVLDK	Dimethyl(K)@4	Dimethyl(K)@55	0.000505653	1340.71	447.912	1340.71	447.912	3	13	1.1.1.1352.3	21.337	8922.13	5308.49	21.28	0.11	4600.75
3	59.32	59.32	84.8	69.6	66.2	tr|A0A1D3SCT1|A0A1D3SCT1_PLABE; tr|A0A0Y9PRR1|A0A0Y9PRR1_PLABE; tr|A0A077XDU3|A0A077XDU3_PLABA	Elongation factor 1-alpha OS=Plasmodium berghei OX=5821 GN=EF-1alpha PE=3 SV=1; Elongation factor 1-alpha OS=Plasmodium berghei OX=5821 GN=EF-1alpha PE=3 SV=1; Elongation factor 1-alpha OS=Plasmodium berghei (strain Anka) OX=5823 GN=PBANKA_1133300 PE=3 SV=1			0	99	GSFKYAWVLDKLK	Delta:H(4)C(2)@N-term		-0.0124482	1581.88	528.3	1581.89	528.305	3	15	1.1.1.1428.3	23.3717	39215.6	5454.54	23.21	0.13	6633.26
3	59.32	59.32	84.8	69.6	66.2	tr|A0A1D3SCT1|A0A1D3SCT1_PLABE; tr|A0A0Y9PRR1|A0A0Y9PRR1_PLABE; tr|A0A077XDU3|A0A077XDU3_PLABA	Elongation factor 1-alpha OS=Plasmodium berghei OX=5821 GN=EF-1alpha PE=3 SV=1; Elongation factor 1-alpha OS=Plasmodium berghei OX=5821 GN=EF-1alpha PE=3 SV=1; Elongation factor 1-alpha OS=Plasmodium berghei (strain Anka) OX=5823 GN=PBANKA_1133300 PE=3 SV=1			0	99	GSFKYAWVLDKLK	Delta:H(4)C(2)(K)@4		-0.0124482	1581.88	528.3	1581.89	528.305	3	16	1.1.1.1428.3	23.3717	39215.6	5454.54	23.21	0.13	6633.26
3	59.32	59.32	84.8	69.6	66.2	tr|A0A1D3SCT1|A0A1D3SCT1_PLABE; tr|A0A0Y9PRR1|A0A0Y9PRR1_PLABE; tr|A0A077XDU3|A0A077XDU3_PLABA	Elongation factor 1-alpha OS=Plasmodium berghei OX=5821 GN=EF-1alpha PE=3 SV=1; Elongation factor 1-alpha OS=Plasmodium berghei OX=5821 GN=EF-1alpha PE=3 SV=1; Elongation factor 1-alpha OS=Plasmodium berghei (strain Anka) OX=5823 GN=PBANKA_1133300 PE=3 SV=1			0	99	GSFKYAWVLDKLK	Delta:H(4)C(2)(K)@4		-0.0124482	1581.88	528.3	1581.89	528.305	3	16	1.1.1.1419.3	23.1298	39215.6	16066.5	23.21	0.13	15697.5
3	59.32	59.32	84.8	69.6	66.2	tr|A0A1D3SCT1|A0A1D3SCT1_PLABE; tr|A0A0Y9PRR1|A0A0Y9PRR1_PLABE; tr|A0A077XDU3|A0A077XDU3_PLABA	Elongation factor 1-alpha OS=Plasmodium berghei OX=5821 GN=EF-1alpha PE=3 SV=1; Elongation factor 1-alpha OS=Plasmodium berghei OX=5821 GN=EF-1alpha PE=3 SV=1; Elongation factor 1-alpha OS=Plasmodium berghei (strain Anka) OX=5823 GN=PBANKA_1133300 PE=3 SV=1			0	99	GSFKYAWVLDKLK	Delta:H(4)C(2)(K)@4		-0.0124482	1581.88	528.3	1581.89	528.305	3	17	1.1.1.1422.3	23.2103	39215.6	38295.2	23.21	0.13	29120.2
3	59.32	59.32	84.8	69.6	66.2	tr|A0A1D3SCT1|A0A1D3SCT1_PLABE; tr|A0A0Y9PRR1|A0A0Y9PRR1_PLABE; tr|A0A077XDU3|A0A077XDU3_PLABA	Elongation factor 1-alpha OS=Plasmodium berghei OX=5821 GN=EF-1alpha PE=3 SV=1; Elongation factor 1-alpha OS=Plasmodium berghei OX=5821 GN=EF-1alpha PE=3 SV=1; Elongation factor 1-alpha OS=Plasmodium berghei (strain Anka) OX=5823 GN=PBANKA_1133300 PE=3 SV=1			0	77.44	GSFKYAWVLDKLK	Dimethyl(K)@4	Dimethyl(K)@55	-0.0124482	1581.88	528.3	1581.89	528.305	3	18	1.1.1.1425.5	23.2937	39215.6	11746.2	23.21	0.13	15110.7
3	59.32	59.32	84.8	69.6	66.2	tr|A0A1D3SCT1|A0A1D3SCT1_PLABE; tr|A0A0Y9PRR1|A0A0Y9PRR1_PLABE; tr|A0A077XDU3|A0A077XDU3_PLABA	Elongation factor 1-alpha OS=Plasmodium berghei OX=5821 GN=EF-1alpha PE=3 SV=1; Elongation factor 1-alpha OS=Plasmodium berghei OX=5821 GN=EF-1alpha PE=3 SV=1; Elongation factor 1-alpha OS=Plasmodium berghei (strain Anka) OX=5823 GN=PBANKA_1133300 PE=3 SV=1			0	77.44	GSFKYAWVLDKLK	Dimethyl(K)@4	Dimethyl(K)@55	-0.0124482	1581.88	528.3	1581.89	528.305	3	16	1.1.1.1428.3	23.3717	39215.6	5454.54	23.21	0.13	6633.26
3	59.32	59.32	84.8	69.6	66.2	tr|A0A1D3SCT1|A0A1D3SCT1_PLABE; tr|A0A0Y9PRR1|A0A0Y9PRR1_PLABE; tr|A0A077XDU3|A0A077XDU3_PLABA	Elongation factor 1-alpha OS=Plasmodium berghei OX=5821 GN=EF-1alpha PE=3 SV=1; Elongation factor 1-alpha OS=Plasmodium berghei OX=5821 GN=EF-1alpha PE=3 SV=1; Elongation factor 1-alpha OS=Plasmodium berghei (strain Anka) OX=5823 GN=PBANKA_1133300 PE=3 SV=1			0	77.37	GSFKYAWVLDKLK	Dimethyl(K)@4	Dimethyl(K)@55	-0.0124482	1581.88	528.3	1581.89	528.305	3	16	1.1.1.1419.3	23.1298	39215.6	16066.5	23.21	0.13	15697.5
3	59.32	59.32	84.8	69.6	66.2	tr|A0A1D3SCT1|A0A1D3SCT1_PLABE; tr|A0A0Y9PRR1|A0A0Y9PRR1_PLABE; tr|A0A077XDU3|A0A077XDU3_PLABA	Elongation factor 1-alpha OS=Plasmodium berghei OX=5821 GN=EF-1alpha PE=3 SV=1; Elongation factor 1-alpha OS=Plasmodium berghei OX=5821 GN=EF-1alpha PE=3 SV=1; Elongation factor 1-alpha OS=Plasmodium berghei (strain Anka) OX=5823 GN=PBANKA_1133300 PE=3 SV=1			0	77.09	GSFKYAWVLDKLK	Dimethyl(K)@4	Dimethyl(K)@55	-0.0124482	1581.88	528.3	1581.89	528.305	3	17	1.1.1.1422.3	23.2103	39215.6	38295.2	23.21	0.13	29120.2
3	59.32	59.32	84.8	69.6	66.2	tr|A0A1D3SCT1|A0A1D3SCT1_PLABE; tr|A0A0Y9PRR1|A0A0Y9PRR1_PLABE; tr|A0A077XDU3|A0A077XDU3_PLABA	Elongation factor 1-alpha OS=Plasmodium berghei OX=5821 GN=EF-1alpha PE=3 SV=1; Elongation factor 1-alpha OS=Plasmodium berghei OX=5821 GN=EF-1alpha PE=3 SV=1; Elongation factor 1-alpha OS=Plasmodium berghei (strain Anka) OX=5823 GN=PBANKA_1133300 PE=3 SV=1			0	23.94	GSFKYAWVLDKLK	Delta:H(4)C(2)@N-term		-0.0124482	1581.88	528.3	1581.89	528.305	3	16	1.1.1.1422.3	23.2103	39215.6	38295.2	23.21	0.13	29120.2
3	59.32	59.32	84.8	69.6	66.2	tr|A0A1D3SCT1|A0A1D3SCT1_PLABE; tr|A0A0Y9PRR1|A0A0Y9PRR1_PLABE; tr|A0A077XDU3|A0A077XDU3_PLABA	Elongation factor 1-alpha OS=Plasmodium berghei OX=5821 GN=EF-1alpha PE=3 SV=1; Elongation factor 1-alpha OS=Plasmodium berghei OX=5821 GN=EF-1alpha PE=3 SV=1; Elongation factor 1-alpha OS=Plasmodium berghei (strain Anka) OX=5823 GN=PBANKA_1133300 PE=3 SV=1			0	20.17	GSFKYAWVLDKLK	Delta:H(4)C(2)@N-term		-0.0124482	1581.88	528.3	1581.89	528.305	3	15	1.1.1.1419.3	23.1298	39215.6	16066.5	23.21	0.13	15697.5
3	59.32	59.32	84.8	69.6	66.2	tr|A0A1D3SCT1|A0A1D3SCT1_PLABE; tr|A0A0Y9PRR1|A0A0Y9PRR1_PLABE; tr|A0A077XDU3|A0A077XDU3_PLABA	Elongation factor 1-alpha OS=Plasmodium berghei OX=5821 GN=EF-1alpha PE=3 SV=1; Elongation factor 1-alpha OS=Plasmodium berghei OX=5821 GN=EF-1alpha PE=3 SV=1; Elongation factor 1-alpha OS=Plasmodium berghei (strain Anka) OX=5823 GN=PBANKA_1133300 PE=3 SV=1			0	99	IGGIGTVPVGR			-0.00321426	1024.6	513.307	1024.6	513.309	2	17	1.1.1.1121.5	15.1621	81423.6	7549.84	15.34	0.19	7838.97
3	59.32	59.32	84.8	69.6	66.2	tr|A0A1D3SCT1|A0A1D3SCT1_PLABE; tr|A0A0Y9PRR1|A0A0Y9PRR1_PLABE; tr|A0A077XDU3|A0A077XDU3_PLABA	Elongation factor 1-alpha OS=Plasmodium berghei OX=5821 GN=EF-1alpha PE=3 SV=1; Elongation factor 1-alpha OS=Plasmodium berghei OX=5821 GN=EF-1alpha PE=3 SV=1; Elongation factor 1-alpha OS=Plasmodium berghei (strain Anka) OX=5823 GN=PBANKA_1133300 PE=3 SV=1			0	99	IGGIGTVPVGR			-0.00321426	1024.6	513.307	1024.6	513.309	2	18	1.1.1.1124.5	15.2413	81423.6	42190	15.34	0.19	37264.2
3	59.32	59.32	84.8	69.6	66.2	tr|A0A1D3SCT1|A0A1D3SCT1_PLABE; tr|A0A0Y9PRR1|A0A0Y9PRR1_PLABE; tr|A0A077XDU3|A0A077XDU3_PLABA	Elongation factor 1-alpha OS=Plasmodium berghei OX=5821 GN=EF-1alpha PE=3 SV=1; Elongation factor 1-alpha OS=Plasmodium berghei OX=5821 GN=EF-1alpha PE=3 SV=1; Elongation factor 1-alpha OS=Plasmodium berghei (strain Anka) OX=5823 GN=PBANKA_1133300 PE=3 SV=1			0	99	IGGIGTVPVGR			-0.00321426	1024.6	513.307	1024.6	513.309	2	19	1.1.1.1127.5	15.3202	81423.6	79281.2	15.34	0.19	61378
3	59.32	59.32	84.8	69.6	66.2	tr|A0A1D3SCT1|A0A1D3SCT1_PLABE; tr|A0A0Y9PRR1|A0A0Y9PRR1_PLABE; tr|A0A077XDU3|A0A077XDU3_PLABA	Elongation factor 1-alpha OS=Plasmodium berghei OX=5821 GN=EF-1alpha PE=3 SV=1; Elongation factor 1-alpha OS=Plasmodium berghei OX=5821 GN=EF-1alpha PE=3 SV=1; Elongation factor 1-alpha OS=Plasmodium berghei (strain Anka) OX=5823 GN=PBANKA_1133300 PE=3 SV=1			0	99	IGGIGTVPVGR			-0.00321426	1024.6	513.307	1024.6	513.309	2	19	1.1.1.1130.5	15.3996	81423.6	70200.6	15.34	0.19	53334.1
3	59.32	59.32	84.8	69.6	66.2	tr|A0A1D3SCT1|A0A1D3SCT1_PLABE; tr|A0A0Y9PRR1|A0A0Y9PRR1_PLABE; tr|A0A077XDU3|A0A077XDU3_PLABA	Elongation factor 1-alpha OS=Plasmodium berghei OX=5821 GN=EF-1alpha PE=3 SV=1; Elongation factor 1-alpha OS=Plasmodium berghei OX=5821 GN=EF-1alpha PE=3 SV=1; Elongation factor 1-alpha OS=Plasmodium berghei (strain Anka) OX=5823 GN=PBANKA_1133300 PE=3 SV=1			0	99	IGGIGTVPVGR			-0.00321426	1024.6	513.307	1024.6	513.309	2	18	1.1.1.1133.7	15.4819	81423.6	37577	15.34	0.19	28328.5
3	59.32	59.32	84.8	69.6	66.2	tr|A0A1D3SCT1|A0A1D3SCT1_PLABE; tr|A0A0Y9PRR1|A0A0Y9PRR1_PLABE; tr|A0A077XDU3|A0A077XDU3_PLABA	Elongation factor 1-alpha OS=Plasmodium berghei OX=5821 GN=EF-1alpha PE=3 SV=1; Elongation factor 1-alpha OS=Plasmodium berghei OX=5821 GN=EF-1alpha PE=3 SV=1; Elongation factor 1-alpha OS=Plasmodium berghei (strain Anka) OX=5823 GN=PBANKA_1133300 PE=3 SV=1			0	99	IGGIGTVPVGR			-0.00321426	1024.6	513.307	1024.6	513.309	2	18	1.1.1.1136.6	15.5604	81423.6	17359.1	15.34	0.19	14617.3
3	59.32	59.32	84.8	69.6	66.2	tr|A0A1D3SCT1|A0A1D3SCT1_PLABE; tr|A0A0Y9PRR1|A0A0Y9PRR1_PLABE; tr|A0A077XDU3|A0A077XDU3_PLABA	Elongation factor 1-alpha OS=Plasmodium berghei OX=5821 GN=EF-1alpha PE=3 SV=1; Elongation factor 1-alpha OS=Plasmodium berghei OX=5821 GN=EF-1alpha PE=3 SV=1; Elongation factor 1-alpha OS=Plasmodium berghei (strain Anka) OX=5823 GN=PBANKA_1133300 PE=3 SV=1			0	99	IGGIGTVPVGR			-0.00321426	1024.6	513.307	1024.6	513.309	2	15	1.1.1.1140.10	15.6719	81423.6	3895.93	15.34	0.19	8527.89
3	59.32	59.32	84.8	69.6	66.2	tr|A0A1D3SCT1|A0A1D3SCT1_PLABE; tr|A0A0Y9PRR1|A0A0Y9PRR1_PLABE; tr|A0A077XDU3|A0A077XDU3_PLABA	Elongation factor 1-alpha OS=Plasmodium berghei OX=5821 GN=EF-1alpha PE=3 SV=1; Elongation factor 1-alpha OS=Plasmodium berghei OX=5821 GN=EF-1alpha PE=3 SV=1; Elongation factor 1-alpha OS=Plasmodium berghei (strain Anka) OX=5823 GN=PBANKA_1133300 PE=3 SV=1			0	99	IGGIGTVPVGR			-0.00406876	1024.6	513.307	1024.6	513.309	2	12	1.1.1.1146.9	15.8314	4056.59	2518.31	15.77	0.13	6771.3
3	59.32	59.32	84.8	69.6	66.2	tr|A0A1D3SCT1|A0A1D3SCT1_PLABE; tr|A0A0Y9PRR1|A0A0Y9PRR1_PLABE; tr|A0A077XDU3|A0A077XDU3_PLABA	Elongation factor 1-alpha OS=Plasmodium berghei OX=5821 GN=EF-1alpha PE=3 SV=1; Elongation factor 1-alpha OS=Plasmodium berghei OX=5821 GN=EF-1alpha PE=3 SV=1; Elongation factor 1-alpha OS=Plasmodium berghei (strain Anka) OX=5823 GN=PBANKA_1133300 PE=3 SV=1			0	35.53	IGGIGTVPVGR	Dehydrated(T)@6	Dehydrated(T)@304	-0.00105824	1006.59	504.303	1006.59	504.303	2	10	1.1.1.1059.4	13.5067	22664.3	22362.5	13.5	0.19	18992.6
3	59.32	59.32	84.8	69.6	66.2	tr|A0A1D3SCT1|A0A1D3SCT1_PLABE; tr|A0A0Y9PRR1|A0A0Y9PRR1_PLABE; tr|A0A077XDU3|A0A077XDU3_PLABA	Elongation factor 1-alpha OS=Plasmodium berghei OX=5821 GN=EF-1alpha PE=3 SV=1; Elongation factor 1-alpha OS=Plasmodium berghei OX=5821 GN=EF-1alpha PE=3 SV=1; Elongation factor 1-alpha OS=Plasmodium berghei (strain Anka) OX=5823 GN=PBANKA_1133300 PE=3 SV=1			0	32	IGGIGTVPVGR	Dehydrated(T)@6	Dehydrated(T)@304	-0.00105824	1006.59	504.303	1006.59	504.303	2	9	1.1.1.1056.7	13.4312	22664.3	11025.5	13.5	0.19	10950.3
3	59.32	59.32	84.8	69.6	66.2	tr|A0A1D3SCT1|A0A1D3SCT1_PLABE; tr|A0A0Y9PRR1|A0A0Y9PRR1_PLABE; tr|A0A077XDU3|A0A077XDU3_PLABA	Elongation factor 1-alpha OS=Plasmodium berghei OX=5821 GN=EF-1alpha PE=3 SV=1; Elongation factor 1-alpha OS=Plasmodium berghei OX=5821 GN=EF-1alpha PE=3 SV=1; Elongation factor 1-alpha OS=Plasmodium berghei (strain Anka) OX=5823 GN=PBANKA_1133300 PE=3 SV=1			0	99	IGGIGTVPVGRVETGILK			-0.00151443	1765.04	589.356	1765.05	589.356	3	27	1.1.1.1350.9	21.2913	38780.5	38200.7	21.28	0.11	36870
3	59.32	59.32	84.8	69.6	66.2	tr|A0A1D3SCT1|A0A1D3SCT1_PLABE; tr|A0A0Y9PRR1|A0A0Y9PRR1_PLABE; tr|A0A077XDU3|A0A077XDU3_PLABA	Elongation factor 1-alpha OS=Plasmodium berghei OX=5821 GN=EF-1alpha PE=3 SV=1; Elongation factor 1-alpha OS=Plasmodium berghei OX=5821 GN=EF-1alpha PE=3 SV=1; Elongation factor 1-alpha OS=Plasmodium berghei (strain Anka) OX=5823 GN=PBANKA_1133300 PE=3 SV=1			0	99	IGGIGTVPVGRVETGILK			-0.00151443	1765.04	589.356	1765.05	589.356	3	26	1.1.1.1353.6	21.3677	38780.5	18237.6	21.28	0.11	18844.4
3	59.32	59.32	84.8	69.6	66.2	tr|A0A1D3SCT1|A0A1D3SCT1_PLABE; tr|A0A0Y9PRR1|A0A0Y9PRR1_PLABE; tr|A0A077XDU3|A0A077XDU3_PLABA	Elongation factor 1-alpha OS=Plasmodium berghei OX=5821 GN=EF-1alpha PE=3 SV=1; Elongation factor 1-alpha OS=Plasmodium berghei OX=5821 GN=EF-1alpha PE=3 SV=1; Elongation factor 1-alpha OS=Plasmodium berghei (strain Anka) OX=5823 GN=PBANKA_1133300 PE=3 SV=1			0	23.95	IPISGFEGDNLIEK	Deamidated(N)@10		-0.00160639	1531.78	383.951	1531.78	383.952	4	6	1.1.1.824.2	7.22142	754.79	745.65	7.22	0.11	1061.08
3	59.32	59.32	84.8	69.6	66.2	tr|A0A1D3SCT1|A0A1D3SCT1_PLABE; tr|A0A0Y9PRR1|A0A0Y9PRR1_PLABE; tr|A0A077XDU3|A0A077XDU3_PLABA	Elongation factor 1-alpha OS=Plasmodium berghei OX=5821 GN=EF-1alpha PE=3 SV=1; Elongation factor 1-alpha OS=Plasmodium berghei OX=5821 GN=EF-1alpha PE=3 SV=1; Elongation factor 1-alpha OS=Plasmodium berghei (strain Anka) OX=5823 GN=PBANKA_1133300 PE=3 SV=1			0	99	KPMVVETFTEYPPLGR	Oxidation(M)@3		-0.0118166	1878.94	627.322	1878.95	627.326	3	19	1.1.1.1310.8	20.2173	7021.29	6593.11	20.23	0.24	9265.71
3	59.32	59.32	84.8	69.6	66.2	tr|A0A1D3SCT1|A0A1D3SCT1_PLABE; tr|A0A0Y9PRR1|A0A0Y9PRR1_PLABE; tr|A0A077XDU3|A0A077XDU3_PLABA	Elongation factor 1-alpha OS=Plasmodium berghei OX=5821 GN=EF-1alpha PE=3 SV=1; Elongation factor 1-alpha OS=Plasmodium berghei OX=5821 GN=EF-1alpha PE=3 SV=1; Elongation factor 1-alpha OS=Plasmodium berghei (strain Anka) OX=5823 GN=PBANKA_1133300 PE=3 SV=1			0	99	KPMVVETFTEYPPLGR	Oxidation(M)@3		-0.0118166	1878.94	627.322	1878.95	627.326	3	17	1.1.1.1313.8	20.298	7021.29	5804.98	20.23	0.24	9747.77
3	59.32	59.32	84.8	69.6	66.2	tr|A0A1D3SCT1|A0A1D3SCT1_PLABE; tr|A0A0Y9PRR1|A0A0Y9PRR1_PLABE; tr|A0A077XDU3|A0A077XDU3_PLABA	Elongation factor 1-alpha OS=Plasmodium berghei OX=5821 GN=EF-1alpha PE=3 SV=1; Elongation factor 1-alpha OS=Plasmodium berghei OX=5821 GN=EF-1alpha PE=3 SV=1; Elongation factor 1-alpha OS=Plasmodium berghei (strain Anka) OX=5823 GN=PBANKA_1133300 PE=3 SV=1			0	99	KPMVVETFTEYPPLGR			1.26632e-05	1862.96	932.487	1862.96	932.487	2	22	1.1.1.1363.15	21.6478	16070	10718.9	21.76	0.24	12211.3
3	59.32	59.32	84.8	69.6	66.2	tr|A0A1D3SCT1|A0A1D3SCT1_PLABE; tr|A0A0Y9PRR1|A0A0Y9PRR1_PLABE; tr|A0A077XDU3|A0A077XDU3_PLABA	Elongation factor 1-alpha OS=Plasmodium berghei OX=5821 GN=EF-1alpha PE=3 SV=1; Elongation factor 1-alpha OS=Plasmodium berghei OX=5821 GN=EF-1alpha PE=3 SV=1; Elongation factor 1-alpha OS=Plasmodium berghei (strain Anka) OX=5823 GN=PBANKA_1133300 PE=3 SV=1			0	99	KPMVVETFTEYPPLGR			0.0025488	1862.96	621.995	1862.96	621.994	3	21	1.1.1.1366.8	21.7187	45360.3	43434.9	21.73	0.24	29605.6
3	59.32	59.32	84.8	69.6	66.2	tr|A0A1D3SCT1|A0A1D3SCT1_PLABE; tr|A0A0Y9PRR1|A0A0Y9PRR1_PLABE; tr|A0A077XDU3|A0A077XDU3_PLABA	Elongation factor 1-alpha OS=Plasmodium berghei OX=5821 GN=EF-1alpha PE=3 SV=1; Elongation factor 1-alpha OS=Plasmodium berghei OX=5821 GN=EF-1alpha PE=3 SV=1; Elongation factor 1-alpha OS=Plasmodium berghei (strain Anka) OX=5823 GN=PBANKA_1133300 PE=3 SV=1			0	99	KPMVVETFTEYPPLGR			0.0025488	1862.96	621.995	1862.96	621.994	3	21	1.1.1.1369.9	21.8002	45360.3	37727.5	21.73	0.24	30147.3
3	59.32	59.32	84.8	69.6	66.2	tr|A0A1D3SCT1|A0A1D3SCT1_PLABE; tr|A0A0Y9PRR1|A0A0Y9PRR1_PLABE; tr|A0A077XDU3|A0A077XDU3_PLABA	Elongation factor 1-alpha OS=Plasmodium berghei OX=5821 GN=EF-1alpha PE=3 SV=1; Elongation factor 1-alpha OS=Plasmodium berghei OX=5821 GN=EF-1alpha PE=3 SV=1; Elongation factor 1-alpha OS=Plasmodium berghei (strain Anka) OX=5823 GN=PBANKA_1133300 PE=3 SV=1			0	99	KPMVVETFTEYPPLGR			0.0025488	1862.96	621.995	1862.96	621.994	3	18	1.1.1.1372.8	21.8792	45360.3	19133.3	21.73	0.24	20855.9
3	59.32	59.32	84.8	69.6	66.2	tr|A0A1D3SCT1|A0A1D3SCT1_PLABE; tr|A0A0Y9PRR1|A0A0Y9PRR1_PLABE; tr|A0A077XDU3|A0A077XDU3_PLABA	Elongation factor 1-alpha OS=Plasmodium berghei OX=5821 GN=EF-1alpha PE=3 SV=1; Elongation factor 1-alpha OS=Plasmodium berghei OX=5821 GN=EF-1alpha PE=3 SV=1; Elongation factor 1-alpha OS=Plasmodium berghei (strain Anka) OX=5823 GN=PBANKA_1133300 PE=3 SV=1			0	99	KPMVVETFTEYPPLGR			0.0025488	1862.96	621.995	1862.96	621.994	3	18	1.1.1.1379.6	22.0627	45360.3	5542.66	21.73	0.24	10431.8
3	59.32	59.32	84.8	69.6	66.2	tr|A0A1D3SCT1|A0A1D3SCT1_PLABE; tr|A0A0Y9PRR1|A0A0Y9PRR1_PLABE; tr|A0A077XDU3|A0A077XDU3_PLABA	Elongation factor 1-alpha OS=Plasmodium berghei OX=5821 GN=EF-1alpha PE=3 SV=1; Elongation factor 1-alpha OS=Plasmodium berghei OX=5821 GN=EF-1alpha PE=3 SV=1; Elongation factor 1-alpha OS=Plasmodium berghei (strain Anka) OX=5823 GN=PBANKA_1133300 PE=3 SV=1			0	99	KPMVVETFTEYPPLGR			0.0025488	1862.96	621.995	1862.96	621.994	3	19	1.1.1.1375.9	21.9605	45360.3	11652.4	21.73	0.24	14591.7
3	59.32	59.32	84.8	69.6	66.2	tr|A0A1D3SCT1|A0A1D3SCT1_PLABE; tr|A0A0Y9PRR1|A0A0Y9PRR1_PLABE; tr|A0A077XDU3|A0A077XDU3_PLABA	Elongation factor 1-alpha OS=Plasmodium berghei OX=5821 GN=EF-1alpha PE=3 SV=1; Elongation factor 1-alpha OS=Plasmodium berghei OX=5821 GN=EF-1alpha PE=3 SV=1; Elongation factor 1-alpha OS=Plasmodium berghei (strain Anka) OX=5823 GN=PBANKA_1133300 PE=3 SV=1			0	99	KPMVVETFTEYPPLGR	Oxidation(M)@3		-0.00430922	1878.95	627.324	1878.95	627.326	3	17	1.1.1.1317.10	20.4087	3624.13	1619.85	20.45	0.08	10104
3	59.32	59.32	84.8	69.6	66.2	tr|A0A1D3SCT1|A0A1D3SCT1_PLABE; tr|A0A0Y9PRR1|A0A0Y9PRR1_PLABE; tr|A0A077XDU3|A0A077XDU3_PLABA	Elongation factor 1-alpha OS=Plasmodium berghei OX=5821 GN=EF-1alpha PE=3 SV=1; Elongation factor 1-alpha OS=Plasmodium berghei OX=5821 GN=EF-1alpha PE=3 SV=1; Elongation factor 1-alpha OS=Plasmodium berghei (strain Anka) OX=5823 GN=PBANKA_1133300 PE=3 SV=1			0	18.12	KPMVVETFTEYPPLGR	Oxidation(P)@2	Oxidation(P)@452	-0.0118166	1878.94	627.322	1878.95	627.326	3	17	1.1.1.1313.8	20.298	7021.29	5804.98	20.23	0.24	9747.77
3	59.32	59.32	84.8	69.6	66.2	tr|A0A1D3SCT1|A0A1D3SCT1_PLABE; tr|A0A0Y9PRR1|A0A0Y9PRR1_PLABE; tr|A0A077XDU3|A0A077XDU3_PLABA	Elongation factor 1-alpha OS=Plasmodium berghei OX=5821 GN=EF-1alpha PE=3 SV=1; Elongation factor 1-alpha OS=Plasmodium berghei OX=5821 GN=EF-1alpha PE=3 SV=1; Elongation factor 1-alpha OS=Plasmodium berghei (strain Anka) OX=5823 GN=PBANKA_1133300 PE=3 SV=1			0	99	KVGYQADKVDFIPISGFEGDNLIEK			-0.00966658	2781.41	696.361	2781.42	696.363	4	27	1.1.1.1486.8	24.9383	18459.7	9968.25	25.03	0.21	15807.8
3	59.32	59.32	84.8	69.6	66.2	tr|A0A1D3SCT1|A0A1D3SCT1_PLABE; tr|A0A0Y9PRR1|A0A0Y9PRR1_PLABE; tr|A0A077XDU3|A0A077XDU3_PLABA	Elongation factor 1-alpha OS=Plasmodium berghei OX=5821 GN=EF-1alpha PE=3 SV=1; Elongation factor 1-alpha OS=Plasmodium berghei OX=5821 GN=EF-1alpha PE=3 SV=1; Elongation factor 1-alpha OS=Plasmodium berghei (strain Anka) OX=5823 GN=PBANKA_1133300 PE=3 SV=1			0	99	KVGYQADKVDFIPISGFEGDNLIEK			-0.00966658	2781.41	696.361	2781.42	696.363	4	24	1.1.1.1492.9	25.0994	18459.7	10877.8	25.03	0.21	16178.8
3	59.32	59.32	84.8	69.6	66.2	tr|A0A1D3SCT1|A0A1D3SCT1_PLABE; tr|A0A0Y9PRR1|A0A0Y9PRR1_PLABE; tr|A0A077XDU3|A0A077XDU3_PLABA	Elongation factor 1-alpha OS=Plasmodium berghei OX=5821 GN=EF-1alpha PE=3 SV=1; Elongation factor 1-alpha OS=Plasmodium berghei OX=5821 GN=EF-1alpha PE=3 SV=1; Elongation factor 1-alpha OS=Plasmodium berghei (strain Anka) OX=5823 GN=PBANKA_1133300 PE=3 SV=1			0	93.82	KVGYQADKVDFIPISGFEGDNLIEK			-0.00966658	2781.41	696.361	2781.42	696.363	4	14	1.1.1.1497.11	25.2357	18459.7	1131.76	25.03	0.21	8361.28
3	59.32	59.32	84.8	69.6	66.2	tr|A0A1D3SCT1|A0A1D3SCT1_PLABE; tr|A0A0Y9PRR1|A0A0Y9PRR1_PLABE; tr|A0A077XDU3|A0A077XDU3_PLABA	Elongation factor 1-alpha OS=Plasmodium berghei OX=5821 GN=EF-1alpha PE=3 SV=1; Elongation factor 1-alpha OS=Plasmodium berghei OX=5821 GN=EF-1alpha PE=3 SV=1; Elongation factor 1-alpha OS=Plasmodium berghei (strain Anka) OX=5823 GN=PBANKA_1133300 PE=3 SV=1			0	99	KVGYQADKVDFIPISGFEGDNLIEKSDKTPWYK			0.0196374	3786.93	758.394	3786.91	758.39	5	20	1.1.1.1473.11	24.5933	9781.15	8706.96	24.61	0.08	23110.8
3	59.32	59.32	84.8	69.6	66.2	tr|A0A1D3SCT1|A0A1D3SCT1_PLABE; tr|A0A0Y9PRR1|A0A0Y9PRR1_PLABE; tr|A0A077XDU3|A0A077XDU3_PLABA	Elongation factor 1-alpha OS=Plasmodium berghei OX=5821 GN=EF-1alpha PE=3 SV=1; Elongation factor 1-alpha OS=Plasmodium berghei OX=5821 GN=EF-1alpha PE=3 SV=1; Elongation factor 1-alpha OS=Plasmodium berghei (strain Anka) OX=5823 GN=PBANKA_1133300 PE=3 SV=1			0	99	MDTVKYSEDRYEEIKK			-0.00234225	2032.98	509.251	2032.98	509.252	4	15	1.1.1.951.6	10.6425	5031.9	4265.6	10.69	0.14	8012.3
3	59.32	59.32	84.8	69.6	66.2	tr|A0A1D3SCT1|A0A1D3SCT1_PLABE; tr|A0A0Y9PRR1|A0A0Y9PRR1_PLABE; tr|A0A077XDU3|A0A077XDU3_PLABA	Elongation factor 1-alpha OS=Plasmodium berghei OX=5821 GN=EF-1alpha PE=3 SV=1; Elongation factor 1-alpha OS=Plasmodium berghei OX=5821 GN=EF-1alpha PE=3 SV=1; Elongation factor 1-alpha OS=Plasmodium berghei (strain Anka) OX=5823 GN=PBANKA_1133300 PE=3 SV=1			0	56.25	NGYTPVLDCHTSHISCK	Deamidated(N)@1; GG(K)@17	GG(K)@414	0.00113892	1988.87	498.226	1988.87	498.225	4	13	1.1.1.1051.4	13.2938	12182.1	5540.51	13.37	0.13	9910.21
3	59.32	59.32	84.8	69.6	66.2	tr|A0A1D3SCT1|A0A1D3SCT1_PLABE; tr|A0A0Y9PRR1|A0A0Y9PRR1_PLABE; tr|A0A077XDU3|A0A077XDU3_PLABA	Elongation factor 1-alpha OS=Plasmodium berghei OX=5821 GN=EF-1alpha PE=3 SV=1; Elongation factor 1-alpha OS=Plasmodium berghei OX=5821 GN=EF-1alpha PE=3 SV=1; Elongation factor 1-alpha OS=Plasmodium berghei (strain Anka) OX=5823 GN=PBANKA_1133300 PE=3 SV=1			0	39.78	NGYTPVLDCHTSHISCK	GG(K)@17	GG(K)@414	0.000935059	1987.89	663.637	1987.89	663.637	3	13	1.1.1.960.16	10.8997	7679.45	6196.14	10.93	0.05	10270.9
3	59.32	59.32	84.8	69.6	66.2	tr|A0A1D3SCT1|A0A1D3SCT1_PLABE; tr|A0A0Y9PRR1|A0A0Y9PRR1_PLABE; tr|A0A077XDU3|A0A077XDU3_PLABA	Elongation factor 1-alpha OS=Plasmodium berghei OX=5821 GN=EF-1alpha PE=3 SV=1; Elongation factor 1-alpha OS=Plasmodium berghei OX=5821 GN=EF-1alpha PE=3 SV=1; Elongation factor 1-alpha OS=Plasmodium berghei (strain Anka) OX=5823 GN=PBANKA_1133300 PE=3 SV=1			0	38.19	NGYTPVLDCHTSHISCK	Deamidated(N)@1; GG(T)@11	GG(T)@408	0.00113892	1988.87	498.226	1988.87	498.225	4	12	1.1.1.1060.7	13.5374	12182.1	2112.25	13.37	0.13	5207.89
3	59.32	59.32	84.8	69.6	66.2	tr|A0A1D3SCT1|A0A1D3SCT1_PLABE; tr|A0A0Y9PRR1|A0A0Y9PRR1_PLABE; tr|A0A077XDU3|A0A077XDU3_PLABA	Elongation factor 1-alpha OS=Plasmodium berghei OX=5821 GN=EF-1alpha PE=3 SV=1; Elongation factor 1-alpha OS=Plasmodium berghei OX=5821 GN=EF-1alpha PE=3 SV=1; Elongation factor 1-alpha OS=Plasmodium berghei (strain Anka) OX=5823 GN=PBANKA_1133300 PE=3 SV=1			0	38.19	NGYTPVLDCHTSHISCK	Deamidated(N)@1; GG(C)@9	GG(C)@406	0.00113892	1988.87	498.226	1988.87	498.225	4	12	1.1.1.1060.7	13.5374	12182.1	2112.25	13.37	0.13	5207.89
3	59.32	59.32	84.8	69.6	66.2	tr|A0A1D3SCT1|A0A1D3SCT1_PLABE; tr|A0A0Y9PRR1|A0A0Y9PRR1_PLABE; tr|A0A077XDU3|A0A077XDU3_PLABA	Elongation factor 1-alpha OS=Plasmodium berghei OX=5821 GN=EF-1alpha PE=3 SV=1; Elongation factor 1-alpha OS=Plasmodium berghei OX=5821 GN=EF-1alpha PE=3 SV=1; Elongation factor 1-alpha OS=Plasmodium berghei (strain Anka) OX=5823 GN=PBANKA_1133300 PE=3 SV=1			0	38.19	NGYTPVLDCHTSHISCK	Deamidated(N)@1; GG(S)@12	GG(S)@409	0.00113892	1988.87	498.226	1988.87	498.225	4	12	1.1.1.1060.7	13.5374	12182.1	2112.25	13.37	0.13	5207.89
3	59.32	59.32	84.8	69.6	66.2	tr|A0A1D3SCT1|A0A1D3SCT1_PLABE; tr|A0A0Y9PRR1|A0A0Y9PRR1_PLABE; tr|A0A077XDU3|A0A077XDU3_PLABA	Elongation factor 1-alpha OS=Plasmodium berghei OX=5821 GN=EF-1alpha PE=3 SV=1; Elongation factor 1-alpha OS=Plasmodium berghei OX=5821 GN=EF-1alpha PE=3 SV=1; Elongation factor 1-alpha OS=Plasmodium berghei (strain Anka) OX=5823 GN=PBANKA_1133300 PE=3 SV=1			0	33.78	NGYTPVLDCHTSHISCK	Deamidated(N)@1; GG(K)@17	GG(K)@414	0.00113892	1988.87	498.226	1988.87	498.225	4	11	1.1.1.1060.7	13.5374	12182.1	2112.25	13.37	0.13	5207.89
3	59.32	59.32	84.8	69.6	66.2	tr|A0A1D3SCT1|A0A1D3SCT1_PLABE; tr|A0A0Y9PRR1|A0A0Y9PRR1_PLABE; tr|A0A077XDU3|A0A077XDU3_PLABA	Elongation factor 1-alpha OS=Plasmodium berghei OX=5821 GN=EF-1alpha PE=3 SV=1; Elongation factor 1-alpha OS=Plasmodium berghei OX=5821 GN=EF-1alpha PE=3 SV=1; Elongation factor 1-alpha OS=Plasmodium berghei (strain Anka) OX=5823 GN=PBANKA_1133300 PE=3 SV=1			0	24.07	NGYTPVLDCHTSHISCK	Deamidated(N)@1; GG(K)@17	GG(K)@414	0.00113892	1988.87	498.226	1988.87	498.225	4	14	1.1.1.1052.6	13.3233	12182.1	9256.26	13.37	0.13	13814
3	59.32	59.32	84.8	69.6	66.2	tr|A0A1D3SCT1|A0A1D3SCT1_PLABE; tr|A0A0Y9PRR1|A0A0Y9PRR1_PLABE; tr|A0A077XDU3|A0A077XDU3_PLABA	Elongation factor 1-alpha OS=Plasmodium berghei OX=5821 GN=EF-1alpha PE=3 SV=1; Elongation factor 1-alpha OS=Plasmodium berghei OX=5821 GN=EF-1alpha PE=3 SV=1; Elongation factor 1-alpha OS=Plasmodium berghei (strain Anka) OX=5823 GN=PBANKA_1133300 PE=3 SV=1			0	17.78	NGYTPVLDCHTSHISCK	Deamidated(N)@1; GG(S)@15	GG(S)@412	-0.00100192	1988.87	663.964	1988.87	663.965	3	12	1.1.1.1050.10	13.2752	10379.3	3680.51	13.37	0.13	5485.97
3	59.32	59.32	84.8	69.6	66.2	tr|A0A1D3SCT1|A0A1D3SCT1_PLABE; tr|A0A0Y9PRR1|A0A0Y9PRR1_PLABE; tr|A0A077XDU3|A0A077XDU3_PLABA	Elongation factor 1-alpha OS=Plasmodium berghei OX=5821 GN=EF-1alpha PE=3 SV=1; Elongation factor 1-alpha OS=Plasmodium berghei OX=5821 GN=EF-1alpha PE=3 SV=1; Elongation factor 1-alpha OS=Plasmodium berghei (strain Anka) OX=5823 GN=PBANKA_1133300 PE=3 SV=1			0	17.78	NGYTPVLDCHTSHISCK	Deamidated(N)@1; GG(S)@12	GG(S)@409	-0.00100192	1988.87	663.964	1988.87	663.965	3	12	1.1.1.1050.10	13.2752	10379.3	3680.51	13.37	0.13	5485.97
3	59.32	59.32	84.8	69.6	66.2	tr|A0A1D3SCT1|A0A1D3SCT1_PLABE; tr|A0A0Y9PRR1|A0A0Y9PRR1_PLABE; tr|A0A077XDU3|A0A077XDU3_PLABA	Elongation factor 1-alpha OS=Plasmodium berghei OX=5821 GN=EF-1alpha PE=3 SV=1; Elongation factor 1-alpha OS=Plasmodium berghei OX=5821 GN=EF-1alpha PE=3 SV=1; Elongation factor 1-alpha OS=Plasmodium berghei (strain Anka) OX=5823 GN=PBANKA_1133300 PE=3 SV=1			0	17.78	NGYTPVLDCHTSHISCK	Deamidated(N)@1; GG(C)@16	GG(C)@413	-0.00100192	1988.87	663.964	1988.87	663.965	3	12	1.1.1.1050.10	13.2752	10379.3	3680.51	13.37	0.13	5485.97
3	59.32	59.32	84.8	69.6	66.2	tr|A0A1D3SCT1|A0A1D3SCT1_PLABE; tr|A0A0Y9PRR1|A0A0Y9PRR1_PLABE; tr|A0A077XDU3|A0A077XDU3_PLABA	Elongation factor 1-alpha OS=Plasmodium berghei OX=5821 GN=EF-1alpha PE=3 SV=1; Elongation factor 1-alpha OS=Plasmodium berghei OX=5821 GN=EF-1alpha PE=3 SV=1; Elongation factor 1-alpha OS=Plasmodium berghei (strain Anka) OX=5823 GN=PBANKA_1133300 PE=3 SV=1			0	17.78	NGYTPVLDCHTSHISCK	Deamidated(N)@1; GG(T)@11	GG(T)@408	-0.00100192	1988.87	663.964	1988.87	663.965	3	12	1.1.1.1050.10	13.2752	10379.3	3680.51	13.37	0.13	5485.97
3	59.32	59.32	84.8	69.6	66.2	tr|A0A1D3SCT1|A0A1D3SCT1_PLABE; tr|A0A0Y9PRR1|A0A0Y9PRR1_PLABE; tr|A0A077XDU3|A0A077XDU3_PLABA	Elongation factor 1-alpha OS=Plasmodium berghei OX=5821 GN=EF-1alpha PE=3 SV=1; Elongation factor 1-alpha OS=Plasmodium berghei OX=5821 GN=EF-1alpha PE=3 SV=1; Elongation factor 1-alpha OS=Plasmodium berghei (strain Anka) OX=5823 GN=PBANKA_1133300 PE=3 SV=1			0	99	NMITGTSQADVALLVVPAEVGGFEGAFSK			0.0136125	2907.48	970.168	2907.47	970.164	3	28	1.1.1.1813.13	33.7125	13615.9	5862.59	33.8	0.19	8979.14
3	59.32	59.32	84.8	69.6	66.2	tr|A0A1D3SCT1|A0A1D3SCT1_PLABE; tr|A0A0Y9PRR1|A0A0Y9PRR1_PLABE; tr|A0A077XDU3|A0A077XDU3_PLABA	Elongation factor 1-alpha OS=Plasmodium berghei OX=5821 GN=EF-1alpha PE=3 SV=1; Elongation factor 1-alpha OS=Plasmodium berghei OX=5821 GN=EF-1alpha PE=3 SV=1; Elongation factor 1-alpha OS=Plasmodium berghei (strain Anka) OX=5823 GN=PBANKA_1133300 PE=3 SV=1			0	99	NMITGTSQADVALLVVPAEVGGFEGAFSK	Oxidation(P)@17	Oxidation(P)@117	-0.00221654	2923.46	975.494	2923.46	975.495	3	18	1.1.1.1814.14	33.7404	1528.12	932.95	33.78	0.05	6248.03
3	59.32	59.32	84.8	69.6	66.2	tr|A0A1D3SCT1|A0A1D3SCT1_PLABE; tr|A0A0Y9PRR1|A0A0Y9PRR1_PLABE; tr|A0A077XDU3|A0A077XDU3_PLABA	Elongation factor 1-alpha OS=Plasmodium berghei OX=5821 GN=EF-1alpha PE=3 SV=1; Elongation factor 1-alpha OS=Plasmodium berghei OX=5821 GN=EF-1alpha PE=3 SV=1; Elongation factor 1-alpha OS=Plasmodium berghei (strain Anka) OX=5823 GN=PBANKA_1133300 PE=3 SV=1			0	99	NMITGTSQADVALLVVPAEVGGFEGAFSK			0.0136125	2907.48	970.168	2907.47	970.164	3	26	1.1.1.1816.15	33.7946	13615.9	13149.8	33.8	0.19	14629.7
3	59.32	59.32	84.8	69.6	66.2	tr|A0A1D3SCT1|A0A1D3SCT1_PLABE; tr|A0A0Y9PRR1|A0A0Y9PRR1_PLABE; tr|A0A077XDU3|A0A077XDU3_PLABA	Elongation factor 1-alpha OS=Plasmodium berghei OX=5821 GN=EF-1alpha PE=3 SV=1; Elongation factor 1-alpha OS=Plasmodium berghei OX=5821 GN=EF-1alpha PE=3 SV=1; Elongation factor 1-alpha OS=Plasmodium berghei (strain Anka) OX=5823 GN=PBANKA_1133300 PE=3 SV=1			0	99	NMITGTSQADVALLVVPAEVGGFEGAFSK	Oxidation(P)@17	Oxidation(P)@117	-0.00221654	2923.46	975.494	2923.46	975.495	3	21	1.1.1.1818.12	33.8439	1528.12	180	33.78	0.05	6618.78
3	59.32	59.32	84.8	69.6	66.2	tr|A0A1D3SCT1|A0A1D3SCT1_PLABE; tr|A0A0Y9PRR1|A0A0Y9PRR1_PLABE; tr|A0A077XDU3|A0A077XDU3_PLABA	Elongation factor 1-alpha OS=Plasmodium berghei OX=5821 GN=EF-1alpha PE=3 SV=1; Elongation factor 1-alpha OS=Plasmodium berghei OX=5821 GN=EF-1alpha PE=3 SV=1; Elongation factor 1-alpha OS=Plasmodium berghei (strain Anka) OX=5823 GN=PBANKA_1133300 PE=3 SV=1			0	99	NMITGTSQADVALLVVPAEVGGFEGAFSK			0.0136125	2907.48	970.168	2907.47	970.164	3	28	1.1.1.1819.12	33.8702	13615.9	9656.97	33.8	0.19	12552
3	59.32	59.32	84.8	69.6	66.2	tr|A0A1D3SCT1|A0A1D3SCT1_PLABE; tr|A0A0Y9PRR1|A0A0Y9PRR1_PLABE; tr|A0A077XDU3|A0A077XDU3_PLABA	Elongation factor 1-alpha OS=Plasmodium berghei OX=5821 GN=EF-1alpha PE=3 SV=1; Elongation factor 1-alpha OS=Plasmodium berghei OX=5821 GN=EF-1alpha PE=3 SV=1; Elongation factor 1-alpha OS=Plasmodium berghei (strain Anka) OX=5823 GN=PBANKA_1133300 PE=3 SV=1			0	99	NMITGTSQADVALLVVPAEVGGFEGAFSK			0.0136125	2907.48	970.168	2907.47	970.164	3	18	1.1.1.1826.13	34.057	13615.9	3119.62	33.8	0.19	7851.14
3	59.32	59.32	84.8	69.6	66.2	tr|A0A1D3SCT1|A0A1D3SCT1_PLABE; tr|A0A0Y9PRR1|A0A0Y9PRR1_PLABE; tr|A0A077XDU3|A0A077XDU3_PLABA	Elongation factor 1-alpha OS=Plasmodium berghei OX=5821 GN=EF-1alpha PE=3 SV=1; Elongation factor 1-alpha OS=Plasmodium berghei OX=5821 GN=EF-1alpha PE=3 SV=1; Elongation factor 1-alpha OS=Plasmodium berghei (strain Anka) OX=5823 GN=PBANKA_1133300 PE=3 SV=1			0	99	NMITGTSQADVALLVVPAEVGGFEGAFSK			-0.00744485	2907.46	970.161	2907.47	970.164	3	16	1.1.1.1831.14	34.1903	3157.2	2968.35	34.17	0.13	8285.51
3	59.32	59.32	84.8	69.6	66.2	tr|A0A1D3SCT1|A0A1D3SCT1_PLABE; tr|A0A0Y9PRR1|A0A0Y9PRR1_PLABE; tr|A0A077XDU3|A0A077XDU3_PLABA	Elongation factor 1-alpha OS=Plasmodium berghei OX=5821 GN=EF-1alpha PE=3 SV=1; Elongation factor 1-alpha OS=Plasmodium berghei OX=5821 GN=EF-1alpha PE=3 SV=1; Elongation factor 1-alpha OS=Plasmodium berghei (strain Anka) OX=5823 GN=PBANKA_1133300 PE=3 SV=1			0	99	QIVVGVNKMDTVK	Gln->pyro-Glu@N-term		0.000717968	1412.77	707.393	1412.77	707.392	2	19	1.1.1.1276.13	19.3118	9867.06	6871.48	19.37	0.13	10547.8
3	59.32	59.32	84.8	69.6	66.2	tr|A0A1D3SCT1|A0A1D3SCT1_PLABE; tr|A0A0Y9PRR1|A0A0Y9PRR1_PLABE; tr|A0A077XDU3|A0A077XDU3_PLABA	Elongation factor 1-alpha OS=Plasmodium berghei OX=5821 GN=EF-1alpha PE=3 SV=1; Elongation factor 1-alpha OS=Plasmodium berghei OX=5821 GN=EF-1alpha PE=3 SV=1; Elongation factor 1-alpha OS=Plasmodium berghei (strain Anka) OX=5823 GN=PBANKA_1133300 PE=3 SV=1			0	99	QIVVGVNKMDTVK	Gln->pyro-Glu@N-term		0.000717968	1412.77	707.393	1412.77	707.392	2	19	1.1.1.1279.15	19.395	9867.06	8656.51	19.37	0.13	9330.54
3	59.32	59.32	84.8	69.6	66.2	tr|A0A1D3SCT1|A0A1D3SCT1_PLABE; tr|A0A0Y9PRR1|A0A0Y9PRR1_PLABE; tr|A0A077XDU3|A0A077XDU3_PLABA	Elongation factor 1-alpha OS=Plasmodium berghei OX=5821 GN=EF-1alpha PE=3 SV=1; Elongation factor 1-alpha OS=Plasmodium berghei OX=5821 GN=EF-1alpha PE=3 SV=1; Elongation factor 1-alpha OS=Plasmodium berghei (strain Anka) OX=5823 GN=PBANKA_1133300 PE=3 SV=1			0	99	QIVVGVNKMDTVK			0.00045476	1429.8	477.606	1429.8	477.606	3	14	1.1.1.1068.7	13.7503	18929	18252.4	13.71	0.13	16874.3
3	59.32	59.32	84.8	69.6	66.2	tr|A0A1D3SCT1|A0A1D3SCT1_PLABE; tr|A0A0Y9PRR1|A0A0Y9PRR1_PLABE; tr|A0A077XDU3|A0A077XDU3_PLABA	Elongation factor 1-alpha OS=Plasmodium berghei OX=5821 GN=EF-1alpha PE=3 SV=1; Elongation factor 1-alpha OS=Plasmodium berghei OX=5821 GN=EF-1alpha PE=3 SV=1; Elongation factor 1-alpha OS=Plasmodium berghei (strain Anka) OX=5823 GN=PBANKA_1133300 PE=3 SV=1			0	99	QIVVGVNKMDTVK			0.00045476	1429.8	477.606	1429.8	477.606	3	11	1.1.1.1062.6	13.589	18929	4827.71	13.71	0.13	5885.52
3	59.32	59.32	84.8	69.6	66.2	tr|A0A1D3SCT1|A0A1D3SCT1_PLABE; tr|A0A0Y9PRR1|A0A0Y9PRR1_PLABE; tr|A0A077XDU3|A0A077XDU3_PLABA	Elongation factor 1-alpha OS=Plasmodium berghei OX=5821 GN=EF-1alpha PE=3 SV=1; Elongation factor 1-alpha OS=Plasmodium berghei OX=5821 GN=EF-1alpha PE=3 SV=1; Elongation factor 1-alpha OS=Plasmodium berghei (strain Anka) OX=5823 GN=PBANKA_1133300 PE=3 SV=1			0	96.4	QIVVGVNKMDTVK			0.00045476	1429.8	477.606	1429.8	477.606	3	12	1.1.1.1065.6	13.6686	18929	14044.2	13.71	0.13	14320.1
3	59.32	59.32	84.8	69.6	66.2	tr|A0A1D3SCT1|A0A1D3SCT1_PLABE; tr|A0A0Y9PRR1|A0A0Y9PRR1_PLABE; tr|A0A077XDU3|A0A077XDU3_PLABA	Elongation factor 1-alpha OS=Plasmodium berghei OX=5821 GN=EF-1alpha PE=3 SV=1; Elongation factor 1-alpha OS=Plasmodium berghei OX=5821 GN=EF-1alpha PE=3 SV=1; Elongation factor 1-alpha OS=Plasmodium berghei (strain Anka) OX=5823 GN=PBANKA_1133300 PE=3 SV=1			0	85.91	QIVVGVNKMDTVK			0.00045476	1429.8	477.606	1429.8	477.606	3	9	1.1.1.1076.7	13.9653	18929	2750.19	13.71	0.13	4808.81
3	59.32	59.32	84.8	69.6	66.2	tr|A0A1D3SCT1|A0A1D3SCT1_PLABE; tr|A0A0Y9PRR1|A0A0Y9PRR1_PLABE; tr|A0A077XDU3|A0A077XDU3_PLABA	Elongation factor 1-alpha OS=Plasmodium berghei OX=5821 GN=EF-1alpha PE=3 SV=1; Elongation factor 1-alpha OS=Plasmodium berghei OX=5821 GN=EF-1alpha PE=3 SV=1; Elongation factor 1-alpha OS=Plasmodium berghei (strain Anka) OX=5823 GN=PBANKA_1133300 PE=3 SV=1			0	99	QTIAVGIIK			-0.00462707	941.586	471.8	941.591	471.803	2	9	1.1.1.1203.6	17.3491	62163	17086.1	17.26	0.11	7663.8
3	59.32	59.32	84.8	69.6	66.2	tr|A0A1D3SCT1|A0A1D3SCT1_PLABE; tr|A0A0Y9PRR1|A0A0Y9PRR1_PLABE; tr|A0A077XDU3|A0A077XDU3_PLABA	Elongation factor 1-alpha OS=Plasmodium berghei OX=5821 GN=EF-1alpha PE=3 SV=1; Elongation factor 1-alpha OS=Plasmodium berghei OX=5821 GN=EF-1alpha PE=3 SV=1; Elongation factor 1-alpha OS=Plasmodium berghei (strain Anka) OX=5823 GN=PBANKA_1133300 PE=3 SV=1			0	99	QTIAVGIIK			-0.00462707	941.586	471.8	941.591	471.803	2	8	1.1.1.1206.6	17.4288	62163	4653.93	17.26	0.11	3711.29
3	59.32	59.32	84.8	69.6	66.2	tr|A0A1D3SCT1|A0A1D3SCT1_PLABE; tr|A0A0Y9PRR1|A0A0Y9PRR1_PLABE; tr|A0A077XDU3|A0A077XDU3_PLABA	Elongation factor 1-alpha OS=Plasmodium berghei OX=5821 GN=EF-1alpha PE=3 SV=1; Elongation factor 1-alpha OS=Plasmodium berghei OX=5821 GN=EF-1alpha PE=3 SV=1; Elongation factor 1-alpha OS=Plasmodium berghei (strain Anka) OX=5823 GN=PBANKA_1133300 PE=3 SV=1			0	95.96	QTIAVGIIK			-0.00462707	941.586	471.8	941.591	471.803	2	10	1.1.1.1197.8	17.1925	62163	22066.8	17.26	0.11	18249.4
3	59.32	59.32	84.8	69.6	66.2	tr|A0A1D3SCT1|A0A1D3SCT1_PLABE; tr|A0A0Y9PRR1|A0A0Y9PRR1_PLABE; tr|A0A077XDU3|A0A077XDU3_PLABA	Elongation factor 1-alpha OS=Plasmodium berghei OX=5821 GN=EF-1alpha PE=3 SV=1; Elongation factor 1-alpha OS=Plasmodium berghei OX=5821 GN=EF-1alpha PE=3 SV=1; Elongation factor 1-alpha OS=Plasmodium berghei (strain Anka) OX=5823 GN=PBANKA_1133300 PE=3 SV=1			0	32.89	SGDSALVTLEPK			0.00198611	1215.64	608.826	1215.63	608.825	2	18	1.1.1.1184.13	16.8537	42106.5	28668.7	16.94	0.21	51586.2
3	59.32	59.32	84.8	69.6	66.2	tr|A0A1D3SCT1|A0A1D3SCT1_PLABE; tr|A0A0Y9PRR1|A0A0Y9PRR1_PLABE; tr|A0A077XDU3|A0A077XDU3_PLABA	Elongation factor 1-alpha OS=Plasmodium berghei OX=5821 GN=EF-1alpha PE=3 SV=1; Elongation factor 1-alpha OS=Plasmodium berghei OX=5821 GN=EF-1alpha PE=3 SV=1; Elongation factor 1-alpha OS=Plasmodium berghei (strain Anka) OX=5823 GN=PBANKA_1133300 PE=3 SV=1			0	22.26	SGDSALVTLEPK			-0.00234853	1215.63	608.823	1215.63	608.825	2	8	1.1.1.1384.12	22.2041	72154.4	6699.83	22.4	0.19	6225.86
3	59.32	59.32	84.8	69.6	66.2	tr|A0A1D3SCT1|A0A1D3SCT1_PLABE; tr|A0A0Y9PRR1|A0A0Y9PRR1_PLABE; tr|A0A077XDU3|A0A077XDU3_PLABA	Elongation factor 1-alpha OS=Plasmodium berghei OX=5821 GN=EF-1alpha PE=3 SV=1; Elongation factor 1-alpha OS=Plasmodium berghei OX=5821 GN=EF-1alpha PE=3 SV=1; Elongation factor 1-alpha OS=Plasmodium berghei (strain Anka) OX=5823 GN=PBANKA_1133300 PE=3 SV=1			0	99	SVEMHKEVLEEARPGDNIGFNVK			0.00508418	2597.3	650.331	2597.29	650.33	4	29	1.1.1.1188.15	16.9624	28499.8	17119.6	17.05	0.16	20397.5
3	59.32	59.32	84.8	69.6	66.2	tr|A0A1D3SCT1|A0A1D3SCT1_PLABE; tr|A0A0Y9PRR1|A0A0Y9PRR1_PLABE; tr|A0A077XDU3|A0A077XDU3_PLABA	Elongation factor 1-alpha OS=Plasmodium berghei OX=5821 GN=EF-1alpha PE=3 SV=1; Elongation factor 1-alpha OS=Plasmodium berghei OX=5821 GN=EF-1alpha PE=3 SV=1; Elongation factor 1-alpha OS=Plasmodium berghei (strain Anka) OX=5823 GN=PBANKA_1133300 PE=3 SV=1			0	99	SVEMHKEVLEEARPGDNIGFNVK			0.00508418	2597.3	650.331	2597.29	650.33	4	32	1.1.1.1191.14	17.0405	28499.8	28378.1	17.05	0.16	31546
3	59.32	59.32	84.8	69.6	66.2	tr|A0A1D3SCT1|A0A1D3SCT1_PLABE; tr|A0A0Y9PRR1|A0A0Y9PRR1_PLABE; tr|A0A077XDU3|A0A077XDU3_PLABA	Elongation factor 1-alpha OS=Plasmodium berghei OX=5821 GN=EF-1alpha PE=3 SV=1; Elongation factor 1-alpha OS=Plasmodium berghei OX=5821 GN=EF-1alpha PE=3 SV=1; Elongation factor 1-alpha OS=Plasmodium berghei (strain Anka) OX=5823 GN=PBANKA_1133300 PE=3 SV=1			0	99	THINLVVIGHVDSGK			-0.0140549	1587.86	530.294	1587.87	530.298	3	18	1.1.1.1173.8	16.5534	5827.25	2966.5	16.46	0.19	7643.14
3	59.32	59.32	84.8	69.6	66.2	tr|A0A1D3SCT1|A0A1D3SCT1_PLABE; tr|A0A0Y9PRR1|A0A0Y9PRR1_PLABE; tr|A0A077XDU3|A0A077XDU3_PLABA	Elongation factor 1-alpha OS=Plasmodium berghei OX=5821 GN=EF-1alpha PE=3 SV=1; Elongation factor 1-alpha OS=Plasmodium berghei OX=5821 GN=EF-1alpha PE=3 SV=1; Elongation factor 1-alpha OS=Plasmodium berghei (strain Anka) OX=5823 GN=PBANKA_1133300 PE=3 SV=1			0	99	THINLVVIGHVDSGK			-0.0111252	1587.86	530.295	1587.87	530.298	3	18	1.1.1.1177.8	16.66	5445.84	4352.84	16.7	0.19	9133.99
3	59.32	59.32	84.8	69.6	66.2	tr|A0A1D3SCT1|A0A1D3SCT1_PLABE; tr|A0A0Y9PRR1|A0A0Y9PRR1_PLABE; tr|A0A077XDU3|A0A077XDU3_PLABA	Elongation factor 1-alpha OS=Plasmodium berghei OX=5821 GN=EF-1alpha PE=3 SV=1; Elongation factor 1-alpha OS=Plasmodium berghei OX=5821 GN=EF-1alpha PE=3 SV=1; Elongation factor 1-alpha OS=Plasmodium berghei (strain Anka) OX=5823 GN=PBANKA_1133300 PE=3 SV=1			0	99	THINLVVIGHVDSGK			-0.0111252	1587.86	530.295	1587.87	530.298	3	20	1.1.1.1180.8	16.7403	5445.84	4666.53	16.7	0.19	10838.1
3	59.32	59.32	84.8	69.6	66.2	tr|A0A1D3SCT1|A0A1D3SCT1_PLABE; tr|A0A0Y9PRR1|A0A0Y9PRR1_PLABE; tr|A0A077XDU3|A0A077XDU3_PLABA	Elongation factor 1-alpha OS=Plasmodium berghei OX=5821 GN=EF-1alpha PE=3 SV=1; Elongation factor 1-alpha OS=Plasmodium berghei OX=5821 GN=EF-1alpha PE=3 SV=1; Elongation factor 1-alpha OS=Plasmodium berghei (strain Anka) OX=5823 GN=PBANKA_1133300 PE=3 SV=1			0	99	TIEKFEKESAEMGK			-0.000519156	1625.8	542.939	1625.8	542.94	3	14	1.1.1.899.13	9.24968	4852.26	1643.31	9.37	0.24	3177.86
3	59.32	59.32	84.8	69.6	66.2	tr|A0A1D3SCT1|A0A1D3SCT1_PLABE; tr|A0A0Y9PRR1|A0A0Y9PRR1_PLABE; tr|A0A077XDU3|A0A077XDU3_PLABA	Elongation factor 1-alpha OS=Plasmodium berghei OX=5821 GN=EF-1alpha PE=3 SV=1; Elongation factor 1-alpha OS=Plasmodium berghei OX=5821 GN=EF-1alpha PE=3 SV=1; Elongation factor 1-alpha OS=Plasmodium berghei (strain Anka) OX=5823 GN=PBANKA_1133300 PE=3 SV=1			0	99	TIEKFEKESAEMGK			-0.000519156	1625.8	542.939	1625.8	542.94	3	18	1.1.1.902.12	9.32928	4852.26	4426.72	9.37	0.24	6173.37
3	59.32	59.32	84.8	69.6	66.2	tr|A0A1D3SCT1|A0A1D3SCT1_PLABE; tr|A0A0Y9PRR1|A0A0Y9PRR1_PLABE; tr|A0A077XDU3|A0A077XDU3_PLABA	Elongation factor 1-alpha OS=Plasmodium berghei OX=5821 GN=EF-1alpha PE=3 SV=1; Elongation factor 1-alpha OS=Plasmodium berghei OX=5821 GN=EF-1alpha PE=3 SV=1; Elongation factor 1-alpha OS=Plasmodium berghei (strain Anka) OX=5823 GN=PBANKA_1133300 PE=3 SV=1			0	99	TIEKFEKESAEMGK			-0.000519156	1625.8	542.939	1625.8	542.94	3	17	1.1.1.905.9	9.40662	4852.26	4566.98	9.37	0.24	6366.14
3	59.32	59.32	84.8	69.6	66.2	tr|A0A1D3SCT1|A0A1D3SCT1_PLABE; tr|A0A0Y9PRR1|A0A0Y9PRR1_PLABE; tr|A0A077XDU3|A0A077XDU3_PLABA	Elongation factor 1-alpha OS=Plasmodium berghei OX=5821 GN=EF-1alpha PE=3 SV=1; Elongation factor 1-alpha OS=Plasmodium berghei OX=5821 GN=EF-1alpha PE=3 SV=1; Elongation factor 1-alpha OS=Plasmodium berghei (strain Anka) OX=5823 GN=PBANKA_1133300 PE=3 SV=1			0	99	TIEKFEKESAEMGK			-0.00319896	1625.79	407.456	1625.8	407.457	4	15	1.1.1.908.4	9.48143	3977.37	2469.74	9.37	0.16	4075.7
3	59.32	59.32	84.8	69.6	66.2	tr|A0A1D3SCT1|A0A1D3SCT1_PLABE; tr|A0A0Y9PRR1|A0A0Y9PRR1_PLABE; tr|A0A077XDU3|A0A077XDU3_PLABA	Elongation factor 1-alpha OS=Plasmodium berghei OX=5821 GN=EF-1alpha PE=3 SV=1; Elongation factor 1-alpha OS=Plasmodium berghei OX=5821 GN=EF-1alpha PE=3 SV=1; Elongation factor 1-alpha OS=Plasmodium berghei (strain Anka) OX=5823 GN=PBANKA_1133300 PE=3 SV=1			0	99	TIEKFEKESAEMGK			-0.00319896	1625.79	407.456	1625.8	407.457	4	13	1.1.1.911.3	9.56095	3977.37	865.76	9.37	0.16	3084.15
3	59.32	59.32	84.8	69.6	66.2	tr|A0A1D3SCT1|A0A1D3SCT1_PLABE; tr|A0A0Y9PRR1|A0A0Y9PRR1_PLABE; tr|A0A077XDU3|A0A077XDU3_PLABA	Elongation factor 1-alpha OS=Plasmodium berghei OX=5821 GN=EF-1alpha PE=3 SV=1; Elongation factor 1-alpha OS=Plasmodium berghei OX=5821 GN=EF-1alpha PE=3 SV=1; Elongation factor 1-alpha OS=Plasmodium berghei (strain Anka) OX=5823 GN=PBANKA_1133300 PE=3 SV=1			0	99	TIEKFEKESAEMGK			0.0112055	1625.81	407.459	1625.8	407.457	4	12	1.1.1.914.3	9.64192	1512.51	1319.35	9.64	0.13	2691.71
3	59.32	59.32	84.8	69.6	66.2	tr|A0A1D3SCT1|A0A1D3SCT1_PLABE; tr|A0A0Y9PRR1|A0A0Y9PRR1_PLABE; tr|A0A077XDU3|A0A077XDU3_PLABA	Elongation factor 1-alpha OS=Plasmodium berghei OX=5821 GN=EF-1alpha PE=3 SV=1; Elongation factor 1-alpha OS=Plasmodium berghei OX=5821 GN=EF-1alpha PE=3 SV=1; Elongation factor 1-alpha OS=Plasmodium berghei (strain Anka) OX=5823 GN=PBANKA_1133300 PE=3 SV=1			0	69.05	TIEKFEKESAEMGK			-0.000519156	1625.8	542.939	1625.8	542.94	3	8	1.1.1.902.11	9.32795	4852.26	4404.29	9.37	0.24	2185.17
3	59.32	59.32	84.8	69.6	66.2	tr|A0A1D3SCT1|A0A1D3SCT1_PLABE; tr|A0A0Y9PRR1|A0A0Y9PRR1_PLABE; tr|A0A077XDU3|A0A077XDU3_PLABA	Elongation factor 1-alpha OS=Plasmodium berghei OX=5821 GN=EF-1alpha PE=3 SV=1; Elongation factor 1-alpha OS=Plasmodium berghei OX=5821 GN=EF-1alpha PE=3 SV=1; Elongation factor 1-alpha OS=Plasmodium berghei (strain Anka) OX=5823 GN=PBANKA_1133300 PE=3 SV=1			0	24.54	TIEKFEKESAEMGK	Oxidation(M)@12		-0.00550999	1641.79	548.269	1641.79	548.271	3	6	1.1.1.776.7	5.95128	167.68	165.5	5.92	0.24	463.626
3	59.32	59.32	84.8	69.6	66.2	tr|A0A1D3SCT1|A0A1D3SCT1_PLABE; tr|A0A0Y9PRR1|A0A0Y9PRR1_PLABE; tr|A0A077XDU3|A0A077XDU3_PLABA	Elongation factor 1-alpha OS=Plasmodium berghei OX=5821 GN=EF-1alpha PE=3 SV=1; Elongation factor 1-alpha OS=Plasmodium berghei OX=5821 GN=EF-1alpha PE=3 SV=1; Elongation factor 1-alpha OS=Plasmodium berghei (strain Anka) OX=5823 GN=PBANKA_1133300 PE=3 SV=1			0	99	TLIEALDTMEPPKRPYDKPLRIPLQGVYK			0.0183759	3380.87	846.225	3380.85	846.221	4	23	1.1.1.1446.14	23.8711	19914.5	18327.7	23.88	0.05	23725.1
3	59.32	59.32	84.8	69.6	66.2	tr|A0A1D3SCT1|A0A1D3SCT1_PLABE; tr|A0A0Y9PRR1|A0A0Y9PRR1_PLABE; tr|A0A077XDU3|A0A077XDU3_PLABA	Elongation factor 1-alpha OS=Plasmodium berghei OX=5821 GN=EF-1alpha PE=3 SV=1; Elongation factor 1-alpha OS=Plasmodium berghei OX=5821 GN=EF-1alpha PE=3 SV=1; Elongation factor 1-alpha OS=Plasmodium berghei (strain Anka) OX=5823 GN=PBANKA_1133300 PE=3 SV=1			0	99	TLIEALDTMEPPKRPYDKPLRIPLQGVYK			0.00652417	3380.86	564.484	3380.85	564.483	6	20	1.1.1.1452.4	24.0197	35176.9	4514.05	23.91	0.11	11346.9
3	59.32	59.32	84.8	69.6	66.2	tr|A0A1D3SCT1|A0A1D3SCT1_PLABE; tr|A0A0Y9PRR1|A0A0Y9PRR1_PLABE; tr|A0A077XDU3|A0A077XDU3_PLABA	Elongation factor 1-alpha OS=Plasmodium berghei OX=5821 GN=EF-1alpha PE=3 SV=1; Elongation factor 1-alpha OS=Plasmodium berghei OX=5821 GN=EF-1alpha PE=3 SV=1; Elongation factor 1-alpha OS=Plasmodium berghei (strain Anka) OX=5823 GN=PBANKA_1133300 PE=3 SV=1			0	99	TLIEALDTMEPPKRPYDKPLRIPLQGVYK			0.0183759	3380.87	846.225	3380.85	846.221	4	19	1.1.1.1449.12	23.9495	19914.5	3082.96	23.88	0.05	22325.3
3	59.32	59.32	84.8	69.6	66.2	tr|A0A1D3SCT1|A0A1D3SCT1_PLABE; tr|A0A0Y9PRR1|A0A0Y9PRR1_PLABE; tr|A0A077XDU3|A0A077XDU3_PLABA	Elongation factor 1-alpha OS=Plasmodium berghei OX=5821 GN=EF-1alpha PE=3 SV=1; Elongation factor 1-alpha OS=Plasmodium berghei OX=5821 GN=EF-1alpha PE=3 SV=1; Elongation factor 1-alpha OS=Plasmodium berghei (strain Anka) OX=5823 GN=PBANKA_1133300 PE=3 SV=1			0	99	VGYQADKVDFIPISGFEGDNLIEK			-0.00442774	2653.32	885.448	2653.33	885.45	3	25	1.1.1.1562.12	26.9775	28807.4	9953.64	27.09	0.19	13992.3
3	59.32	59.32	84.8	69.6	66.2	tr|A0A1D3SCT1|A0A1D3SCT1_PLABE; tr|A0A0Y9PRR1|A0A0Y9PRR1_PLABE; tr|A0A077XDU3|A0A077XDU3_PLABA	Elongation factor 1-alpha OS=Plasmodium berghei OX=5821 GN=EF-1alpha PE=3 SV=1; Elongation factor 1-alpha OS=Plasmodium berghei OX=5821 GN=EF-1alpha PE=3 SV=1; Elongation factor 1-alpha OS=Plasmodium berghei (strain Anka) OX=5823 GN=PBANKA_1133300 PE=3 SV=1			0	99	VGYQADKVDFIPISGFEGDNLIEK			-0.00442774	2653.32	885.448	2653.33	885.45	3	25	1.1.1.1565.11	27.0559	28807.4	26778.4	27.09	0.19	25692.4
3	59.32	59.32	84.8	69.6	66.2	tr|A0A1D3SCT1|A0A1D3SCT1_PLABE; tr|A0A0Y9PRR1|A0A0Y9PRR1_PLABE; tr|A0A077XDU3|A0A077XDU3_PLABA	Elongation factor 1-alpha OS=Plasmodium berghei OX=5821 GN=EF-1alpha PE=3 SV=1; Elongation factor 1-alpha OS=Plasmodium berghei OX=5821 GN=EF-1alpha PE=3 SV=1; Elongation factor 1-alpha OS=Plasmodium berghei (strain Anka) OX=5823 GN=PBANKA_1133300 PE=3 SV=1			0	99	VGYQADKVDFIPISGFEGDNLIEK			-0.00442774	2653.32	885.448	2653.33	885.45	3	26	1.1.1.1568.13	27.1387	28807.4	18199.2	27.09	0.19	21542.1
3	59.32	59.32	84.8	69.6	66.2	tr|A0A1D3SCT1|A0A1D3SCT1_PLABE; tr|A0A0Y9PRR1|A0A0Y9PRR1_PLABE; tr|A0A077XDU3|A0A077XDU3_PLABA	Elongation factor 1-alpha OS=Plasmodium berghei OX=5821 GN=EF-1alpha PE=3 SV=1; Elongation factor 1-alpha OS=Plasmodium berghei OX=5821 GN=EF-1alpha PE=3 SV=1; Elongation factor 1-alpha OS=Plasmodium berghei (strain Anka) OX=5823 GN=PBANKA_1133300 PE=3 SV=1			0	99	VGYQADKVDFIPISGFEGDNLIEK			-0.0079015	2653.32	664.337	2653.33	664.339	4	15	1.1.1.1566.8	27.0785	1899.81	1781.49	27.07	0.08	6160.16
3	59.32	59.32	84.8	69.6	66.2	tr|A0A1D3SCT1|A0A1D3SCT1_PLABE; tr|A0A0Y9PRR1|A0A0Y9PRR1_PLABE; tr|A0A077XDU3|A0A077XDU3_PLABA	Elongation factor 1-alpha OS=Plasmodium berghei OX=5821 GN=EF-1alpha PE=3 SV=1; Elongation factor 1-alpha OS=Plasmodium berghei OX=5821 GN=EF-1alpha PE=3 SV=1; Elongation factor 1-alpha OS=Plasmodium berghei (strain Anka) OX=5823 GN=PBANKA_1133300 PE=3 SV=1			0	94.28	VGYQADKVDFIPISGFEGDNLIEK			-0.0079015	2653.32	664.337	2653.33	664.339	4	13	1.1.1.1563.8	26.9989	1899.81	628.3	27.07	0.08	5519.76
3	59.32	59.32	84.8	69.6	66.2	tr|A0A1D3SCT1|A0A1D3SCT1_PLABE; tr|A0A0Y9PRR1|A0A0Y9PRR1_PLABE; tr|A0A077XDU3|A0A077XDU3_PLABA	Elongation factor 1-alpha OS=Plasmodium berghei OX=5821 GN=EF-1alpha PE=3 SV=1; Elongation factor 1-alpha OS=Plasmodium berghei OX=5821 GN=EF-1alpha PE=3 SV=1; Elongation factor 1-alpha OS=Plasmodium berghei (strain Anka) OX=5823 GN=PBANKA_1133300 PE=3 SV=1			0	99	YFFTVIDAPGHK			-0.000503674	1393.7	465.575	1393.7	465.575	3	17	1.1.1.1361.2	21.5768	21645.6	19805.4	21.55	0.11	9475.23
3	59.32	59.32	84.8	69.6	66.2	tr|A0A1D3SCT1|A0A1D3SCT1_PLABE; tr|A0A0Y9PRR1|A0A0Y9PRR1_PLABE; tr|A0A077XDU3|A0A077XDU3_PLABA	Elongation factor 1-alpha OS=Plasmodium berghei OX=5821 GN=EF-1alpha PE=3 SV=1; Elongation factor 1-alpha OS=Plasmodium berghei OX=5821 GN=EF-1alpha PE=3 SV=1; Elongation factor 1-alpha OS=Plasmodium berghei (strain Anka) OX=5823 GN=PBANKA_1133300 PE=3 SV=1			0	99	YFFTVIDAPGHK			-0.000503674	1393.7	465.575	1393.7	465.575	3	12	1.1.1.1365.3	21.6852	21645.6	3510.92	21.55	0.11	2836.08
3	59.32	59.32	84.8	69.6	66.2	tr|A0A1D3SCT1|A0A1D3SCT1_PLABE; tr|A0A0Y9PRR1|A0A0Y9PRR1_PLABE; tr|A0A077XDU3|A0A077XDU3_PLABA	Elongation factor 1-alpha OS=Plasmodium berghei OX=5821 GN=EF-1alpha PE=3 SV=1; Elongation factor 1-alpha OS=Plasmodium berghei OX=5821 GN=EF-1alpha PE=3 SV=1; Elongation factor 1-alpha OS=Plasmodium berghei (strain Anka) OX=5823 GN=PBANKA_1133300 PE=3 SV=1			0	44.68	YFFTVIDAPGHK			-0.000503674	1393.7	465.575	1393.7	465.575	3	8	1.1.1.1368.4	21.767	21645.6	1776.78	21.55	0.11	4340.91
3	59.32	59.32	84.8	69.6	66.2	tr|A0A1D3SCT1|A0A1D3SCT1_PLABE; tr|A0A0Y9PRR1|A0A0Y9PRR1_PLABE; tr|A0A077XDU3|A0A077XDU3_PLABA	Elongation factor 1-alpha OS=Plasmodium berghei OX=5821 GN=EF-1alpha PE=3 SV=1; Elongation factor 1-alpha OS=Plasmodium berghei OX=5821 GN=EF-1alpha PE=3 SV=1; Elongation factor 1-alpha OS=Plasmodium berghei (strain Anka) OX=5823 GN=PBANKA_1133300 PE=3 SV=1			0	37.8	YFFTVIDAPGHK			-0.000503674	1393.7	465.575	1393.7	465.575	3	7	1.1.1.1371.3	21.8459	21645.6	781.12	21.55	0.11	2916.76
3	59.32	59.32	84.8	69.6	66.2	tr|A0A1D3SCT1|A0A1D3SCT1_PLABE; tr|A0A0Y9PRR1|A0A0Y9PRR1_PLABE; tr|A0A077XDU3|A0A077XDU3_PLABA	Elongation factor 1-alpha OS=Plasmodium berghei OX=5821 GN=EF-1alpha PE=3 SV=1; Elongation factor 1-alpha OS=Plasmodium berghei OX=5821 GN=EF-1alpha PE=3 SV=1; Elongation factor 1-alpha OS=Plasmodium berghei (strain Anka) OX=5823 GN=PBANKA_1133300 PE=3 SV=1			0	99	YFFTVIDAPGHKDFIK			-0.000527782	1896.98	633.333	1896.98	633.333	3	18	1.1.1.1394.11	22.4706	22997.3	12868.5	22.53	0.11	12297
3	59.32	59.32	84.8	69.6	66.2	tr|A0A1D3SCT1|A0A1D3SCT1_PLABE; tr|A0A0Y9PRR1|A0A0Y9PRR1_PLABE; tr|A0A077XDU3|A0A077XDU3_PLABA	Elongation factor 1-alpha OS=Plasmodium berghei OX=5821 GN=EF-1alpha PE=3 SV=1; Elongation factor 1-alpha OS=Plasmodium berghei OX=5821 GN=EF-1alpha PE=3 SV=1; Elongation factor 1-alpha OS=Plasmodium berghei (strain Anka) OX=5823 GN=PBANKA_1133300 PE=3 SV=1			0	99	YFFTVIDAPGHKDFIK			-0.000527782	1896.98	633.333	1896.98	633.333	3	17	1.1.1.1397.9	22.5485	22997.3	20687.5	22.53	0.11	13459.9
3	59.32	59.32	84.8	69.6	66.2	tr|A0A1D3SCT1|A0A1D3SCT1_PLABE; tr|A0A0Y9PRR1|A0A0Y9PRR1_PLABE; tr|A0A077XDU3|A0A077XDU3_PLABA	Elongation factor 1-alpha OS=Plasmodium berghei OX=5821 GN=EF-1alpha PE=3 SV=1; Elongation factor 1-alpha OS=Plasmodium berghei OX=5821 GN=EF-1alpha PE=3 SV=1; Elongation factor 1-alpha OS=Plasmodium berghei (strain Anka) OX=5823 GN=PBANKA_1133300 PE=3 SV=1			0	99	YFFTVIDAPGHKDFIK			-0.000527782	1896.98	633.333	1896.98	633.333	3	14	1.1.1.1400.10	22.6297	22997.3	6491.2	22.53	0.11	5722.04
3	59.32	59.32	84.8	69.6	66.2	tr|A0A1D3SCT1|A0A1D3SCT1_PLABE; tr|A0A0Y9PRR1|A0A0Y9PRR1_PLABE; tr|A0A077XDU3|A0A077XDU3_PLABA	Elongation factor 1-alpha OS=Plasmodium berghei OX=5821 GN=EF-1alpha PE=3 SV=1; Elongation factor 1-alpha OS=Plasmodium berghei OX=5821 GN=EF-1alpha PE=3 SV=1; Elongation factor 1-alpha OS=Plasmodium berghei (strain Anka) OX=5823 GN=PBANKA_1133300 PE=3 SV=1			0	99	YSEDRYEEIKK			-0.00938932	1458.69	487.237	1458.7	487.24	3	9	1.1.1.774.4	5.89333	678.47	538.95	5.86	0.08	1122.38
3	59.32	59.32	84.8	69.6	66.2	tr|A0A1D3SCT1|A0A1D3SCT1_PLABE; tr|A0A0Y9PRR1|A0A0Y9PRR1_PLABE; tr|A0A077XDU3|A0A077XDU3_PLABA	Elongation factor 1-alpha OS=Plasmodium berghei OX=5821 GN=EF-1alpha PE=3 SV=1; Elongation factor 1-alpha OS=Plasmodium berghei OX=5821 GN=EF-1alpha PE=3 SV=1; Elongation factor 1-alpha OS=Plasmodium berghei (strain Anka) OX=5823 GN=PBANKA_1133300 PE=3 SV=1			0	98.52	YSEDRYEEIKK			0.00010909	1458.7	365.682	1458.7	365.682	4	8	1.1.1.772.2	5.83632	331.49	302.18	5.86	0.14	799.96
3	59.32	59.32	84.8	69.6	66.2	tr|A0A1D3SCT1|A0A1D3SCT1_PLABE; tr|A0A0Y9PRR1|A0A0Y9PRR1_PLABE; tr|A0A077XDU3|A0A077XDU3_PLABA	Elongation factor 1-alpha OS=Plasmodium berghei OX=5821 GN=EF-1alpha PE=3 SV=1; Elongation factor 1-alpha OS=Plasmodium berghei OX=5821 GN=EF-1alpha PE=3 SV=1; Elongation factor 1-alpha OS=Plasmodium berghei (strain Anka) OX=5823 GN=PBANKA_1133300 PE=3 SV=1			0	46.52	YSEDRYEEIKK			-0.00938932	1458.69	487.237	1458.7	487.24	3	5	1.1.1.778.9	6.0068	678.47	117.78	5.86	0.08	545.81
3	59.32	59.32	84.8	69.6	66.2	tr|A0A1D3SCT1|A0A1D3SCT1_PLABE; tr|A0A0Y9PRR1|A0A0Y9PRR1_PLABE; tr|A0A077XDU3|A0A077XDU3_PLABA	Elongation factor 1-alpha OS=Plasmodium berghei OX=5821 GN=EF-1alpha PE=3 SV=1; Elongation factor 1-alpha OS=Plasmodium berghei OX=5821 GN=EF-1alpha PE=3 SV=1; Elongation factor 1-alpha OS=Plasmodium berghei (strain Anka) OX=5823 GN=PBANKA_1133300 PE=3 SV=1			0	99	YSEDRYEEIKKEVK			-0.00346553	1814.9	454.733	1814.91	454.734	4	11	1.1.1.899.4	9.23768	3479.03	2251.87	9.15	0.16	3789.07
3	59.32	59.32	84.8	69.6	66.2	tr|A0A1D3SCT1|A0A1D3SCT1_PLABE; tr|A0A0Y9PRR1|A0A0Y9PRR1_PLABE; tr|A0A077XDU3|A0A077XDU3_PLABA	Elongation factor 1-alpha OS=Plasmodium berghei OX=5821 GN=EF-1alpha PE=3 SV=1; Elongation factor 1-alpha OS=Plasmodium berghei OX=5821 GN=EF-1alpha PE=3 SV=1; Elongation factor 1-alpha OS=Plasmodium berghei (strain Anka) OX=5823 GN=PBANKA_1133300 PE=3 SV=1			0	99	YSEDRYEEIKKEVK			-0.00346553	1814.9	454.733	1814.91	454.734	4	9	1.1.1.893.5	9.07642	3479.03	1490	9.15	0.16	2842.96
4	57.07	57.07	87.44	75.56	68.39	tr|A0A509AQ68|A0A509AQ68_PLABA; tr|A0A113S8Y8|A0A113S8Y8_PLABE	Phosphopyruvate hydratase OS=Plasmodium berghei (strain Anka) OX=5823 GN=PBANKA_1214300 PE=3 SV=1; Phosphopyruvate hydratase OS=Plasmodium berghei OX=5821 GN=ENO PE=3 SV=1			2	99	AAVPSGASTGIYEALELR			-0.00361775	1803.93	902.974	1803.94	902.976	2	23	1.1.1.1505.15	25.4551	20546.9	8758.08	25.27	0.27	10399.4
4	57.07	57.07	87.44	75.56	68.39	tr|A0A509AQ68|A0A509AQ68_PLABA; tr|A0A113S8Y8|A0A113S8Y8_PLABE	Phosphopyruvate hydratase OS=Plasmodium berghei (strain Anka) OX=5823 GN=PBANKA_1214300 PE=3 SV=1; Phosphopyruvate hydratase OS=Plasmodium berghei OX=5821 GN=ENO PE=3 SV=1			2	99	AAVPSGASTGIYEALELRDNDKSR			0.0110161	2519.27	630.825	2519.26	630.823	4	18	1.1.1.1319.7	20.4588	9758	7821.61	20.4	0.11	16542.5
4	57.07	57.07	87.44	75.56	68.39	tr|A0A509AQ68|A0A509AQ68_PLABA; tr|A0A113S8Y8|A0A113S8Y8_PLABE	Phosphopyruvate hydratase OS=Plasmodium berghei (strain Anka) OX=5823 GN=PBANKA_1214300 PE=3 SV=1; Phosphopyruvate hydratase OS=Plasmodium berghei OX=5821 GN=ENO PE=3 SV=1			2	99	DVQIVGDDLLVTNPTRIEK			-0.00166673	2124.14	709.054	2124.14	709.055	3	16	1.1.1.1433.12	23.5185	13355.7	5207.33	23.45	0.19	7649.24
4	57.07	57.07	87.44	75.56	68.39	tr|A0A509AQ68|A0A509AQ68_PLABA; tr|A0A113S8Y8|A0A113S8Y8_PLABE	Phosphopyruvate hydratase OS=Plasmodium berghei (strain Anka) OX=5823 GN=PBANKA_1214300 PE=3 SV=1; Phosphopyruvate hydratase OS=Plasmodium berghei OX=5821 GN=ENO PE=3 SV=1			2	99	GNPTVEVDLETTLGIFR			-0.0119386	1859.95	930.983	1859.96	930.989	2	20	1.1.1.1753.13	32.1042	202.339	202.339			5600.88
4	57.07	57.07	87.44	75.56	68.39	tr|A0A509AQ68|A0A509AQ68_PLABA; tr|A0A113S8Y8|A0A113S8Y8_PLABE	Phosphopyruvate hydratase OS=Plasmodium berghei (strain Anka) OX=5823 GN=PBANKA_1214300 PE=3 SV=1; Phosphopyruvate hydratase OS=Plasmodium berghei OX=5821 GN=ENO PE=3 SV=1			2	99	IAMDVAASEFYNIETK			0.000219148	1800.86	901.438	1800.86	901.438	2	18	1.1.1.1501.16	25.3494	5319.19	5262.92	25.35	0.08	7028.98
4	57.07	57.07	87.44	75.56	68.39	tr|A0A509AQ68|A0A509AQ68_PLABA; tr|A0A113S8Y8|A0A113S8Y8_PLABE	Phosphopyruvate hydratase OS=Plasmodium berghei (strain Anka) OX=5823 GN=PBANKA_1214300 PE=3 SV=1; Phosphopyruvate hydratase OS=Plasmodium berghei OX=5821 GN=ENO PE=3 SV=1			2	99	IDNMMVQELDGSKTEWGWSK			0.0142173	2353.09	785.369	2353.07	785.365	3	25	1.1.1.1474.14	24.6244	4518.93	4221.16	24.63	0.05	11206.7
4	57.07	57.07	87.44	75.56	68.39	tr|A0A509AQ68|A0A509AQ68_PLABA; tr|A0A113S8Y8|A0A113S8Y8_PLABE	Phosphopyruvate hydratase OS=Plasmodium berghei (strain Anka) OX=5823 GN=PBANKA_1214300 PE=3 SV=1; Phosphopyruvate hydratase OS=Plasmodium berghei OX=5821 GN=ENO PE=3 SV=1			2	99	IEESLGANGSFAGDKFR	Deamidated(N)@8		0.000836257	1797.85	600.292	1797.85	600.292	3	20	1.1.1.1215.12	17.6746	8931.24	8407.12	17.63	0.32	11854.6
4	57.07	57.07	87.44	75.56	68.39	tr|A0A509AQ68|A0A509AQ68_PLABA; tr|A0A113S8Y8|A0A113S8Y8_PLABE	Phosphopyruvate hydratase OS=Plasmodium berghei (strain Anka) OX=5823 GN=PBANKA_1214300 PE=3 SV=1; Phosphopyruvate hydratase OS=Plasmodium berghei OX=5821 GN=ENO PE=3 SV=1			2	99	KIDNMMVQELDGSKTEWGWSK			0.0100807	2481.18	621.302	2481.17	621.299	4	22	1.1.1.1408.8	22.8416	11501.2	8944.92	22.88	0.11	13694.7
4	57.07	57.07	87.44	75.56	68.39	tr|A0A509AQ68|A0A509AQ68_PLABA; tr|A0A113S8Y8|A0A113S8Y8_PLABE	Phosphopyruvate hydratase OS=Plasmodium berghei (strain Anka) OX=5823 GN=PBANKA_1214300 PE=3 SV=1; Phosphopyruvate hydratase OS=Plasmodium berghei OX=5821 GN=ENO PE=3 SV=1			2	99	KYPIISIEDPFDQDDWENYAK			0.0124225	2585.21	862.744	2585.2	862.739	3	23	1.1.1.1607.14	28.1802	12356.8	10661.3	28.21	0.19	15834.9
4	57.07	57.07	87.44	75.56	68.39	tr|A0A509AQ68|A0A509AQ68_PLABA; tr|A0A113S8Y8|A0A113S8Y8_PLABE	Phosphopyruvate hydratase OS=Plasmodium berghei (strain Anka) OX=5823 GN=PBANKA_1214300 PE=3 SV=1; Phosphopyruvate hydratase OS=Plasmodium berghei OX=5821 GN=ENO PE=3 SV=1			2	99	LSFQEFMIVPVGAPSFK			-0.00186589	1895.98	948.999	1895.99	949	2	22	1.1.1.1785.14	32.9607	26005.5	6971.17	32.83	0.13	11525.9
4	57.07	57.07	87.44	75.56	68.39	tr|A0A509AQ68|A0A509AQ68_PLABA; tr|A0A113S8Y8|A0A113S8Y8_PLABE	Phosphopyruvate hydratase OS=Plasmodium berghei (strain Anka) OX=5823 GN=PBANKA_1214300 PE=3 SV=1; Phosphopyruvate hydratase OS=Plasmodium berghei OX=5821 GN=ENO PE=3 SV=1			2	99	LSFQEFMIVPVGAPSFKEAMR			-0.00608865	2383.2	795.408	2383.21	795.41	3	17	1.1.1.1704.11	30.7812	1482.9	1356.02	30.77	0.11	7751.11
4	57.07	57.07	87.44	75.56	68.39	tr|A0A509AQ68|A0A509AQ68_PLABA; tr|A0A113S8Y8|A0A113S8Y8_PLABE	Phosphopyruvate hydratase OS=Plasmodium berghei (strain Anka) OX=5823 GN=PBANKA_1214300 PE=3 SV=1; Phosphopyruvate hydratase OS=Plasmodium berghei OX=5821 GN=ENO PE=3 SV=1			2	99	LTEAIGKDVQIVGDDLLVTNPTR			-0.00499829	2466.33	823.117	2466.33	823.118	3	25	1.1.1.1514.10	25.6895	10992.2	8750.93	25.73	0.11	16751.1
4	57.07	57.07	87.44	75.56	68.39	tr|A0A509AQ68|A0A509AQ68_PLABA; tr|A0A113S8Y8|A0A113S8Y8_PLABE	Phosphopyruvate hydratase OS=Plasmodium berghei (strain Anka) OX=5823 GN=PBANKA_1214300 PE=3 SV=1; Phosphopyruvate hydratase OS=Plasmodium berghei OX=5821 GN=ENO PE=3 SV=1			2	99	LTEAIGKDVQIVGDDLLVTNPTRIEK			0.00210147	2836.56	710.146	2836.55	710.146	4	25	1.1.1.1498.9	25.26	17370.1	5010.59	25.36	0.13	10712.2
4	57.07	57.07	87.44	75.56	68.39	tr|A0A509AQ68|A0A509AQ68_PLABA; tr|A0A113S8Y8|A0A113S8Y8_PLABE	Phosphopyruvate hydratase OS=Plasmodium berghei (strain Anka) OX=5823 GN=PBANKA_1214300 PE=3 SV=1; Phosphopyruvate hydratase OS=Plasmodium berghei OX=5821 GN=ENO PE=3 SV=1			2	99	NINEIIAPK			-0.00191439	1010.57	506.294	1010.58	506.295	2	13	1.1.1.1116.9	15.0356	9011.56	6670.09	14.94	0.26	8608.32
4	57.07	57.07	87.44	75.56	68.39	tr|A0A509AQ68|A0A509AQ68_PLABA; tr|A0A113S8Y8|A0A113S8Y8_PLABE	Phosphopyruvate hydratase OS=Plasmodium berghei (strain Anka) OX=5823 GN=PBANKA_1214300 PE=3 SV=1; Phosphopyruvate hydratase OS=Plasmodium berghei OX=5821 GN=ENO PE=3 SV=1			2	99	NNWGVMVSHR			-0.00980309	1198.56	600.286	1198.57	600.291	2	12	1.1.1.1067.13	13.7312	3696.26	864.91	13.96	0.13	3630.23
4	57.07	57.07	87.44	75.56	68.39	tr|A0A509AQ68|A0A509AQ68_PLABA; tr|A0A113S8Y8|A0A113S8Y8_PLABE	Phosphopyruvate hydratase OS=Plasmodium berghei (strain Anka) OX=5823 GN=PBANKA_1214300 PE=3 SV=1; Phosphopyruvate hydratase OS=Plasmodium berghei OX=5821 GN=ENO PE=3 SV=1			2	99	SGETEDVFIADLVVALR			-0.00511393	1832.95	917.481	1832.95	917.483	2	21	1.1.1.1900.12	36.0437	2334.07	2128.02	36.06	0.11	5699.39
4	57.07	57.07	87.44	75.56	68.39	tr|A0A509AQ68|A0A509AQ68_PLABA; tr|A0A113S8Y8|A0A113S8Y8_PLABE	Phosphopyruvate hydratase OS=Plasmodium berghei (strain Anka) OX=5823 GN=PBANKA_1214300 PE=3 SV=1; Phosphopyruvate hydratase OS=Plasmodium berghei OX=5821 GN=ENO PE=3 SV=1			2	99	TGQELVDLYIELVK			-0.00594551	1618.88	810.445	1618.88	810.448	2	22	1.1.1.1785.10	32.9554	9368.44	6182.77	33.02	0.3	14465.9
4	57.07	57.07	87.44	75.56	68.39	tr|A0A509AQ68|A0A509AQ68_PLABA; tr|A0A113S8Y8|A0A113S8Y8_PLABE	Phosphopyruvate hydratase OS=Plasmodium berghei (strain Anka) OX=5823 GN=PBANKA_1214300 PE=3 SV=1; Phosphopyruvate hydratase OS=Plasmodium berghei OX=5821 GN=ENO PE=3 SV=1			2	99	TGQELVDLYIELVKK			-0.000903373	1746.98	583.333	1746.98	583.333	3	23	1.1.1.1671.3	29.8802	5395.65	5184.38	29.87	0.11	5833.29
4	57.07	57.07	87.44	75.56	68.39	tr|A0A509AQ68|A0A509AQ68_PLABA; tr|A0A113S8Y8|A0A113S8Y8_PLABE	Phosphopyruvate hydratase OS=Plasmodium berghei (strain Anka) OX=5823 GN=PBANKA_1214300 PE=3 SV=1; Phosphopyruvate hydratase OS=Plasmodium berghei OX=5821 GN=ENO PE=3 SV=1			2	99	VNQIGSITEAIEACLLSQK	Carbamyl(C)@14; Methyl(L)@15	Methyl(L)@371	0.0155455	2073.09	692.038	2073.08	692.033	3	16	1.1.1.1814.6	33.7297	8597	2083.97	33.64	0.11	2282.8
4	57.07	57.07	87.44	75.56	68.39	tr|A0A509AQ68|A0A509AQ68_PLABA; tr|A0A113S8Y8|A0A113S8Y8_PLABE	Phosphopyruvate hydratase OS=Plasmodium berghei (strain Anka) OX=5823 GN=PBANKA_1214300 PE=3 SV=1; Phosphopyruvate hydratase OS=Plasmodium berghei OX=5821 GN=ENO PE=3 SV=1			2	99	VNQIGSITEAIEACLLSQKNNWGVMVSHR	Carbamyl(C)@14; Methyl(L)@15	Methyl(L)@371	-0.0160083	3253.62	814.412	3253.63	814.416	4	30	1.1.1.1793.13	33.1761	9384.62	4316.14	33.13	0.08	14982.1
4	57.07	57.07	87.44	75.56	68.39	tr|A0A509AQ68|A0A509AQ68_PLABA; tr|A0A113S8Y8|A0A113S8Y8_PLABE	Phosphopyruvate hydratase OS=Plasmodium berghei (strain Anka) OX=5823 GN=PBANKA_1214300 PE=3 SV=1; Phosphopyruvate hydratase OS=Plasmodium berghei OX=5821 GN=ENO PE=3 SV=1			2	99	YGAEVYHTLK			0.00203759	1179.59	394.205	1179.59	394.205	3	12	1.1.1.934.2	10.1779	6624.87	3226.48	10.26	0.11	4766.24
4	57.07	57.07	87.44	75.56	68.39	tr|A0A509AQ68|A0A509AQ68_PLABA; tr|A0A113S8Y8|A0A113S8Y8_PLABE	Phosphopyruvate hydratase OS=Plasmodium berghei (strain Anka) OX=5823 GN=PBANKA_1214300 PE=3 SV=1; Phosphopyruvate hydratase OS=Plasmodium berghei OX=5821 GN=ENO PE=3 SV=1			2	99	YGAEVYHTLKSEIK			-0.011303	1636.83	546.619	1636.85	546.623	3	17	1.1.1.1124.7	15.244	11301.4	7578.34	15.31	0.16	10439.3
4	57.07	57.07	87.44	75.56	68.39	tr|A0A509AQ68|A0A509AQ68_PLABA; tr|A0A113S8Y8|A0A113S8Y8_PLABE	Phosphopyruvate hydratase OS=Plasmodium berghei (strain Anka) OX=5823 GN=PBANKA_1214300 PE=3 SV=1; Phosphopyruvate hydratase OS=Plasmodium berghei OX=5821 GN=ENO PE=3 SV=1			2	99	YGIDATNVGDEGGFAPNILNAHEALDLLVASIK			-0.00860169	3396.71	850.185	3396.72	850.187	4	24	1.1.1.1925.13	36.7195	7270.41	6372.8	36.76	0.16	14067.5
4	57.07	57.07	87.44	75.56	68.39	tr|A0A509AQ68|A0A509AQ68_PLABA; tr|A0A113S8Y8|A0A113S8Y8_PLABE	Phosphopyruvate hydratase OS=Plasmodium berghei (strain Anka) OX=5823 GN=PBANKA_1214300 PE=3 SV=1; Phosphopyruvate hydratase OS=Plasmodium berghei OX=5821 GN=ENO PE=3 SV=1			2	99	YGIDATNVGDEGGFAPNILNAHEALDLLVASIKK			-0.00901522	3524.81	882.209	3524.82	882.211	4	30	1.1.1.1829.12	34.1347	22853.3	10452.2	34.01	0.16	17442.6
4	57.07	57.07	87.44	75.56	68.39	tr|A0A509AQ68|A0A509AQ68_PLABA; tr|A0A113S8Y8|A0A113S8Y8_PLABE	Phosphopyruvate hydratase OS=Plasmodium berghei (strain Anka) OX=5823 GN=PBANKA_1214300 PE=3 SV=1; Phosphopyruvate hydratase OS=Plasmodium berghei OX=5821 GN=ENO PE=3 SV=1			2	99	YLAQLAGK			-0.00680855	862.484	432.25	862.491	432.253	2	10	1.1.1.983.3	11.4948	202.339	202.339			1482.24
4	57.07	57.07	87.44	75.56	68.39	tr|A0A509AQ68|A0A509AQ68_PLABA; tr|A0A113S8Y8|A0A113S8Y8_PLABE	Phosphopyruvate hydratase OS=Plasmodium berghei (strain Anka) OX=5823 GN=PBANKA_1214300 PE=3 SV=1; Phosphopyruvate hydratase OS=Plasmodium berghei OX=5821 GN=ENO PE=3 SV=1			2	99	YPIISIEDPFDQDDWENYAK			0.0179569	2457.12	1229.57	2457.1	1229.56	2	13	1.1.1.1722.16	31.2723	138.697	138.697			2902.01
4	57.07	57.07	87.44	75.56	68.39	tr|A0A509AQ68|A0A509AQ68_PLABA; tr|A0A113S8Y8|A0A113S8Y8_PLABE	Phosphopyruvate hydratase OS=Plasmodium berghei (strain Anka) OX=5823 GN=PBANKA_1214300 PE=3 SV=1; Phosphopyruvate hydratase OS=Plasmodium berghei OX=5821 GN=ENO PE=3 SV=1			1.95861	99	TYDLDFKTPNNDKSLVK			0.0171066	1997.03	500.264	1997.01	500.26	4	15	1.1.1.1180.6	16.7376	9417.03	9158.17	16.73	0.13	15257
4	57.07	57.07	87.44	75.56	68.39	tr|A0A509AQ68|A0A509AQ68_PLABA; tr|A0A113S8Y8|A0A113S8Y8_PLABE	Phosphopyruvate hydratase OS=Plasmodium berghei (strain Anka) OX=5823 GN=PBANKA_1214300 PE=3 SV=1; Phosphopyruvate hydratase OS=Plasmodium berghei OX=5821 GN=ENO PE=3 SV=1			1.4318	97.3	TYDLDFK			-0.000705608	900.422	451.218	900.423	451.219	2	9	1.1.1.1191.3	17.0258	9169.2	7619.71	17.07	0.32	5268.7
4	57.07	57.07	87.44	75.56	68.39	tr|A0A509AQ68|A0A509AQ68_PLABA; tr|A0A113S8Y8|A0A113S8Y8_PLABE	Phosphopyruvate hydratase OS=Plasmodium berghei (strain Anka) OX=5823 GN=PBANKA_1214300 PE=3 SV=1; Phosphopyruvate hydratase OS=Plasmodium berghei OX=5821 GN=ENO PE=3 SV=1			0.879426	90.06	TYDLDFKTPNNDK			0.00673832	1569.74	524.253	1569.73	524.251	3	16	1.1.1.1142.9	15.7242	12935.8	12278.4	15.71	0.48	27721.8
4	57.07	57.07	87.44	75.56	68.39	tr|A0A509AQ68|A0A509AQ68_PLABA; tr|A0A113S8Y8|A0A113S8Y8_PLABE	Phosphopyruvate hydratase OS=Plasmodium berghei (strain Anka) OX=5823 GN=PBANKA_1214300 PE=3 SV=1; Phosphopyruvate hydratase OS=Plasmodium berghei OX=5821 GN=ENO PE=3 SV=1			0.790485	99	MIVPVGAPSFK			3.26461e-05	1144.63	573.323	1144.63	573.323	2	12	1.1.1.1352.9	21.345	5566.08	3631.96	21.28	0.13	6333.09
4	57.07	57.07	87.44	75.56	68.39	tr|A0A509AQ68|A0A509AQ68_PLABA; tr|A0A113S8Y8|A0A113S8Y8_PLABE	Phosphopyruvate hydratase OS=Plasmodium berghei (strain Anka) OX=5823 GN=PBANKA_1214300 PE=3 SV=1; Phosphopyruvate hydratase OS=Plasmodium berghei OX=5821 GN=ENO PE=3 SV=1			0.000434506	54.5	YGAEVYHTLKSEIKK	Lys-loss@C-term		-0.011303	1636.83	546.619	1636.85	546.623	3	19	1.1.1.1128.10	15.3535	11301.4	9395.55	15.31	0.16	11847.2
4	57.07	57.07	87.44	75.56	68.39	tr|A0A509AQ68|A0A509AQ68_PLABA; tr|A0A113S8Y8|A0A113S8Y8_PLABE	Phosphopyruvate hydratase OS=Plasmodium berghei (strain Anka) OX=5823 GN=PBANKA_1214300 PE=3 SV=1; Phosphopyruvate hydratase OS=Plasmodium berghei OX=5821 GN=ENO PE=3 SV=1			0	99	AAVPSGASTGIYEALELR			-0.00361775	1803.93	902.974	1803.94	902.976	2	21	1.1.1.1493.12	25.1302	20546.9	8906.89	25.27	0.27	9925.66
4	57.07	57.07	87.44	75.56	68.39	tr|A0A509AQ68|A0A509AQ68_PLABA; tr|A0A113S8Y8|A0A113S8Y8_PLABE	Phosphopyruvate hydratase OS=Plasmodium berghei (strain Anka) OX=5823 GN=PBANKA_1214300 PE=3 SV=1; Phosphopyruvate hydratase OS=Plasmodium berghei OX=5821 GN=ENO PE=3 SV=1			0	99	AAVPSGASTGIYEALELR			-0.00361775	1803.93	902.974	1803.94	902.976	2	27	1.1.1.1496.13	25.2115	20546.9	18032.9	25.27	0.27	17812.7
4	57.07	57.07	87.44	75.56	68.39	tr|A0A509AQ68|A0A509AQ68_PLABA; tr|A0A113S8Y8|A0A113S8Y8_PLABE	Phosphopyruvate hydratase OS=Plasmodium berghei (strain Anka) OX=5823 GN=PBANKA_1214300 PE=3 SV=1; Phosphopyruvate hydratase OS=Plasmodium berghei OX=5821 GN=ENO PE=3 SV=1			0	99	AAVPSGASTGIYEALELR			-0.00361775	1803.93	902.974	1803.94	902.976	2	24	1.1.1.1499.14	25.2932	20546.9	19788.8	25.27	0.27	18126
4	57.07	57.07	87.44	75.56	68.39	tr|A0A509AQ68|A0A509AQ68_PLABA; tr|A0A113S8Y8|A0A113S8Y8_PLABE	Phosphopyruvate hydratase OS=Plasmodium berghei (strain Anka) OX=5823 GN=PBANKA_1214300 PE=3 SV=1; Phosphopyruvate hydratase OS=Plasmodium berghei OX=5821 GN=ENO PE=3 SV=1			0	99	AAVPSGASTGIYEALELR			-0.00654441	1803.93	602.317	1803.94	602.32	3	24	1.1.1.1502.5	25.3616	10351.4	7952.17	25.33	0.29	8068.34
4	57.07	57.07	87.44	75.56	68.39	tr|A0A509AQ68|A0A509AQ68_PLABA; tr|A0A113S8Y8|A0A113S8Y8_PLABE	Phosphopyruvate hydratase OS=Plasmodium berghei (strain Anka) OX=5823 GN=PBANKA_1214300 PE=3 SV=1; Phosphopyruvate hydratase OS=Plasmodium berghei OX=5821 GN=ENO PE=3 SV=1			0	99	AAVPSGASTGIYEALELR			-0.00654441	1803.93	602.317	1803.94	602.32	3	17	1.1.1.1505.4	25.4404	10351.4	5193.96	25.33	0.29	7546.59
4	57.07	57.07	87.44	75.56	68.39	tr|A0A509AQ68|A0A509AQ68_PLABA; tr|A0A113S8Y8|A0A113S8Y8_PLABE	Phosphopyruvate hydratase OS=Plasmodium berghei (strain Anka) OX=5823 GN=PBANKA_1214300 PE=3 SV=1; Phosphopyruvate hydratase OS=Plasmodium berghei OX=5821 GN=ENO PE=3 SV=1			0	99	AAVPSGASTGIYEALELR			-0.00361775	1803.93	902.974	1803.94	902.976	2	19	1.1.1.1508.13	25.5326	20546.9	6066.75	25.27	0.27	9170.08
4	57.07	57.07	87.44	75.56	68.39	tr|A0A509AQ68|A0A509AQ68_PLABA; tr|A0A113S8Y8|A0A113S8Y8_PLABE	Phosphopyruvate hydratase OS=Plasmodium berghei (strain Anka) OX=5823 GN=PBANKA_1214300 PE=3 SV=1; Phosphopyruvate hydratase OS=Plasmodium berghei OX=5821 GN=ENO PE=3 SV=1			0	99	AAVPSGASTGIYEALELR			-0.00361775	1803.93	902.974	1803.94	902.976	2	16	1.1.1.1508.14	25.5339	20546.9	6024.22	25.27	0.27	10529
4	57.07	57.07	87.44	75.56	68.39	tr|A0A509AQ68|A0A509AQ68_PLABA; tr|A0A113S8Y8|A0A113S8Y8_PLABE	Phosphopyruvate hydratase OS=Plasmodium berghei (strain Anka) OX=5823 GN=PBANKA_1214300 PE=3 SV=1; Phosphopyruvate hydratase OS=Plasmodium berghei OX=5821 GN=ENO PE=3 SV=1			0	99	DVQIVGDDLLVTNPTRIEK			-0.00166673	2124.14	709.054	2124.14	709.055	3	22	1.1.1.1427.10	23.354	13355.7	7741.27	23.45	0.19	16675.2
4	57.07	57.07	87.44	75.56	68.39	tr|A0A509AQ68|A0A509AQ68_PLABA; tr|A0A113S8Y8|A0A113S8Y8_PLABE	Phosphopyruvate hydratase OS=Plasmodium berghei (strain Anka) OX=5823 GN=PBANKA_1214300 PE=3 SV=1; Phosphopyruvate hydratase OS=Plasmodium berghei OX=5821 GN=ENO PE=3 SV=1			0	99	DVQIVGDDLLVTNPTRIEK			-0.00166673	2124.14	709.054	2124.14	709.055	3	21	1.1.1.1430.12	23.4378	13355.7	13176.6	23.45	0.19	16670.3
4	57.07	57.07	87.44	75.56	68.39	tr|A0A509AQ68|A0A509AQ68_PLABA; tr|A0A113S8Y8|A0A113S8Y8_PLABE	Phosphopyruvate hydratase OS=Plasmodium berghei (strain Anka) OX=5823 GN=PBANKA_1214300 PE=3 SV=1; Phosphopyruvate hydratase OS=Plasmodium berghei OX=5821 GN=ENO PE=3 SV=1			0	99	GNPTVEVDLETTLGIFR			-0.00693367	1859.96	930.985	1859.96	930.989	2	18	1.1.1.1738.14	31.7011	4310.09	2838	31.79	0.19	6118.07
4	57.07	57.07	87.44	75.56	68.39	tr|A0A509AQ68|A0A509AQ68_PLABA; tr|A0A113S8Y8|A0A113S8Y8_PLABE	Phosphopyruvate hydratase OS=Plasmodium berghei (strain Anka) OX=5823 GN=PBANKA_1214300 PE=3 SV=1; Phosphopyruvate hydratase OS=Plasmodium berghei OX=5821 GN=ENO PE=3 SV=1			0	99	GNPTVEVDLETTLGIFR			-0.00693367	1859.96	930.985	1859.96	930.989	2	16	1.1.1.1744.13	31.8624	4310.09	3624.08	31.79	0.19	6284.36
4	57.07	57.07	87.44	75.56	68.39	tr|A0A509AQ68|A0A509AQ68_PLABA; tr|A0A113S8Y8|A0A113S8Y8_PLABE	Phosphopyruvate hydratase OS=Plasmodium berghei (strain Anka) OX=5823 GN=PBANKA_1214300 PE=3 SV=1; Phosphopyruvate hydratase OS=Plasmodium berghei OX=5821 GN=ENO PE=3 SV=1			0	99	GNPTVEVDLETTLGIFR	Deamidated(N)@2		0.00186239	1860.95	931.482	1860.95	931.481	2	16	1.1.1.1746.15	31.9193	2603.84	1193.28	31.76	0.32	6695.84
4	57.07	57.07	87.44	75.56	68.39	tr|A0A509AQ68|A0A509AQ68_PLABA; tr|A0A113S8Y8|A0A113S8Y8_PLABE	Phosphopyruvate hydratase OS=Plasmodium berghei (strain Anka) OX=5823 GN=PBANKA_1214300 PE=3 SV=1; Phosphopyruvate hydratase OS=Plasmodium berghei OX=5821 GN=ENO PE=3 SV=1			0	99	GNPTVEVDLETTLGIFR			0.0185794	1859.98	930.998	1859.96	930.989	2	17	1.1.1.1759.13	32.2636	202.339	202.339			5778.13
4	57.07	57.07	87.44	75.56	68.39	tr|A0A509AQ68|A0A509AQ68_PLABA; tr|A0A113S8Y8|A0A113S8Y8_PLABE	Phosphopyruvate hydratase OS=Plasmodium berghei (strain Anka) OX=5823 GN=PBANKA_1214300 PE=3 SV=1; Phosphopyruvate hydratase OS=Plasmodium berghei OX=5821 GN=ENO PE=3 SV=1			0	99	IAMDVAASEFYNIETK			0.00742142	1800.87	901.441	1800.86	901.438	2	16	1.1.1.1506.14	25.4804	4242.58	3814.51	25.49	0.16	7188.06
4	57.07	57.07	87.44	75.56	68.39	tr|A0A509AQ68|A0A509AQ68_PLABA; tr|A0A113S8Y8|A0A113S8Y8_PLABE	Phosphopyruvate hydratase OS=Plasmodium berghei (strain Anka) OX=5823 GN=PBANKA_1214300 PE=3 SV=1; Phosphopyruvate hydratase OS=Plasmodium berghei OX=5821 GN=ENO PE=3 SV=1			0	90.2	IAMDVAASEFYNIETK			0.00446385	1800.86	901.44	1800.86	901.438	2	9	1.1.1.2285.10	46.4323	34.1489	34.1489			551.821
4	57.07	57.07	87.44	75.56	68.39	tr|A0A509AQ68|A0A509AQ68_PLABA; tr|A0A113S8Y8|A0A113S8Y8_PLABE	Phosphopyruvate hydratase OS=Plasmodium berghei (strain Anka) OX=5823 GN=PBANKA_1214300 PE=3 SV=1; Phosphopyruvate hydratase OS=Plasmodium berghei OX=5821 GN=ENO PE=3 SV=1			0	60.59	IAMDVAASEFYNIETK			0.0195324	1800.88	901.447	1800.86	901.438	2	8	1.1.1.2132.13	42.3161	56.3357	56.3357			1611.96
4	57.07	57.07	87.44	75.56	68.39	tr|A0A509AQ68|A0A509AQ68_PLABA; tr|A0A113S8Y8|A0A113S8Y8_PLABE	Phosphopyruvate hydratase OS=Plasmodium berghei (strain Anka) OX=5823 GN=PBANKA_1214300 PE=3 SV=1; Phosphopyruvate hydratase OS=Plasmodium berghei OX=5821 GN=ENO PE=3 SV=1			0	16.38	IAMDVAASEFYNIETK			0.0316177	1800.89	901.453	1800.86	901.438	2	7	1.1.1.2162.13	43.1255	658.36	577.43	43.16	0.19	1490.32
4	57.07	57.07	87.44	75.56	68.39	tr|A0A509AQ68|A0A509AQ68_PLABA; tr|A0A113S8Y8|A0A113S8Y8_PLABE	Phosphopyruvate hydratase OS=Plasmodium berghei (strain Anka) OX=5823 GN=PBANKA_1214300 PE=3 SV=1; Phosphopyruvate hydratase OS=Plasmodium berghei OX=5821 GN=ENO PE=3 SV=1			0	99	IEESLGANGSFAGDKFR			-0.00411227	1796.86	599.962	1796.87	599.964	3	22	1.1.1.1177.12	16.6653	17445.4	16373.7	16.7	0.08	16985.2
4	57.07	57.07	87.44	75.56	68.39	tr|A0A509AQ68|A0A509AQ68_PLABA; tr|A0A113S8Y8|A0A113S8Y8_PLABE	Phosphopyruvate hydratase OS=Plasmodium berghei (strain Anka) OX=5823 GN=PBANKA_1214300 PE=3 SV=1; Phosphopyruvate hydratase OS=Plasmodium berghei OX=5821 GN=ENO PE=3 SV=1			0	99	IEESLGANGSFAGDKFR			-0.00411227	1796.86	599.962	1796.87	599.964	3	20	1.1.1.1180.11	16.7443	17445.4	9769.26	16.7	0.08	18504.3
4	57.07	57.07	87.44	75.56	68.39	tr|A0A509AQ68|A0A509AQ68_PLABA; tr|A0A113S8Y8|A0A113S8Y8_PLABE	Phosphopyruvate hydratase OS=Plasmodium berghei (strain Anka) OX=5823 GN=PBANKA_1214300 PE=3 SV=1; Phosphopyruvate hydratase OS=Plasmodium berghei OX=5821 GN=ENO PE=3 SV=1			0	99	IEESLGANGSFAGDKFR	Deamidated(N)@8		0.000836257	1797.85	600.292	1797.85	600.292	3	21	1.1.1.1209.9	17.512	8931.24	5581.51	17.63	0.32	13657.5
4	57.07	57.07	87.44	75.56	68.39	tr|A0A509AQ68|A0A509AQ68_PLABA; tr|A0A113S8Y8|A0A113S8Y8_PLABE	Phosphopyruvate hydratase OS=Plasmodium berghei (strain Anka) OX=5823 GN=PBANKA_1214300 PE=3 SV=1; Phosphopyruvate hydratase OS=Plasmodium berghei OX=5821 GN=ENO PE=3 SV=1			0	99	IEESLGANGSFAGDKFR	Deamidated(N)@8		0.000836257	1797.85	600.292	1797.85	600.292	3	20	1.1.1.1212.13	17.5967	8931.24	8035.37	17.63	0.32	13564.5
4	57.07	57.07	87.44	75.56	68.39	tr|A0A509AQ68|A0A509AQ68_PLABA; tr|A0A113S8Y8|A0A113S8Y8_PLABE	Phosphopyruvate hydratase OS=Plasmodium berghei (strain Anka) OX=5823 GN=PBANKA_1214300 PE=3 SV=1; Phosphopyruvate hydratase OS=Plasmodium berghei OX=5821 GN=ENO PE=3 SV=1			0	99	IEESLGANGSFAGDKFR	Deamidated(N)@8		0.000836257	1797.85	600.292	1797.85	600.292	3	17	1.1.1.1222.10	17.8577	8931.24	2658.76	17.63	0.32	7619.63
4	57.07	57.07	87.44	75.56	68.39	tr|A0A509AQ68|A0A509AQ68_PLABA; tr|A0A113S8Y8|A0A113S8Y8_PLABE	Phosphopyruvate hydratase OS=Plasmodium berghei (strain Anka) OX=5823 GN=PBANKA_1214300 PE=3 SV=1; Phosphopyruvate hydratase OS=Plasmodium berghei OX=5821 GN=ENO PE=3 SV=1			0	99	KIDNMMVQELDGSKTEWGWSK			0.0100807	2481.18	621.302	2481.17	621.299	4	21	1.1.1.1411.10	22.9245	11501.2	8965.74	22.88	0.11	11965.1
4	57.07	57.07	87.44	75.56	68.39	tr|A0A509AQ68|A0A509AQ68_PLABA; tr|A0A113S8Y8|A0A113S8Y8_PLABE	Phosphopyruvate hydratase OS=Plasmodium berghei (strain Anka) OX=5823 GN=PBANKA_1214300 PE=3 SV=1; Phosphopyruvate hydratase OS=Plasmodium berghei OX=5821 GN=ENO PE=3 SV=1			0	99	KYPIISIEDPFDQDDWENYAK			0.0124225	2585.21	862.744	2585.2	862.739	3	19	1.1.1.1604.12	28.0975	12356.8	5085.57	28.21	0.19	12204.5
4	57.07	57.07	87.44	75.56	68.39	tr|A0A509AQ68|A0A509AQ68_PLABA; tr|A0A113S8Y8|A0A113S8Y8_PLABE	Phosphopyruvate hydratase OS=Plasmodium berghei (strain Anka) OX=5823 GN=PBANKA_1214300 PE=3 SV=1; Phosphopyruvate hydratase OS=Plasmodium berghei OX=5821 GN=ENO PE=3 SV=1			0	99	KYPIISIEDPFDQDDWENYAK			0.0124225	2585.21	862.744	2585.2	862.739	3	21	1.1.1.1610.11	28.256	12356.8	10588.2	28.21	0.19	13653.7
4	57.07	57.07	87.44	75.56	68.39	tr|A0A509AQ68|A0A509AQ68_PLABA; tr|A0A113S8Y8|A0A113S8Y8_PLABE	Phosphopyruvate hydratase OS=Plasmodium berghei (strain Anka) OX=5823 GN=PBANKA_1214300 PE=3 SV=1; Phosphopyruvate hydratase OS=Plasmodium berghei OX=5821 GN=ENO PE=3 SV=1			0	99	KYPIISIEDPFDQDDWENYAK			0.0124225	2585.21	862.744	2585.2	862.739	3	18	1.1.1.1613.12	28.3373	12356.8	5389.78	28.21	0.19	10801.8
4	57.07	57.07	87.44	75.56	68.39	tr|A0A509AQ68|A0A509AQ68_PLABA; tr|A0A113S8Y8|A0A113S8Y8_PLABE	Phosphopyruvate hydratase OS=Plasmodium berghei (strain Anka) OX=5823 GN=PBANKA_1214300 PE=3 SV=1; Phosphopyruvate hydratase OS=Plasmodium berghei OX=5821 GN=ENO PE=3 SV=1			0	99	KYPIISIEDPFDQDDWENYAK			0.0124225	2585.21	862.744	2585.2	862.739	3	15	1.1.1.1616.10	28.4145	12356.8	2216.49	28.21	0.19	9776.9
4	57.07	57.07	87.44	75.56	68.39	tr|A0A509AQ68|A0A509AQ68_PLABA; tr|A0A113S8Y8|A0A113S8Y8_PLABE	Phosphopyruvate hydratase OS=Plasmodium berghei (strain Anka) OX=5823 GN=PBANKA_1214300 PE=3 SV=1; Phosphopyruvate hydratase OS=Plasmodium berghei OX=5821 GN=ENO PE=3 SV=1			0	48.43	KYPIISIEDPFDQDDWENYAK			0.0124225	2585.21	862.744	2585.2	862.739	3	11	1.1.1.1619.12	28.4969	12356.8	1797.05	28.21	0.19	7623.39
4	57.07	57.07	87.44	75.56	68.39	tr|A0A509AQ68|A0A509AQ68_PLABA; tr|A0A113S8Y8|A0A113S8Y8_PLABE	Phosphopyruvate hydratase OS=Plasmodium berghei (strain Anka) OX=5823 GN=PBANKA_1214300 PE=3 SV=1; Phosphopyruvate hydratase OS=Plasmodium berghei OX=5821 GN=ENO PE=3 SV=1			0	31.91	KYPIISIEDPFDQDDWENYAK			0.0124225	2585.21	862.744	2585.2	862.739	3	12	1.1.1.1611.13	28.2854	12356.8	8340.05	28.21	0.19	13604.4
4	57.07	57.07	87.44	75.56	68.39	tr|A0A509AQ68|A0A509AQ68_PLABA; tr|A0A113S8Y8|A0A113S8Y8_PLABE	Phosphopyruvate hydratase OS=Plasmodium berghei (strain Anka) OX=5823 GN=PBANKA_1214300 PE=3 SV=1; Phosphopyruvate hydratase OS=Plasmodium berghei OX=5821 GN=ENO PE=3 SV=1			0	88.08	LGANAILAISM	Deamidated(N)@4; Octanoyl(S)@10	Octanoyl(S)@121	0.0135096	1199.7	600.856	1199.68	600.849	2	10	1.1.1.1749.3	31.9842	3702.08	2238.99	32.12	0.16	3016.77
4	57.07	57.07	87.44	75.56	68.39	tr|A0A509AQ68|A0A509AQ68_PLABA; tr|A0A113S8Y8|A0A113S8Y8_PLABE	Phosphopyruvate hydratase OS=Plasmodium berghei (strain Anka) OX=5823 GN=PBANKA_1214300 PE=3 SV=1; Phosphopyruvate hydratase OS=Plasmodium berghei OX=5821 GN=ENO PE=3 SV=1			0	99	LSFQEFMIVPVGAPSFK			-0.00186589	1895.98	948.999	1895.99	949	2	22	1.1.1.1779.12	32.7956	26005.5	20721.3	32.83	0.13	19836.2
4	57.07	57.07	87.44	75.56	68.39	tr|A0A509AQ68|A0A509AQ68_PLABA; tr|A0A113S8Y8|A0A113S8Y8_PLABE	Phosphopyruvate hydratase OS=Plasmodium berghei (strain Anka) OX=5823 GN=PBANKA_1214300 PE=3 SV=1; Phosphopyruvate hydratase OS=Plasmodium berghei OX=5821 GN=ENO PE=3 SV=1			0	99	LSFQEFMIVPVGAPSFK			-0.00186589	1895.98	948.999	1895.99	949	2	21	1.1.1.1782.14	32.8795	26005.5	21168.8	32.83	0.13	21594.2
4	57.07	57.07	87.44	75.56	68.39	tr|A0A509AQ68|A0A509AQ68_PLABA; tr|A0A113S8Y8|A0A113S8Y8_PLABE	Phosphopyruvate hydratase OS=Plasmodium berghei (strain Anka) OX=5823 GN=PBANKA_1214300 PE=3 SV=1; Phosphopyruvate hydratase OS=Plasmodium berghei OX=5821 GN=ENO PE=3 SV=1			0	99	LSFQEFMIVPVGAPSFK			0.00678473	1895.99	633.005	1895.99	633.002	3	14	1.1.1.1787.3	33.0001	10066.1	1976.38	32.83	0.14	3173.21
4	57.07	57.07	87.44	75.56	68.39	tr|A0A509AQ68|A0A509AQ68_PLABA; tr|A0A113S8Y8|A0A113S8Y8_PLABE	Phosphopyruvate hydratase OS=Plasmodium berghei (strain Anka) OX=5823 GN=PBANKA_1214300 PE=3 SV=1; Phosphopyruvate hydratase OS=Plasmodium berghei OX=5821 GN=ENO PE=3 SV=1			0	99	LSFQEFMIVPVGAPSFK			-0.00186589	1895.98	948.999	1895.99	949	2	15	1.1.1.1790.14	33.0961	26005.5	1295.14	32.83	0.13	6539.15
4	57.07	57.07	87.44	75.56	68.39	tr|A0A509AQ68|A0A509AQ68_PLABA; tr|A0A113S8Y8|A0A113S8Y8_PLABE	Phosphopyruvate hydratase OS=Plasmodium berghei (strain Anka) OX=5823 GN=PBANKA_1214300 PE=3 SV=1; Phosphopyruvate hydratase OS=Plasmodium berghei OX=5821 GN=ENO PE=3 SV=1			0	99	LSFQEFMIVPVGAPSFK			-0.00186589	1895.98	948.999	1895.99	949	2	19	1.1.1.1776.13	32.7164	26005.5	2543.06	32.83	0.13	10019.2
4	57.07	57.07	87.44	75.56	68.39	tr|A0A509AQ68|A0A509AQ68_PLABA; tr|A0A113S8Y8|A0A113S8Y8_PLABE	Phosphopyruvate hydratase OS=Plasmodium berghei (strain Anka) OX=5823 GN=PBANKA_1214300 PE=3 SV=1; Phosphopyruvate hydratase OS=Plasmodium berghei OX=5821 GN=ENO PE=3 SV=1			0	99	LSFQEFMIVPVGAPSFK			-0.00186589	1895.98	948.999	1895.99	949	2	14	1.1.1.1789.12	33.0663	26005.5	2044.74	32.83	0.13	7450.86
4	57.07	57.07	87.44	75.56	68.39	tr|A0A509AQ68|A0A509AQ68_PLABA; tr|A0A113S8Y8|A0A113S8Y8_PLABE	Phosphopyruvate hydratase OS=Plasmodium berghei (strain Anka) OX=5823 GN=PBANKA_1214300 PE=3 SV=1; Phosphopyruvate hydratase OS=Plasmodium berghei OX=5821 GN=ENO PE=3 SV=1			0	53.31	LSFQEFMIVPVGAPSFK			-0.00125553	1895.98	948.999	1895.99	949	2	12	1.1.1.1794.15	33.2059	2075.75	1666.62	33.18	0.11	6955.35
4	57.07	57.07	87.44	75.56	68.39	tr|A0A509AQ68|A0A509AQ68_PLABA; tr|A0A113S8Y8|A0A113S8Y8_PLABE	Phosphopyruvate hydratase OS=Plasmodium berghei (strain Anka) OX=5823 GN=PBANKA_1214300 PE=3 SV=1; Phosphopyruvate hydratase OS=Plasmodium berghei OX=5821 GN=ENO PE=3 SV=1			0	99	LTEAIGKDVQIVGDDLLVTNPTR			-0.00499829	2466.33	823.117	2466.33	823.118	3	27	1.1.1.1517.13	25.7746	10992.2	7168.35	25.73	0.11	15337.9
4	57.07	57.07	87.44	75.56	68.39	tr|A0A509AQ68|A0A509AQ68_PLABA; tr|A0A113S8Y8|A0A113S8Y8_PLABE	Phosphopyruvate hydratase OS=Plasmodium berghei (strain Anka) OX=5823 GN=PBANKA_1214300 PE=3 SV=1; Phosphopyruvate hydratase OS=Plasmodium berghei OX=5821 GN=ENO PE=3 SV=1			0	99	LTEAIGKDVQIVGDDLLVTNPTRIEK			0.00210147	2836.56	710.146	2836.55	710.146	4	34	1.1.1.1501.10	25.3414	17370.1	15959.9	25.36	0.13	20569.5
4	57.07	57.07	87.44	75.56	68.39	tr|A0A509AQ68|A0A509AQ68_PLABA; tr|A0A113S8Y8|A0A113S8Y8_PLABE	Phosphopyruvate hydratase OS=Plasmodium berghei (strain Anka) OX=5823 GN=PBANKA_1214300 PE=3 SV=1; Phosphopyruvate hydratase OS=Plasmodium berghei OX=5821 GN=ENO PE=3 SV=1			0	99	LTEAIGKDVQIVGDDLLVTNPTRIEK			0.00210147	2836.56	710.146	2836.55	710.146	4	35	1.1.1.1504.11	25.4229	17370.1	11934.1	25.36	0.13	15592.7
4	57.07	57.07	87.44	75.56	68.39	tr|A0A509AQ68|A0A509AQ68_PLABA; tr|A0A113S8Y8|A0A113S8Y8_PLABE	Phosphopyruvate hydratase OS=Plasmodium berghei (strain Anka) OX=5823 GN=PBANKA_1214300 PE=3 SV=1; Phosphopyruvate hydratase OS=Plasmodium berghei OX=5821 GN=ENO PE=3 SV=1			0	99	LTEAIGKDVQIVGDDLLVTNPTRIEK			0.00210147	2836.56	710.146	2836.55	710.146	4	19	1.1.1.1508.8	25.5259	17370.1	2428.19	25.36	0.13	10875.5
4	57.07	57.07	87.44	75.56	68.39	tr|A0A509AQ68|A0A509AQ68_PLABA; tr|A0A113S8Y8|A0A113S8Y8_PLABE	Phosphopyruvate hydratase OS=Plasmodium berghei (strain Anka) OX=5823 GN=PBANKA_1214300 PE=3 SV=1; Phosphopyruvate hydratase OS=Plasmodium berghei OX=5821 GN=ENO PE=3 SV=1			0	51.82	MILPVPCLNVINGGSHAGNK	Oxidation(P)@6; Acetyl(C)@7	Oxidation(P)@156; Acetyl(C)@157	-0.0077086	2091.05	698.025	2091.06	698.027	3	15	1.1.1.1516.10	25.7437	9738	6404.06	25.7	0.22	9595.48
4	57.07	57.07	87.44	75.56	68.39	tr|A0A509AQ68|A0A509AQ68_PLABA; tr|A0A113S8Y8|A0A113S8Y8_PLABE	Phosphopyruvate hydratase OS=Plasmodium berghei (strain Anka) OX=5823 GN=PBANKA_1214300 PE=3 SV=1; Phosphopyruvate hydratase OS=Plasmodium berghei OX=5821 GN=ENO PE=3 SV=1			0	17.87	MILPVPCLNVINGGSHAGNK	Acetyl(C)@7; Oxidation(N)@9	Acetyl(C)@157; Oxidation(N)@159	-0.0077086	2091.05	698.025	2091.06	698.027	3	15	1.1.1.1516.10	25.7437	9738	6404.06	25.7	0.22	9595.48
4	57.07	57.07	87.44	75.56	68.39	tr|A0A509AQ68|A0A509AQ68_PLABA; tr|A0A113S8Y8|A0A113S8Y8_PLABE	Phosphopyruvate hydratase OS=Plasmodium berghei (strain Anka) OX=5823 GN=PBANKA_1214300 PE=3 SV=1; Phosphopyruvate hydratase OS=Plasmodium berghei OX=5821 GN=ENO PE=3 SV=1			0	24.35	MILPVPCLNVINGGSHAGNKLSFQEFMIVPVGAPSFK	Dioxidation(C)@7; Delta:H(2)C(2)(H)@16	Dioxidation(C)@157	0.00125373	3969.04	993.266	3969.04	993.266	4	12	1.1.1.1782.15	32.8808	1892.06	814.55	32.83	0.05	7580.1
4	57.07	57.07	87.44	75.56	68.39	tr|A0A509AQ68|A0A509AQ68_PLABA; tr|A0A113S8Y8|A0A113S8Y8_PLABE	Phosphopyruvate hydratase OS=Plasmodium berghei (strain Anka) OX=5823 GN=PBANKA_1214300 PE=3 SV=1; Phosphopyruvate hydratase OS=Plasmodium berghei OX=5821 GN=ENO PE=3 SV=1			0	16.03	MILPVPCLNVINGGSHAGNKLSFQEFMIVPVGAPSFK	Oxidation(P)@4; Acetyl(C)@7	Oxidation(P)@154; Acetyl(C)@157	0.00125373	3969.04	993.266	3969.04	993.266	4	13	1.1.1.1782.15	32.8808	1892.06	814.55	32.83	0.05	7580.1
4	57.07	57.07	87.44	75.56	68.39	tr|A0A509AQ68|A0A509AQ68_PLABA; tr|A0A113S8Y8|A0A113S8Y8_PLABE	Phosphopyruvate hydratase OS=Plasmodium berghei (strain Anka) OX=5823 GN=PBANKA_1214300 PE=3 SV=1; Phosphopyruvate hydratase OS=Plasmodium berghei OX=5821 GN=ENO PE=3 SV=1			0	16.03	MILPVPCLNVINGGSHAGNKLSFQEFMIVPVGAPSFK	Oxidation(P)@6; Acetyl(C)@7	Oxidation(P)@156; Acetyl(C)@157	0.00125373	3969.04	993.266	3969.04	993.266	4	13	1.1.1.1782.15	32.8808	1892.06	814.55	32.83	0.05	7580.1
4	57.07	57.07	87.44	75.56	68.39	tr|A0A509AQ68|A0A509AQ68_PLABA; tr|A0A113S8Y8|A0A113S8Y8_PLABE	Phosphopyruvate hydratase OS=Plasmodium berghei (strain Anka) OX=5823 GN=PBANKA_1214300 PE=3 SV=1; Phosphopyruvate hydratase OS=Plasmodium berghei OX=5821 GN=ENO PE=3 SV=1			0	98.08	MIVPVGAPSFK			3.26461e-05	1144.63	573.323	1144.63	573.323	2	13	1.1.1.1349.7	21.2616	5566.08	5252.1	21.28	0.13	9363.64
4	57.07	57.07	87.44	75.56	68.39	tr|A0A509AQ68|A0A509AQ68_PLABA; tr|A0A113S8Y8|A0A113S8Y8_PLABE	Phosphopyruvate hydratase OS=Plasmodium berghei (strain Anka) OX=5823 GN=PBANKA_1214300 PE=3 SV=1; Phosphopyruvate hydratase OS=Plasmodium berghei OX=5821 GN=ENO PE=3 SV=1			0	99	NINEIIAPK			-0.00191439	1010.57	506.294	1010.58	506.295	2	13	1.1.1.1119.10	15.1159	9011.56	3903.42	14.94	0.26	6276.12
4	57.07	57.07	87.44	75.56	68.39	tr|A0A509AQ68|A0A509AQ68_PLABA; tr|A0A113S8Y8|A0A113S8Y8_PLABE	Phosphopyruvate hydratase OS=Plasmodium berghei (strain Anka) OX=5823 GN=PBANKA_1214300 PE=3 SV=1; Phosphopyruvate hydratase OS=Plasmodium berghei OX=5821 GN=ENO PE=3 SV=1			0	99	NINEIIAPK			-0.00191439	1010.57	506.294	1010.58	506.295	2	13	1.1.1.1107.11	14.801	9011.56	3310.85	14.94	0.26	8079.68
4	57.07	57.07	87.44	75.56	68.39	tr|A0A509AQ68|A0A509AQ68_PLABA; tr|A0A113S8Y8|A0A113S8Y8_PLABE	Phosphopyruvate hydratase OS=Plasmodium berghei (strain Anka) OX=5823 GN=PBANKA_1214300 PE=3 SV=1; Phosphopyruvate hydratase OS=Plasmodium berghei OX=5821 GN=ENO PE=3 SV=1			0	99	NINEIIAPK			-0.00191439	1010.57	506.294	1010.58	506.295	2	13	1.1.1.1113.9	14.9565	9011.56	8696.59	14.94	0.26	9864.28
4	57.07	57.07	87.44	75.56	68.39	tr|A0A509AQ68|A0A509AQ68_PLABA; tr|A0A113S8Y8|A0A113S8Y8_PLABE	Phosphopyruvate hydratase OS=Plasmodium berghei (strain Anka) OX=5823 GN=PBANKA_1214300 PE=3 SV=1; Phosphopyruvate hydratase OS=Plasmodium berghei OX=5821 GN=ENO PE=3 SV=1			0	99	NINEIIAPK			-0.00191439	1010.57	506.294	1010.58	506.295	2	13	1.1.1.1110.12	14.8814	9011.56	8257.22	14.94	0.26	10290.1
4	57.07	57.07	87.44	75.56	68.39	tr|A0A509AQ68|A0A509AQ68_PLABA; tr|A0A113S8Y8|A0A113S8Y8_PLABE	Phosphopyruvate hydratase OS=Plasmodium berghei (strain Anka) OX=5823 GN=PBANKA_1214300 PE=3 SV=1; Phosphopyruvate hydratase OS=Plasmodium berghei OX=5821 GN=ENO PE=3 SV=1			0	99	NINEIIAPK			-0.00191439	1010.57	506.294	1010.58	506.295	2	11	1.1.1.1122.10	15.195	9011.56	2840.24	14.94	0.26	5293.83
4	57.07	57.07	87.44	75.56	68.39	tr|A0A509AQ68|A0A509AQ68_PLABA; tr|A0A113S8Y8|A0A113S8Y8_PLABE	Phosphopyruvate hydratase OS=Plasmodium berghei (strain Anka) OX=5823 GN=PBANKA_1214300 PE=3 SV=1; Phosphopyruvate hydratase OS=Plasmodium berghei OX=5821 GN=ENO PE=3 SV=1			0	99	NNWGVMVSHR			0.00191579	1198.57	600.292	1198.57	600.291	2	11	1.1.1.1058.13	13.4921	2762.19	2369.94	13.55	0.4	4086.28
4	57.07	57.07	87.44	75.56	68.39	tr|A0A509AQ68|A0A509AQ68_PLABA; tr|A0A113S8Y8|A0A113S8Y8_PLABE	Phosphopyruvate hydratase OS=Plasmodium berghei (strain Anka) OX=5823 GN=PBANKA_1214300 PE=3 SV=1; Phosphopyruvate hydratase OS=Plasmodium berghei OX=5821 GN=ENO PE=3 SV=1			0	99	NNWGVMVSHR			0.00191579	1198.57	600.292	1198.57	600.291	2	13	1.1.1.1061.12	13.5703	2762.19	2733.52	13.55	0.4	4888.43
4	57.07	57.07	87.44	75.56	68.39	tr|A0A509AQ68|A0A509AQ68_PLABA; tr|A0A113S8Y8|A0A113S8Y8_PLABE	Phosphopyruvate hydratase OS=Plasmodium berghei (strain Anka) OX=5823 GN=PBANKA_1214300 PE=3 SV=1; Phosphopyruvate hydratase OS=Plasmodium berghei OX=5821 GN=ENO PE=3 SV=1			0	99	NNWGVMVSHR			0.00191579	1198.57	600.292	1198.57	600.291	2	13	1.1.1.1062.14	13.5996	2762.19	2454.77	13.55	0.4	3922.95
4	57.07	57.07	87.44	75.56	68.39	tr|A0A509AQ68|A0A509AQ68_PLABA; tr|A0A113S8Y8|A0A113S8Y8_PLABE	Phosphopyruvate hydratase OS=Plasmodium berghei (strain Anka) OX=5823 GN=PBANKA_1214300 PE=3 SV=1; Phosphopyruvate hydratase OS=Plasmodium berghei OX=5821 GN=ENO PE=3 SV=1			0	99	SGETEDVFIADLVVALR			-0.00328285	1832.95	917.482	1832.95	917.483	2	19	1.1.1.1897.13	35.9641	1344.04	664.7	35.92	0.08	5830.87
4	57.07	57.07	87.44	75.56	68.39	tr|A0A509AQ68|A0A509AQ68_PLABA; tr|A0A113S8Y8|A0A113S8Y8_PLABE	Phosphopyruvate hydratase OS=Plasmodium berghei (strain Anka) OX=5823 GN=PBANKA_1214300 PE=3 SV=1; Phosphopyruvate hydratase OS=Plasmodium berghei OX=5821 GN=ENO PE=3 SV=1			0	99	SGETEDVFIADLVVALR			-0.00511393	1832.95	917.481	1832.95	917.483	2	20	1.1.1.1903.13	36.1261	2334.07	1118.57	36.06	0.11	6209.22
4	57.07	57.07	87.44	75.56	68.39	tr|A0A509AQ68|A0A509AQ68_PLABA; tr|A0A113S8Y8|A0A113S8Y8_PLABE	Phosphopyruvate hydratase OS=Plasmodium berghei (strain Anka) OX=5823 GN=PBANKA_1214300 PE=3 SV=1; Phosphopyruvate hydratase OS=Plasmodium berghei OX=5821 GN=ENO PE=3 SV=1			0	99	SGETEDVFIADLVVALR			-0.00511393	1832.95	917.481	1832.95	917.483	2	16	1.1.1.1908.13	36.2606	2334.07	463.58	36.06	0.11	5250.54
4	57.07	57.07	87.44	75.56	68.39	tr|A0A509AQ68|A0A509AQ68_PLABA; tr|A0A113S8Y8|A0A113S8Y8_PLABE	Phosphopyruvate hydratase OS=Plasmodium berghei (strain Anka) OX=5823 GN=PBANKA_1214300 PE=3 SV=1; Phosphopyruvate hydratase OS=Plasmodium berghei OX=5821 GN=ENO PE=3 SV=1			0	99	SGETEDVFIADLVVALR			-0.00169591	1832.95	917.482	1832.95	917.483	2	13	1.1.1.1890.16	35.7791	1344.04	135.32	35.92	0.13	6889.65
4	57.07	57.07	87.44	75.56	68.39	tr|A0A509AQ68|A0A509AQ68_PLABA; tr|A0A113S8Y8|A0A113S8Y8_PLABE	Phosphopyruvate hydratase OS=Plasmodium berghei (strain Anka) OX=5823 GN=PBANKA_1214300 PE=3 SV=1; Phosphopyruvate hydratase OS=Plasmodium berghei OX=5821 GN=ENO PE=3 SV=1			0	32.37	SGETEDVFIADLVVALR			-0.00169591	1832.95	917.482	1832.95	917.483	2	8	1.1.1.1893.14	35.8573	1344.04	1194.45	35.92	0.13	5867.42
4	57.07	57.07	87.44	75.56	68.39	tr|A0A509AQ68|A0A509AQ68_PLABA; tr|A0A113S8Y8|A0A113S8Y8_PLABE	Phosphopyruvate hydratase OS=Plasmodium berghei (strain Anka) OX=5823 GN=PBANKA_1214300 PE=3 SV=1; Phosphopyruvate hydratase OS=Plasmodium berghei OX=5821 GN=ENO PE=3 SV=1			0	99	TGQELVDLYIELVK			-0.00594551	1618.88	810.445	1618.88	810.448	2	21	1.1.1.1785.11	32.9567	9368.44	6257.77	33.02	0.3	16506.1
4	57.07	57.07	87.44	75.56	68.39	tr|A0A509AQ68|A0A509AQ68_PLABA; tr|A0A113S8Y8|A0A113S8Y8_PLABE	Phosphopyruvate hydratase OS=Plasmodium berghei (strain Anka) OX=5823 GN=PBANKA_1214300 PE=3 SV=1; Phosphopyruvate hydratase OS=Plasmodium berghei OX=5821 GN=ENO PE=3 SV=1			0	99	TGQELVDLYIELVK			-0.00594551	1618.88	810.445	1618.88	810.448	2	22	1.1.1.1788.11	33.0378	9368.44	8777.57	33.02	0.3	14438
4	57.07	57.07	87.44	75.56	68.39	tr|A0A509AQ68|A0A509AQ68_PLABA; tr|A0A113S8Y8|A0A113S8Y8_PLABE	Phosphopyruvate hydratase OS=Plasmodium berghei (strain Anka) OX=5823 GN=PBANKA_1214300 PE=3 SV=1; Phosphopyruvate hydratase OS=Plasmodium berghei OX=5821 GN=ENO PE=3 SV=1			0	99	TGQELVDLYIELVK			-0.00594551	1618.88	810.445	1618.88	810.448	2	18	1.1.1.1791.13	33.1222	9368.44	5084.13	33.02	0.3	10883.1
4	57.07	57.07	87.44	75.56	68.39	tr|A0A509AQ68|A0A509AQ68_PLABA; tr|A0A113S8Y8|A0A113S8Y8_PLABE	Phosphopyruvate hydratase OS=Plasmodium berghei (strain Anka) OX=5823 GN=PBANKA_1214300 PE=3 SV=1; Phosphopyruvate hydratase OS=Plasmodium berghei OX=5821 GN=ENO PE=3 SV=1			0	99	TGQELVDLYIELVK			-0.00594551	1618.88	810.445	1618.88	810.448	2	17	1.1.1.1794.13	33.2032	9368.44	3189	33.02	0.3	8615.52
4	57.07	57.07	87.44	75.56	68.39	tr|A0A509AQ68|A0A509AQ68_PLABA; tr|A0A113S8Y8|A0A113S8Y8_PLABE	Phosphopyruvate hydratase OS=Plasmodium berghei (strain Anka) OX=5823 GN=PBANKA_1214300 PE=3 SV=1; Phosphopyruvate hydratase OS=Plasmodium berghei OX=5821 GN=ENO PE=3 SV=1			0	99	TGQELVDLYIELVK			-0.00594551	1618.88	810.445	1618.88	810.448	2	17	1.1.1.1783.9	32.8996	9368.44	5115.11	33.02	0.3	10877.7
4	57.07	57.07	87.44	75.56	68.39	tr|A0A509AQ68|A0A509AQ68_PLABA; tr|A0A113S8Y8|A0A113S8Y8_PLABE	Phosphopyruvate hydratase OS=Plasmodium berghei (strain Anka) OX=5823 GN=PBANKA_1214300 PE=3 SV=1; Phosphopyruvate hydratase OS=Plasmodium berghei OX=5821 GN=ENO PE=3 SV=1			0	96.91	TGQELVDLYIELVK			-0.00594551	1618.88	810.445	1618.88	810.448	2	14	1.1.1.1788.10	33.0364	9368.44	8828.19	33.02	0.3	8470.83
4	57.07	57.07	87.44	75.56	68.39	tr|A0A509AQ68|A0A509AQ68_PLABA; tr|A0A113S8Y8|A0A113S8Y8_PLABE	Phosphopyruvate hydratase OS=Plasmodium berghei (strain Anka) OX=5823 GN=PBANKA_1214300 PE=3 SV=1; Phosphopyruvate hydratase OS=Plasmodium berghei OX=5821 GN=ENO PE=3 SV=1			0	99	TGQELVDLYIELVKK			-0.000903373	1746.98	583.333	1746.98	583.333	3	21	1.1.1.1675.3	29.9875	5395.65	2677.07	29.87	0.11	4015.46
4	57.07	57.07	87.44	75.56	68.39	tr|A0A509AQ68|A0A509AQ68_PLABA; tr|A0A113S8Y8|A0A113S8Y8_PLABE	Phosphopyruvate hydratase OS=Plasmodium berghei (strain Anka) OX=5823 GN=PBANKA_1214300 PE=3 SV=1; Phosphopyruvate hydratase OS=Plasmodium berghei OX=5821 GN=ENO PE=3 SV=1			0	95.37	TYDLDFK			-0.000705608	900.422	451.218	900.423	451.219	2	8	1.1.1.1194.3	17.1059	9169.2	8982.22	17.07	0.32	4429.9
4	57.07	57.07	87.44	75.56	68.39	tr|A0A509AQ68|A0A509AQ68_PLABA; tr|A0A113S8Y8|A0A113S8Y8_PLABE	Phosphopyruvate hydratase OS=Plasmodium berghei (strain Anka) OX=5823 GN=PBANKA_1214300 PE=3 SV=1; Phosphopyruvate hydratase OS=Plasmodium berghei OX=5821 GN=ENO PE=3 SV=1			0	53.65	TYDLDFK			-0.000705608	900.422	451.218	900.423	451.219	2	7	1.1.1.1197.5	17.1885	9169.2	6453.11	17.07	0.32	3743.62
4	57.07	57.07	87.44	75.56	68.39	tr|A0A509AQ68|A0A509AQ68_PLABA; tr|A0A113S8Y8|A0A113S8Y8_PLABE	Phosphopyruvate hydratase OS=Plasmodium berghei (strain Anka) OX=5823 GN=PBANKA_1214300 PE=3 SV=1; Phosphopyruvate hydratase OS=Plasmodium berghei OX=5821 GN=ENO PE=3 SV=1			0	21.23	TYDLDFK			-0.000705608	900.422	451.218	900.423	451.219	2	7	1.1.1.1188.4	16.9477	9169.2	5077.94	17.07	0.32	5029.59
4	57.07	57.07	87.44	75.56	68.39	tr|A0A509AQ68|A0A509AQ68_PLABA; tr|A0A113S8Y8|A0A113S8Y8_PLABE	Phosphopyruvate hydratase OS=Plasmodium berghei (strain Anka) OX=5823 GN=PBANKA_1214300 PE=3 SV=1; Phosphopyruvate hydratase OS=Plasmodium berghei OX=5821 GN=ENO PE=3 SV=1			0	83.19	TYDLDFKTPNNDK			0.00673832	1569.74	524.253	1569.73	524.251	3	15	1.1.1.1145.9	15.8046	12935.8	6615.28	15.71	0.48	22602.4
4	57.07	57.07	87.44	75.56	68.39	tr|A0A509AQ68|A0A509AQ68_PLABA; tr|A0A113S8Y8|A0A113S8Y8_PLABE	Phosphopyruvate hydratase OS=Plasmodium berghei (strain Anka) OX=5823 GN=PBANKA_1214300 PE=3 SV=1; Phosphopyruvate hydratase OS=Plasmodium berghei OX=5821 GN=ENO PE=3 SV=1			0	99	VNQIGSITEAIEACLLSQK	Carbamyl(C)@14; Methyl(L)@15	Methyl(L)@371	0.0155455	2073.09	692.038	2073.08	692.033	3	22	1.1.1.1810.6	33.6232	8597	7782.39	33.64	0.11	5486.77
4	57.07	57.07	87.44	75.56	68.39	tr|A0A509AQ68|A0A509AQ68_PLABA; tr|A0A113S8Y8|A0A113S8Y8_PLABE	Phosphopyruvate hydratase OS=Plasmodium berghei (strain Anka) OX=5823 GN=PBANKA_1214300 PE=3 SV=1; Phosphopyruvate hydratase OS=Plasmodium berghei OX=5821 GN=ENO PE=3 SV=1			0	99	VNQIGSITEAIEACLLSQK	Carbamyl(C)@14; Methyl(L)@15	Methyl(L)@371	-0.00436733	2073.07	1037.54	2073.08	1037.55	2	17	1.1.1.1813.15	33.7152	5442.85	1722.58	33.61	0.16	4551.69
4	57.07	57.07	87.44	75.56	68.39	tr|A0A509AQ68|A0A509AQ68_PLABA; tr|A0A113S8Y8|A0A113S8Y8_PLABE	Phosphopyruvate hydratase OS=Plasmodium berghei (strain Anka) OX=5823 GN=PBANKA_1214300 PE=3 SV=1; Phosphopyruvate hydratase OS=Plasmodium berghei OX=5821 GN=ENO PE=3 SV=1			0	99	VNQIGSITEAIEACLLSQKNNWGVMVSHR	Carbamyl(C)@14; Methyl(L)@15	Methyl(L)@371	-0.0160083	3253.62	814.412	3253.63	814.416	4	32	1.1.1.1790.11	33.0921	9384.62	7013.24	33.13	0.08	15301.8
4	57.07	57.07	87.44	75.56	68.39	tr|A0A509AQ68|A0A509AQ68_PLABA; tr|A0A113S8Y8|A0A113S8Y8_PLABE	Phosphopyruvate hydratase OS=Plasmodium berghei (strain Anka) OX=5823 GN=PBANKA_1214300 PE=3 SV=1; Phosphopyruvate hydratase OS=Plasmodium berghei OX=5821 GN=ENO PE=3 SV=1			0	99	VNQIGSITEAIEACLLSQKNNWGVMVSHR	Carbamyl(C)@14; Methyl(L)@16	Methyl(L)@372	-0.0160083	3253.62	814.412	3253.63	814.416	4	32	1.1.1.1790.11	33.0921	9384.62	7013.24	33.13	0.08	15301.8
4	57.07	57.07	87.44	75.56	68.39	tr|A0A509AQ68|A0A509AQ68_PLABA; tr|A0A113S8Y8|A0A113S8Y8_PLABE	Phosphopyruvate hydratase OS=Plasmodium berghei (strain Anka) OX=5823 GN=PBANKA_1214300 PE=3 SV=1; Phosphopyruvate hydratase OS=Plasmodium berghei OX=5821 GN=ENO PE=3 SV=1			0	17.03	VNQIGSITEAIEACLLSQKNNWGVMVSHR	Carbamyl(C)@14; Methyl(L)@16	Methyl(L)@372	-0.0160083	3253.62	814.412	3253.63	814.416	4	29	1.1.1.1793.13	33.1761	9384.62	4316.14	33.13	0.08	14982.1
4	57.07	57.07	87.44	75.56	68.39	tr|A0A509AQ68|A0A509AQ68_PLABA; tr|A0A113S8Y8|A0A113S8Y8_PLABE	Phosphopyruvate hydratase OS=Plasmodium berghei (strain Anka) OX=5823 GN=PBANKA_1214300 PE=3 SV=1; Phosphopyruvate hydratase OS=Plasmodium berghei OX=5821 GN=ENO PE=3 SV=1			0	99	YGAEVYHTLK			0.00203759	1179.59	394.205	1179.59	394.205	3	14	1.1.1.937.2	10.2587	6624.87	6519.1	10.26	0.11	7758.74
4	57.07	57.07	87.44	75.56	68.39	tr|A0A509AQ68|A0A509AQ68_PLABA; tr|A0A113S8Y8|A0A113S8Y8_PLABE	Phosphopyruvate hydratase OS=Plasmodium berghei (strain Anka) OX=5823 GN=PBANKA_1214300 PE=3 SV=1; Phosphopyruvate hydratase OS=Plasmodium berghei OX=5821 GN=ENO PE=3 SV=1			0	99	YGAEVYHTLK			0.00328696	1179.6	590.805	1179.59	590.803	2	14	1.1.1.940.8	10.3478	4592.85	2058.48	10.23	0.13	3722.01
4	57.07	57.07	87.44	75.56	68.39	tr|A0A509AQ68|A0A509AQ68_PLABA; tr|A0A113S8Y8|A0A113S8Y8_PLABE	Phosphopyruvate hydratase OS=Plasmodium berghei (strain Anka) OX=5823 GN=PBANKA_1214300 PE=3 SV=1; Phosphopyruvate hydratase OS=Plasmodium berghei OX=5821 GN=ENO PE=3 SV=1			0	99	YGAEVYHTLKSEIK			-0.011303	1636.83	546.619	1636.85	546.623	3	18	1.1.1.1128.10	15.3535	11301.4	9395.55	15.31	0.16	11847.2
4	57.07	57.07	87.44	75.56	68.39	tr|A0A509AQ68|A0A509AQ68_PLABA; tr|A0A113S8Y8|A0A113S8Y8_PLABE	Phosphopyruvate hydratase OS=Plasmodium berghei (strain Anka) OX=5823 GN=PBANKA_1214300 PE=3 SV=1; Phosphopyruvate hydratase OS=Plasmodium berghei OX=5821 GN=ENO PE=3 SV=1			0	99	YGAEVYHTLKSEIK			-0.00807411	1636.84	410.217	1636.85	410.219	4	13	1.1.1.1126.2	15.2897	4952.51	4016.04	15.34	0.18	4554.58
4	57.07	57.07	87.44	75.56	68.39	tr|A0A509AQ68|A0A509AQ68_PLABA; tr|A0A113S8Y8|A0A113S8Y8_PLABE	Phosphopyruvate hydratase OS=Plasmodium berghei (strain Anka) OX=5823 GN=PBANKA_1214300 PE=3 SV=1; Phosphopyruvate hydratase OS=Plasmodium berghei OX=5821 GN=ENO PE=3 SV=1			0	24.45	YGAEVYHTLKSEIK			-0.011303	1636.83	546.619	1636.85	546.623	3	10	1.1.1.1134.11	15.5137	11301.4	2519	15.31	0.16	8862.95
4	57.07	57.07	87.44	75.56	68.39	tr|A0A509AQ68|A0A509AQ68_PLABA; tr|A0A113S8Y8|A0A113S8Y8_PLABE	Phosphopyruvate hydratase OS=Plasmodium berghei (strain Anka) OX=5823 GN=PBANKA_1214300 PE=3 SV=1; Phosphopyruvate hydratase OS=Plasmodium berghei OX=5821 GN=ENO PE=3 SV=1			0	99	YGIDATNVGDEGGFAPNILNAHEALDLLVASIK			0.00587128	3396.73	1133.25	3396.72	1133.25	3	21	1.1.1.1923.16	36.6696	14178	4464.18	36.76	0.16	10375
4	57.07	57.07	87.44	75.56	68.39	tr|A0A509AQ68|A0A509AQ68_PLABA; tr|A0A113S8Y8|A0A113S8Y8_PLABE	Phosphopyruvate hydratase OS=Plasmodium berghei (strain Anka) OX=5823 GN=PBANKA_1214300 PE=3 SV=1; Phosphopyruvate hydratase OS=Plasmodium berghei OX=5821 GN=ENO PE=3 SV=1			0	99	YGIDATNVGDEGGFAPNILNAHEALDLLVASIK			0.00587128	3396.73	1133.25	3396.72	1133.25	3	32	1.1.1.1926.15	36.749	14178	13964.8	36.76	0.16	18710.7
4	57.07	57.07	87.44	75.56	68.39	tr|A0A509AQ68|A0A509AQ68_PLABA; tr|A0A113S8Y8|A0A113S8Y8_PLABE	Phosphopyruvate hydratase OS=Plasmodium berghei (strain Anka) OX=5823 GN=PBANKA_1214300 PE=3 SV=1; Phosphopyruvate hydratase OS=Plasmodium berghei OX=5821 GN=ENO PE=3 SV=1			0	99	YGIDATNVGDEGGFAPNILNAHEALDLLVASIK			0.00587128	3396.73	1133.25	3396.72	1133.25	3	31	1.1.1.1929.14	36.8289	14178	12372.4	36.76	0.16	14597.9
4	57.07	57.07	87.44	75.56	68.39	tr|A0A509AQ68|A0A509AQ68_PLABA; tr|A0A113S8Y8|A0A113S8Y8_PLABE	Phosphopyruvate hydratase OS=Plasmodium berghei (strain Anka) OX=5823 GN=PBANKA_1214300 PE=3 SV=1; Phosphopyruvate hydratase OS=Plasmodium berghei OX=5821 GN=ENO PE=3 SV=1			0	99	YGIDATNVGDEGGFAPNILNAHEALDLLVASIK			-0.00860169	3396.71	850.185	3396.72	850.187	4	24	1.1.1.1931.11	36.8789	7270.41	2211.05	36.76	0.16	8703.7
4	57.07	57.07	87.44	75.56	68.39	tr|A0A509AQ68|A0A509AQ68_PLABA; tr|A0A113S8Y8|A0A113S8Y8_PLABE	Phosphopyruvate hydratase OS=Plasmodium berghei (strain Anka) OX=5823 GN=PBANKA_1214300 PE=3 SV=1; Phosphopyruvate hydratase OS=Plasmodium berghei OX=5821 GN=ENO PE=3 SV=1			0	99	YGIDATNVGDEGGFAPNILNAHEALDLLVASIK			0.00587128	3396.73	1133.25	3396.72	1133.25	3	18	1.1.1.1932.16	36.9128	14178	3856.3	36.76	0.16	6104.23
4	57.07	57.07	87.44	75.56	68.39	tr|A0A509AQ68|A0A509AQ68_PLABA; tr|A0A113S8Y8|A0A113S8Y8_PLABE	Phosphopyruvate hydratase OS=Plasmodium berghei (strain Anka) OX=5823 GN=PBANKA_1214300 PE=3 SV=1; Phosphopyruvate hydratase OS=Plasmodium berghei OX=5821 GN=ENO PE=3 SV=1			0	99	YGIDATNVGDEGGFAPNILNAHEALDLLVASIKK			-0.00901522	3524.81	882.209	3524.82	882.211	4	25	1.1.1.1820.14	33.8993	22853.3	6354.21	34.01	0.16	13423.7
4	57.07	57.07	87.44	75.56	68.39	tr|A0A509AQ68|A0A509AQ68_PLABA; tr|A0A113S8Y8|A0A113S8Y8_PLABE	Phosphopyruvate hydratase OS=Plasmodium berghei (strain Anka) OX=5823 GN=PBANKA_1214300 PE=3 SV=1; Phosphopyruvate hydratase OS=Plasmodium berghei OX=5821 GN=ENO PE=3 SV=1			0	99	YGIDATNVGDEGGFAPNILNAHEALDLLVASIKK			-0.00901522	3524.81	882.209	3524.82	882.211	4	36	1.1.1.1823.11	33.9748	22853.3	16816	34.01	0.16	25104.2
4	57.07	57.07	87.44	75.56	68.39	tr|A0A509AQ68|A0A509AQ68_PLABA; tr|A0A113S8Y8|A0A113S8Y8_PLABE	Phosphopyruvate hydratase OS=Plasmodium berghei (strain Anka) OX=5823 GN=PBANKA_1214300 PE=3 SV=1; Phosphopyruvate hydratase OS=Plasmodium berghei OX=5821 GN=ENO PE=3 SV=1			0	99	YGIDATNVGDEGGFAPNILNAHEALDLLVASIKK			-0.00901522	3524.81	882.209	3524.82	882.211	4	34	1.1.1.1826.11	34.0543	22853.3	20417.4	34.01	0.16	26241.6
4	57.07	57.07	87.44	75.56	68.39	tr|A0A509AQ68|A0A509AQ68_PLABA; tr|A0A113S8Y8|A0A113S8Y8_PLABE	Phosphopyruvate hydratase OS=Plasmodium berghei (strain Anka) OX=5823 GN=PBANKA_1214300 PE=3 SV=1; Phosphopyruvate hydratase OS=Plasmodium berghei OX=5821 GN=ENO PE=3 SV=1			0	99	YGIDATNVGDEGGFAPNILNAHEALDLLVASIKK			-0.00901522	3524.81	882.209	3524.82	882.211	4	21	1.1.1.1832.13	34.2154	22853.3	4744.7	34.01	0.16	11158.3
4	57.07	57.07	87.44	75.56	68.39	tr|A0A509AQ68|A0A509AQ68_PLABA; tr|A0A113S8Y8|A0A113S8Y8_PLABE	Phosphopyruvate hydratase OS=Plasmodium berghei (strain Anka) OX=5823 GN=PBANKA_1214300 PE=3 SV=1; Phosphopyruvate hydratase OS=Plasmodium berghei OX=5821 GN=ENO PE=3 SV=1			0	99	YGIDATNVGDEGGFAPNILNAHEALDLLVASIKK			-0.031413	3524.78	1175.93	3524.82	1175.95	3	15	1.1.1.1826.16	34.061	1913.32	831.17	34.01	0.08	4806.57
4	57.07	57.07	87.44	75.56	68.39	tr|A0A509AQ68|A0A509AQ68_PLABA; tr|A0A113S8Y8|A0A113S8Y8_PLABE	Phosphopyruvate hydratase OS=Plasmodium berghei (strain Anka) OX=5823 GN=PBANKA_1214300 PE=3 SV=1; Phosphopyruvate hydratase OS=Plasmodium berghei OX=5821 GN=ENO PE=3 SV=1			0	99	YGIDATNVGDEGGFAPNILNAHEALDLLVASIKK			-0.00681792	3524.81	882.209	3524.82	882.211	4	17	1.1.1.1838.13	34.3749	3627.2	2795.11	34.33	0.11	7875.62
4	57.07	57.07	87.44	75.56	68.39	tr|A0A509AQ68|A0A509AQ68_PLABA; tr|A0A113S8Y8|A0A113S8Y8_PLABE	Phosphopyruvate hydratase OS=Plasmodium berghei (strain Anka) OX=5823 GN=PBANKA_1214300 PE=3 SV=1; Phosphopyruvate hydratase OS=Plasmodium berghei OX=5821 GN=ENO PE=3 SV=1			0	99	YPIISIEDPFDQDDWENYAK			0.00379648	2457.11	1229.56	2457.1	1229.56	2	17	1.1.1.1716.16	31.1108	4303.23	4074.05	31.11	0.05	5019.35
4	57.07	57.07	87.44	75.56	68.39	tr|A0A509AQ68|A0A509AQ68_PLABA; tr|A0A113S8Y8|A0A113S8Y8_PLABE	Phosphopyruvate hydratase OS=Plasmodium berghei (strain Anka) OX=5823 GN=PBANKA_1214300 PE=3 SV=1; Phosphopyruvate hydratase OS=Plasmodium berghei OX=5821 GN=ENO PE=3 SV=1			0	99	YPIISIEDPFDQDDWENYAK			0.00379648	2457.11	1229.56	2457.1	1229.56	2	15	1.1.1.1719.16	31.1913	4303.23	230.32	31.11	0.05	4028.98
5	57.01	57.05	56.53	44.72	43.47	tr|A0A509ANB9|A0A509ANB9_PLABA; tr|A0A0Y9VY91|A0A0Y9VY91_PLABE	Heat shock protein 90, putative OS=Plasmodium berghei (strain Anka) OX=5823 GN=PBANKA_0805700 PE=3 SV=1; Heat shock protein 90, putative OS=Plasmodium berghei OX=5821 GN=HSP90 PE=3 SV=1			2	99	ALLFIPK			-0.00171933	800.514	401.264	800.516	401.265	2	10	1.1.1.1388.2	22.2978	9515.89	9358.34	22.29	0.16	5155.79
5	57.01	57.05	56.53	44.72	43.47	tr|A0A509ANB9|A0A509ANB9_PLABA; tr|A0A0Y9VY91|A0A0Y9VY91_PLABE	Heat shock protein 90, putative OS=Plasmodium berghei (strain Anka) OX=5823 GN=PBANKA_0805700 PE=3 SV=1; Heat shock protein 90, putative OS=Plasmodium berghei OX=5821 GN=HSP90 PE=3 SV=1			2	99	DIYYITGESINAVSNSPFLEALTK			-0.0119997	2644.32	882.446	2644.33	882.45	3	20	1.1.1.1855.12	34.8296	3157.22	3023.67	34.84	0.13	8245.57
5	57.01	57.05	56.53	44.72	43.47	tr|A0A509ANB9|A0A509ANB9_PLABA; tr|A0A0Y9VY91|A0A0Y9VY91_PLABE	Heat shock protein 90, putative OS=Plasmodium berghei (strain Anka) OX=5823 GN=PBANKA_0805700 PE=3 SV=1; Heat shock protein 90, putative OS=Plasmodium berghei OX=5821 GN=HSP90 PE=3 SV=1			2	99	DIYYITGESINAVSNSPFLEALTKR			0.00313639	2800.43	701.115	2800.43	701.114	4	27	1.1.1.1793.6	33.1668	2100.62	1808.59	33.15	0.05	9864.44
5	57.01	57.05	56.53	44.72	43.47	tr|A0A509ANB9|A0A509ANB9_PLABA; tr|A0A0Y9VY91|A0A0Y9VY91_PLABE	Heat shock protein 90, putative OS=Plasmodium berghei (strain Anka) OX=5823 GN=PBANKA_0805700 PE=3 SV=1; Heat shock protein 90, putative OS=Plasmodium berghei OX=5821 GN=HSP90 PE=3 SV=1			2	99	DNSMTSYMLSK			0.00087952	1275.55	638.782	1275.55	638.781	2	11	1.1.1.1222.11	17.8591	3867.87	3643.18	17.85	0.21	5759.41
5	57.01	57.05	56.53	44.72	43.47	tr|A0A509ANB9|A0A509ANB9_PLABA; tr|A0A0Y9VY91|A0A0Y9VY91_PLABE	Heat shock protein 90, putative OS=Plasmodium berghei (strain Anka) OX=5823 GN=PBANKA_0805700 PE=3 SV=1; Heat shock protein 90, putative OS=Plasmodium berghei OX=5821 GN=HSP90 PE=3 SV=1			2	99	EGLDIEDSEEAKK			0.0013092	1461.68	731.85	1461.68	731.849	2	13	1.1.1.938.16	10.3041	1902.06	1301.8	10.26	0.13	2727.24
5	57.01	57.05	56.53	44.72	43.47	tr|A0A509ANB9|A0A509ANB9_PLABA; tr|A0A0Y9VY91|A0A0Y9VY91_PLABE	Heat shock protein 90, putative OS=Plasmodium berghei (strain Anka) OX=5823 GN=PBANKA_0805700 PE=3 SV=1; Heat shock protein 90, putative OS=Plasmodium berghei OX=5821 GN=HSP90 PE=3 SV=1			2	99	ELISNASDALDK			-0.00596418	1274.63	638.322	1274.64	638.325	2	14	1.1.1.1129.12	15.3827	9353.51	5192.16	15.29	0.21	6100.39
5	57.01	57.05	56.53	44.72	43.47	tr|A0A509ANB9|A0A509ANB9_PLABA; tr|A0A0Y9VY91|A0A0Y9VY91_PLABE	Heat shock protein 90, putative OS=Plasmodium berghei (strain Anka) OX=5823 GN=PBANKA_0805700 PE=3 SV=1; Heat shock protein 90, putative OS=Plasmodium berghei OX=5821 GN=HSP90 PE=3 SV=1			2	99	ELISNASDALDKIR			0.00245525	1543.82	772.919	1543.82	772.918	2	19	1.1.1.1287.15	19.6106	13320.3	4092.54	19.54	0.08	10559.9
5	57.01	57.05	56.53	44.72	43.47	tr|A0A509ANB9|A0A509ANB9_PLABA; tr|A0A0Y9VY91|A0A0Y9VY91_PLABE	Heat shock protein 90, putative OS=Plasmodium berghei (strain Anka) OX=5823 GN=PBANKA_0805700 PE=3 SV=1; Heat shock protein 90, putative OS=Plasmodium berghei OX=5821 GN=HSP90 PE=3 SV=1			2	99	ELISNASDALDKIRYESITDTQK			-0.00950213	2609.31	653.335	2609.32	653.337	4	21	1.1.1.1401.8	22.654	14825.2	10662.5	22.59	0.19	13437.3
5	57.01	57.05	56.53	44.72	43.47	tr|A0A509ANB9|A0A509ANB9_PLABA; tr|A0A0Y9VY91|A0A0Y9VY91_PLABE	Heat shock protein 90, putative OS=Plasmodium berghei (strain Anka) OX=5823 GN=PBANKA_0805700 PE=3 SV=1; Heat shock protein 90, putative OS=Plasmodium berghei OX=5821 GN=HSP90 PE=3 SV=1			2	99	FYEQFSK			-0.000780726	947.438	474.726	947.439	474.727	2	8	1.1.1.1015.5	12.3415	7600.36	3471.73	12.25	0.13	3403.36
5	57.01	57.05	56.53	44.72	43.47	tr|A0A509ANB9|A0A509ANB9_PLABA; tr|A0A0Y9VY91|A0A0Y9VY91_PLABE	Heat shock protein 90, putative OS=Plasmodium berghei (strain Anka) OX=5823 GN=PBANKA_0805700 PE=3 SV=1; Heat shock protein 90, putative OS=Plasmodium berghei OX=5821 GN=HSP90 PE=3 SV=1			2	99	GVVDSEDLPLNISR			-0.00305546	1512.78	757.395	1512.78	757.396	2	24	1.1.1.1356.15	21.4601	46614.7	42307	21.44	0.13	34939.8
5	57.01	57.05	56.53	44.72	43.47	tr|A0A509ANB9|A0A509ANB9_PLABA; tr|A0A0Y9VY91|A0A0Y9VY91_PLABE	Heat shock protein 90, putative OS=Plasmodium berghei (strain Anka) OX=5823 GN=PBANKA_0805700 PE=3 SV=1; Heat shock protein 90, putative OS=Plasmodium berghei OX=5821 GN=HSP90 PE=3 SV=1			2	99	GYEVIYMVDPIDEYAVQQLK			0.000797372	2372.16	1187.09	2372.16	1187.09	2	17	1.1.1.1712.15	31.002	5833.74	5535.1	31.01	0.11	6783.46
5	57.01	57.05	56.53	44.72	43.47	tr|A0A509ANB9|A0A509ANB9_PLABA; tr|A0A0Y9VY91|A0A0Y9VY91_PLABE	Heat shock protein 90, putative OS=Plasmodium berghei (strain Anka) OX=5823 GN=PBANKA_0805700 PE=3 SV=1; Heat shock protein 90, putative OS=Plasmodium berghei OX=5821 GN=HSP90 PE=3 SV=1			2	99	GYEVIYMVDPIDEYAVQQLKDFDGK			0.0125432	2934.41	979.145	2934.4	979.141	3	21	1.1.1.1772.15	32.6121	4613.63	4349.38	32.59	0.13	6688
5	57.01	57.05	56.53	44.72	43.47	tr|A0A509ANB9|A0A509ANB9_PLABA; tr|A0A0Y9VY91|A0A0Y9VY91_PLABE	Heat shock protein 90, putative OS=Plasmodium berghei (strain Anka) OX=5823 GN=PBANKA_0805700 PE=3 SV=1; Heat shock protein 90, putative OS=Plasmodium berghei OX=5821 GN=HSP90 PE=3 SV=1			2	99	HSEFISFPIK			0.00118	1203.63	602.822	1203.63	602.822	2	15	1.1.1.1336.6	20.9112	10424	5407.35	20.8	0.21	5993.31
5	57.01	57.05	56.53	44.72	43.47	tr|A0A509ANB9|A0A509ANB9_PLABA; tr|A0A0Y9VY91|A0A0Y9VY91_PLABE	Heat shock protein 90, putative OS=Plasmodium berghei (strain Anka) OX=5823 GN=PBANKA_0805700 PE=3 SV=1; Heat shock protein 90, putative OS=Plasmodium berghei OX=5821 GN=HSP90 PE=3 SV=1			2	99	IILHLKEDQLEYLEEKR			0.0013199	2168.19	543.054	2168.18	543.053	4	24	1.1.1.1284.8	19.5203	12070.1	10479.7	19.56	0.13	16288.5
5	57.01	57.05	56.53	44.72	43.47	tr|A0A509ANB9|A0A509ANB9_PLABA; tr|A0A0Y9VY91|A0A0Y9VY91_PLABE	Heat shock protein 90, putative OS=Plasmodium berghei (strain Anka) OX=5823 GN=PBANKA_0805700 PE=3 SV=1; Heat shock protein 90, putative OS=Plasmodium berghei OX=5821 GN=HSP90 PE=3 SV=1			2	99	IIPDKTNNTLTIEDSGIGMTK			0.00815262	2260.17	754.397	2260.16	754.395	3	18	1.1.1.1270.14	19.1508	12383.6	2853.48	19	0.19	10113.6
5	57.01	57.05	56.53	44.72	43.47	tr|A0A509ANB9|A0A509ANB9_PLABA; tr|A0A0Y9VY91|A0A0Y9VY91_PLABE	Heat shock protein 90, putative OS=Plasmodium berghei (strain Anka) OX=5823 GN=PBANKA_0805700 PE=3 SV=1; Heat shock protein 90, putative OS=Plasmodium berghei OX=5821 GN=HSP90 PE=3 SV=1			2	99	IIPDKTNNTLTIEDSGIGMTKNDLINNLGTIAR			0.00528266	3554.87	889.724	3554.86	889.723	4	32	1.1.1.1511.15	25.6158	22671.3	14370.5	25.67	0.13	25698.5
5	57.01	57.05	56.53	44.72	43.47	tr|A0A509ANB9|A0A509ANB9_PLABA; tr|A0A0Y9VY91|A0A0Y9VY91_PLABE	Heat shock protein 90, putative OS=Plasmodium berghei (strain Anka) OX=5823 GN=PBANKA_0805700 PE=3 SV=1; Heat shock protein 90, putative OS=Plasmodium berghei OX=5821 GN=HSP90 PE=3 SV=1			2	99	IRYESITDTQK			-0.00298635	1352.69	451.904	1352.69	451.905	3	10	1.1.1.906.3	9.42555	1436.01	1416.24	9.42	0.16	4218.96
5	57.01	57.05	56.53	44.72	43.47	tr|A0A509ANB9|A0A509ANB9_PLABA; tr|A0A0Y9VY91|A0A0Y9VY91_PLABE	Heat shock protein 90, putative OS=Plasmodium berghei (strain Anka) OX=5823 GN=PBANKA_0805700 PE=3 SV=1; Heat shock protein 90, putative OS=Plasmodium berghei OX=5821 GN=HSP90 PE=3 SV=1			2	99	KPEEVTNEEYASFYK			0.00669122	1832.85	611.958	1832.85	611.956	3	20	1.1.1.1137.15	15.599	22595	21278.9	15.55	0.16	24254.5
5	57.01	57.05	56.53	44.72	43.47	tr|A0A509ANB9|A0A509ANB9_PLABA; tr|A0A0Y9VY91|A0A0Y9VY91_PLABE	Heat shock protein 90, putative OS=Plasmodium berghei (strain Anka) OX=5823 GN=PBANKA_0805700 PE=3 SV=1; Heat shock protein 90, putative OS=Plasmodium berghei OX=5821 GN=HSP90 PE=3 SV=1			2	99	LQAEPEFFIR			-0.00922508	1248.64	625.328	1248.65	625.332	2	15	1.1.1.1419.9	23.1378	50425.7	49939.2	23.15	0.16	27007.6
5	57.01	57.05	56.53	44.72	43.47	tr|A0A509ANB9|A0A509ANB9_PLABA; tr|A0A0Y9VY91|A0A0Y9VY91_PLABE	Heat shock protein 90, putative OS=Plasmodium berghei (strain Anka) OX=5823 GN=PBANKA_0805700 PE=3 SV=1; Heat shock protein 90, putative OS=Plasmodium berghei OX=5821 GN=HSP90 PE=3 SV=1			2	99	NDLINNLGTIAR			0.00386704	1312.71	657.364	1312.71	657.362	2	16	1.1.1.1367.7	21.7441	12505.8	12127.6	21.76	0.13	13297.4
5	57.01	57.05	56.53	44.72	43.47	tr|A0A509ANB9|A0A509ANB9_PLABA; tr|A0A0Y9VY91|A0A0Y9VY91_PLABE	Heat shock protein 90, putative OS=Plasmodium berghei (strain Anka) OX=5823 GN=PBANKA_0805700 PE=3 SV=1; Heat shock protein 90, putative OS=Plasmodium berghei OX=5821 GN=HSP90 PE=3 SV=1			2	99	QLMSLIINTFYSNK			0.00278949	1670.87	836.444	1670.87	836.442	2	19	1.1.1.1747.10	31.9396	11713.8	11428.1	31.95	0.16	11818.5
5	57.01	57.05	56.53	44.72	43.47	tr|A0A509ANB9|A0A509ANB9_PLABA; tr|A0A0Y9VY91|A0A0Y9VY91_PLABE	Heat shock protein 90, putative OS=Plasmodium berghei (strain Anka) OX=5823 GN=PBANKA_0805700 PE=3 SV=1; Heat shock protein 90, putative OS=Plasmodium berghei OX=5821 GN=HSP90 PE=3 SV=1			2	99	QLMSLIINTFYSNKEIFLR			0.000877174	2329.25	777.424	2329.25	777.424	3	22	1.1.1.1838.9	34.3695	9148.03	8803.18	34.36	0.16	12754.8
5	57.01	57.05	56.53	44.72	43.47	tr|A0A509ANB9|A0A509ANB9_PLABA; tr|A0A0Y9VY91|A0A0Y9VY91_PLABE	Heat shock protein 90, putative OS=Plasmodium berghei (strain Anka) OX=5823 GN=PBANKA_0805700 PE=3 SV=1; Heat shock protein 90, putative OS=Plasmodium berghei OX=5821 GN=HSP90 PE=3 SV=1			2	99	RAPFDMFENR			0.0032544	1281.6	641.805	1281.59	641.803	2	14	1.1.1.1286.11	19.5784	4713.69	3564.81	19.54	0.11	8473.24
5	57.01	57.05	56.53	44.72	43.47	tr|A0A509ANB9|A0A509ANB9_PLABA; tr|A0A0Y9VY91|A0A0Y9VY91_PLABE	Heat shock protein 90, putative OS=Plasmodium berghei (strain Anka) OX=5823 GN=PBANKA_0805700 PE=3 SV=1; Heat shock protein 90, putative OS=Plasmodium berghei OX=5821 GN=HSP90 PE=3 SV=1			2	99	SGDEMIGLKDYVDR			0.00225765	1596.75	533.256	1596.75	533.256	3	21	1.1.1.1267.6	19.0593	17595.2	15345	19.02	0.11	12996.5
5	57.01	57.05	56.53	44.72	43.47	tr|A0A509ANB9|A0A509ANB9_PLABA; tr|A0A0Y9VY91|A0A0Y9VY91_PLABE	Heat shock protein 90, putative OS=Plasmodium berghei (strain Anka) OX=5823 GN=PBANKA_0805700 PE=3 SV=1; Heat shock protein 90, putative OS=Plasmodium berghei OX=5821 GN=HSP90 PE=3 SV=1			2	99	SLIINTFYSNK			0.00664469	1298.69	650.354	1298.69	650.351	2	11	1.1.1.1376.9	21.987	3595.24	3513.44	22	0.16	5155.87
5	57.01	57.05	56.53	44.72	43.47	tr|A0A509ANB9|A0A509ANB9_PLABA; tr|A0A0Y9VY91|A0A0Y9VY91_PLABE	Heat shock protein 90, putative OS=Plasmodium berghei (strain Anka) OX=5823 GN=PBANKA_0805700 PE=3 SV=1; Heat shock protein 90, putative OS=Plasmodium berghei OX=5821 GN=HSP90 PE=3 SV=1			2	99	SLTNDWEDHLAVK			0.00528094	1526.74	509.921	1526.74	509.919	3	12	1.1.1.1282.9	19.4678	13129.2	6211.23	19.32	0.19	5600.56
5	57.01	57.05	56.53	44.72	43.47	tr|A0A509ANB9|A0A509ANB9_PLABA; tr|A0A0Y9VY91|A0A0Y9VY91_PLABE	Heat shock protein 90, putative OS=Plasmodium berghei (strain Anka) OX=5823 GN=PBANKA_0805700 PE=3 SV=1; Heat shock protein 90, putative OS=Plasmodium berghei OX=5821 GN=HSP90 PE=3 SV=1			2	99	VIKDVLHEKVEK			-0.00170817	1435.84	359.967	1435.84	359.967	4	14	1.1.1.832.2	7.43717	3781.03	2216.24	7.51	0.16	3326.14
5	57.01	57.05	56.53	44.72	43.47	tr|A0A509ANB9|A0A509ANB9_PLABA; tr|A0A0Y9VY91|A0A0Y9VY91_PLABE	Heat shock protein 90, putative OS=Plasmodium berghei (strain Anka) OX=5823 GN=PBANKA_0805700 PE=3 SV=1; Heat shock protein 90, putative OS=Plasmodium berghei OX=5821 GN=HSP90 PE=3 SV=1			0.841638	89.33	IILHLKEDQLEYLEEK			0.00254909	2012.09	504.029	2012.08	504.028	4	12	1.1.1.1321.4	20.5082	5497.34	2408.11	20.56	0.05	7296.09
5	57.01	57.05	56.53	44.72	43.47	tr|A0A509ANB9|A0A509ANB9_PLABA; tr|A0A0Y9VY91|A0A0Y9VY91_PLABE	Heat shock protein 90, putative OS=Plasmodium berghei (strain Anka) OX=5823 GN=PBANKA_0805700 PE=3 SV=1; Heat shock protein 90, putative OS=Plasmodium berghei OX=5821 GN=HSP90 PE=3 SV=1			0.801343	99	RGYEVIYMVDPIDEYAVQQLKDFDGK	Deamidated(Q)@19		0.0438475	3091.53	1031.52	3091.48	1031.5	3	13	1.1.1.1684.16	30.2474	137.741	137.741			6503.86
5	57.01	57.05	56.53	44.72	43.47	tr|A0A509ANB9|A0A509ANB9_PLABA; tr|A0A0Y9VY91|A0A0Y9VY91_PLABE	Heat shock protein 90, putative OS=Plasmodium berghei (strain Anka) OX=5823 GN=PBANKA_0805700 PE=3 SV=1; Heat shock protein 90, putative OS=Plasmodium berghei OX=5821 GN=HSP90 PE=3 SV=1			0.55752	74.68	AKITELLR			-0.000661195	942.585	472.3	942.586	472.3	2	9	1.1.1.1091.2	14.3619	2379.69	1976.09	14.38	0.13	6533.63
5	57.01	57.05	56.53	44.72	43.47	tr|A0A509ANB9|A0A509ANB9_PLABA; tr|A0A0Y9VY91|A0A0Y9VY91_PLABE	Heat shock protein 90, putative OS=Plasmodium berghei (strain Anka) OX=5823 GN=PBANKA_0805700 PE=3 SV=1; Heat shock protein 90, putative OS=Plasmodium berghei OX=5821 GN=HSP90 PE=3 SV=1			0.331614	70.49	SGDEMIGLK			0.00416902	948.463	475.239	948.459	475.237	2	7	1.1.1.1067.8	13.7246	1365.83	1317.97	13.71	0.08	3994.57
5	57.01	57.05	56.53	44.72	43.47	tr|A0A509ANB9|A0A509ANB9_PLABA; tr|A0A0Y9VY91|A0A0Y9VY91_PLABE	Heat shock protein 90, putative OS=Plasmodium berghei (strain Anka) OX=5823 GN=PBANKA_0805700 PE=3 SV=1; Heat shock protein 90, putative OS=Plasmodium berghei OX=5821 GN=HSP90 PE=3 SV=1			0.212539	92.5	GYEVIYMVDPIDEYAVQQLKDFDGKK	Deamidated(Q)@18		0.0444657	3063.52	766.888	3063.48	766.877	4	16	1.1.1.1702.7	30.7218	2819.68	2578.29	30.71	0.08	8786.85
5	57.01	57.05	56.53	44.72	43.47	tr|A0A509ANB9|A0A509ANB9_PLABA; tr|A0A0Y9VY91|A0A0Y9VY91_PLABE	Heat shock protein 90, putative OS=Plasmodium berghei (strain Anka) OX=5823 GN=PBANKA_0805700 PE=3 SV=1; Heat shock protein 90, putative OS=Plasmodium berghei OX=5821 GN=HSP90 PE=3 SV=1			0.122053	99	HSEFISFPIKL			0.00189469	1316.71	659.365	1316.71	659.364	2	13	1.1.1.1540.7	26.3852	3799.81	3739.41	26.38	0.08	5795.26
5	57.01	57.05	56.53	44.72	43.47	tr|A0A509ANB9|A0A509ANB9_PLABA; tr|A0A0Y9VY91|A0A0Y9VY91_PLABE	Heat shock protein 90, putative OS=Plasmodium berghei (strain Anka) OX=5823 GN=PBANKA_0805700 PE=3 SV=1; Heat shock protein 90, putative OS=Plasmodium berghei OX=5821 GN=HSP90 PE=3 SV=1			0.107905	30.91	RAPFDMFENRK			-0.0127499	1409.67	470.899	1409.69	470.903	3	10	1.1.1.1157.4	16.1192	1989.95	893.46	16.19	0.11	7782.15
5	57.01	57.05	56.53	44.72	43.47	tr|A0A509ANB9|A0A509ANB9_PLABA; tr|A0A0Y9VY91|A0A0Y9VY91_PLABE	Heat shock protein 90, putative OS=Plasmodium berghei (strain Anka) OX=5823 GN=PBANKA_0805700 PE=3 SV=1; Heat shock protein 90, putative OS=Plasmodium berghei OX=5821 GN=HSP90 PE=3 SV=1			0	99	ALLFIPK			-0.00171933	800.514	401.264	800.516	401.265	2	9	1.1.1.1384.2	22.1908	9515.89	6982.5	22.29	0.16	3171.2
5	57.01	57.05	56.53	44.72	43.47	tr|A0A509ANB9|A0A509ANB9_PLABA; tr|A0A0Y9VY91|A0A0Y9VY91_PLABE	Heat shock protein 90, putative OS=Plasmodium berghei (strain Anka) OX=5823 GN=PBANKA_0805700 PE=3 SV=1; Heat shock protein 90, putative OS=Plasmodium berghei OX=5821 GN=HSP90 PE=3 SV=1			0	99	DIYYITGESINAVSNSPFLEALTK			-0.0119997	2644.32	882.446	2644.33	882.45	3	16	1.1.1.1859.12	34.9372	3157.22	1638.92	34.84	0.13	6592.53
5	57.01	57.05	56.53	44.72	43.47	tr|A0A509ANB9|A0A509ANB9_PLABA; tr|A0A0Y9VY91|A0A0Y9VY91_PLABE	Heat shock protein 90, putative OS=Plasmodium berghei (strain Anka) OX=5823 GN=PBANKA_0805700 PE=3 SV=1; Heat shock protein 90, putative OS=Plasmodium berghei OX=5821 GN=HSP90 PE=3 SV=1			0	99	DIYYITGESINAVSNSPFLEALTKR			-0.0101186	2800.42	934.48	2800.43	934.483	3	22	1.1.1.1788.15	33.0431	12196.7	6001.63	33.13	0.19	8098.33
5	57.01	57.05	56.53	44.72	43.47	tr|A0A509ANB9|A0A509ANB9_PLABA; tr|A0A0Y9VY91|A0A0Y9VY91_PLABE	Heat shock protein 90, putative OS=Plasmodium berghei (strain Anka) OX=5823 GN=PBANKA_0805700 PE=3 SV=1; Heat shock protein 90, putative OS=Plasmodium berghei OX=5821 GN=HSP90 PE=3 SV=1			0	99	DIYYITGESINAVSNSPFLEALTKR			-0.0101186	2800.42	934.48	2800.43	934.483	3	29	1.1.1.1791.16	33.1262	12196.7	12155.7	33.13	0.19	16729.6
5	57.01	57.05	56.53	44.72	43.47	tr|A0A509ANB9|A0A509ANB9_PLABA; tr|A0A0Y9VY91|A0A0Y9VY91_PLABE	Heat shock protein 90, putative OS=Plasmodium berghei (strain Anka) OX=5823 GN=PBANKA_0805700 PE=3 SV=1; Heat shock protein 90, putative OS=Plasmodium berghei OX=5821 GN=HSP90 PE=3 SV=1			0	99	DIYYITGESINAVSNSPFLEALTKR			-0.0101186	2800.42	934.48	2800.43	934.483	3	29	1.1.1.1794.14	33.2045	12196.7	7767.4	33.13	0.19	13184.3
5	57.01	57.05	56.53	44.72	43.47	tr|A0A509ANB9|A0A509ANB9_PLABA; tr|A0A0Y9VY91|A0A0Y9VY91_PLABE	Heat shock protein 90, putative OS=Plasmodium berghei (strain Anka) OX=5823 GN=PBANKA_0805700 PE=3 SV=1; Heat shock protein 90, putative OS=Plasmodium berghei OX=5821 GN=HSP90 PE=3 SV=1			0	99	EGLDIEDSEEAKK			0.00239553	1461.69	488.236	1461.68	488.235	3	13	1.1.1.934.10	10.1886	3683.92	2504.01	10.26	0.22	4904.84
5	57.01	57.05	56.53	44.72	43.47	tr|A0A509ANB9|A0A509ANB9_PLABA; tr|A0A0Y9VY91|A0A0Y9VY91_PLABE	Heat shock protein 90, putative OS=Plasmodium berghei (strain Anka) OX=5823 GN=PBANKA_0805700 PE=3 SV=1; Heat shock protein 90, putative OS=Plasmodium berghei OX=5821 GN=HSP90 PE=3 SV=1			0	99	EGLDIEDSEEAKK			0.00239553	1461.69	488.236	1461.68	488.235	3	14	1.1.1.937.5	10.2627	3683.92	3585.78	10.26	0.22	7742.06
5	57.01	57.05	56.53	44.72	43.47	tr|A0A509ANB9|A0A509ANB9_PLABA; tr|A0A0Y9VY91|A0A0Y9VY91_PLABE	Heat shock protein 90, putative OS=Plasmodium berghei (strain Anka) OX=5823 GN=PBANKA_0805700 PE=3 SV=1; Heat shock protein 90, putative OS=Plasmodium berghei OX=5821 GN=HSP90 PE=3 SV=1			0	99	ELISNASDALDK			-0.00596418	1274.63	638.322	1274.64	638.325	2	15	1.1.1.1126.13	15.3044	9353.51	8599.19	15.29	0.21	8556.94
5	57.01	57.05	56.53	44.72	43.47	tr|A0A509ANB9|A0A509ANB9_PLABA; tr|A0A0Y9VY91|A0A0Y9VY91_PLABE	Heat shock protein 90, putative OS=Plasmodium berghei (strain Anka) OX=5823 GN=PBANKA_0805700 PE=3 SV=1; Heat shock protein 90, putative OS=Plasmodium berghei OX=5821 GN=HSP90 PE=3 SV=1			0	99	ELISNASDALDK			-0.00596418	1274.63	638.322	1274.64	638.325	2	14	1.1.1.1120.13	15.1465	9353.51	2751.91	15.29	0.21	4976.22
5	57.01	57.05	56.53	44.72	43.47	tr|A0A509ANB9|A0A509ANB9_PLABA; tr|A0A0Y9VY91|A0A0Y9VY91_PLABE	Heat shock protein 90, putative OS=Plasmodium berghei (strain Anka) OX=5823 GN=PBANKA_0805700 PE=3 SV=1; Heat shock protein 90, putative OS=Plasmodium berghei OX=5821 GN=HSP90 PE=3 SV=1			0	99	ELISNASDALDK			-0.00596418	1274.63	638.322	1274.64	638.325	2	13	1.1.1.1123.11	15.2228	9353.51	6903.33	15.29	0.21	8487.56
5	57.01	57.05	56.53	44.72	43.47	tr|A0A509ANB9|A0A509ANB9_PLABA; tr|A0A0Y9VY91|A0A0Y9VY91_PLABE	Heat shock protein 90, putative OS=Plasmodium berghei (strain Anka) OX=5823 GN=PBANKA_0805700 PE=3 SV=1; Heat shock protein 90, putative OS=Plasmodium berghei OX=5821 GN=HSP90 PE=3 SV=1			0	99	ELISNASDALDKIR			0.00245525	1543.82	772.919	1543.82	772.918	2	23	1.1.1.1284.15	19.5296	13320.3	12061.1	19.54	0.08	17967.1
5	57.01	57.05	56.53	44.72	43.47	tr|A0A509ANB9|A0A509ANB9_PLABA; tr|A0A0Y9VY91|A0A0Y9VY91_PLABE	Heat shock protein 90, putative OS=Plasmodium berghei (strain Anka) OX=5823 GN=PBANKA_0805700 PE=3 SV=1; Heat shock protein 90, putative OS=Plasmodium berghei OX=5821 GN=HSP90 PE=3 SV=1			0	99	ELISNASDALDKIR			0.00219943	1543.82	515.615	1543.82	515.614	3	15	1.1.1.1288.6	19.6253	47690.1	19440.2	19.56	0.11	26023.9
5	57.01	57.05	56.53	44.72	43.47	tr|A0A509ANB9|A0A509ANB9_PLABA; tr|A0A0Y9VY91|A0A0Y9VY91_PLABE	Heat shock protein 90, putative OS=Plasmodium berghei (strain Anka) OX=5823 GN=PBANKA_0805700 PE=3 SV=1; Heat shock protein 90, putative OS=Plasmodium berghei OX=5821 GN=HSP90 PE=3 SV=1			0	99	ELISNASDALDKIR			0.00219943	1543.82	515.615	1543.82	515.614	3	16	1.1.1.1287.7	19.5999	47690.1	32244.6	19.56	0.11	26853.8
5	57.01	57.05	56.53	44.72	43.47	tr|A0A509ANB9|A0A509ANB9_PLABA; tr|A0A0Y9VY91|A0A0Y9VY91_PLABE	Heat shock protein 90, putative OS=Plasmodium berghei (strain Anka) OX=5823 GN=PBANKA_0805700 PE=3 SV=1; Heat shock protein 90, putative OS=Plasmodium berghei OX=5821 GN=HSP90 PE=3 SV=1			0	90.62	ELISNASDALDKIR			0.00219943	1543.82	515.615	1543.82	515.614	3	15	1.1.1.1284.5	19.5163	47690.1	36474.3	19.56	0.11	34352.7
5	57.01	57.05	56.53	44.72	43.47	tr|A0A509ANB9|A0A509ANB9_PLABA; tr|A0A0Y9VY91|A0A0Y9VY91_PLABE	Heat shock protein 90, putative OS=Plasmodium berghei (strain Anka) OX=5823 GN=PBANKA_0805700 PE=3 SV=1; Heat shock protein 90, putative OS=Plasmodium berghei OX=5821 GN=HSP90 PE=3 SV=1			0	67.92	ELISNASDALDKIR			0.00219943	1543.82	515.615	1543.82	515.614	3	13	1.1.1.1293.8	19.762	47690.1	4003.27	19.56	0.11	16533.6
5	57.01	57.05	56.53	44.72	43.47	tr|A0A509ANB9|A0A509ANB9_PLABA; tr|A0A0Y9VY91|A0A0Y9VY91_PLABE	Heat shock protein 90, putative OS=Plasmodium berghei (strain Anka) OX=5823 GN=PBANKA_0805700 PE=3 SV=1; Heat shock protein 90, putative OS=Plasmodium berghei OX=5821 GN=HSP90 PE=3 SV=1			0	99	ELISNASDALDKIRYESITDTQK			-0.00950213	2609.31	653.335	2609.32	653.337	4	18	1.1.1.1398.11	22.5779	14825.2	13817.7	22.59	0.19	16323.6
5	57.01	57.05	56.53	44.72	43.47	tr|A0A509ANB9|A0A509ANB9_PLABA; tr|A0A0Y9VY91|A0A0Y9VY91_PLABE	Heat shock protein 90, putative OS=Plasmodium berghei (strain Anka) OX=5823 GN=PBANKA_0805700 PE=3 SV=1; Heat shock protein 90, putative OS=Plasmodium berghei OX=5821 GN=HSP90 PE=3 SV=1			0	99	ELISNASDALDKIRYESITDTQK			-0.00950213	2609.31	653.335	2609.32	653.337	4	15	1.1.1.1404.10	22.7372	14825.2	2517.79	22.59	0.19	7467.66
5	57.01	57.05	56.53	44.72	43.47	tr|A0A509ANB9|A0A509ANB9_PLABA; tr|A0A0Y9VY91|A0A0Y9VY91_PLABE	Heat shock protein 90, putative OS=Plasmodium berghei (strain Anka) OX=5823 GN=PBANKA_0805700 PE=3 SV=1; Heat shock protein 90, putative OS=Plasmodium berghei OX=5821 GN=HSP90 PE=3 SV=1			0	94.54	ELISNASDALDKIRYESITDTQK			-0.00950213	2609.31	653.335	2609.32	653.337	4	15	1.1.1.1395.12	22.4986	14825.2	4126.7	22.59	0.19	12124
5	57.01	57.05	56.53	44.72	43.47	tr|A0A509ANB9|A0A509ANB9_PLABA; tr|A0A0Y9VY91|A0A0Y9VY91_PLABE	Heat shock protein 90, putative OS=Plasmodium berghei (strain Anka) OX=5823 GN=PBANKA_0805700 PE=3 SV=1; Heat shock protein 90, putative OS=Plasmodium berghei OX=5821 GN=HSP90 PE=3 SV=1			0	99	FYEQFSK			-0.000780726	947.438	474.726	947.439	474.727	2	9	1.1.1.1012.5	12.2622	7600.36	7365.49	12.25	0.13	7451.1
5	57.01	57.05	56.53	44.72	43.47	tr|A0A509ANB9|A0A509ANB9_PLABA; tr|A0A0Y9VY91|A0A0Y9VY91_PLABE	Heat shock protein 90, putative OS=Plasmodium berghei (strain Anka) OX=5823 GN=PBANKA_0805700 PE=3 SV=1; Heat shock protein 90, putative OS=Plasmodium berghei OX=5821 GN=HSP90 PE=3 SV=1			0	53.11	FYEQFSK			-0.000780726	947.438	474.726	947.439	474.727	2	8	1.1.1.1009.3	12.1809	7600.36	4691.02	12.25	0.13	7234.96
5	57.01	57.05	56.53	44.72	43.47	tr|A0A509ANB9|A0A509ANB9_PLABA; tr|A0A0Y9VY91|A0A0Y9VY91_PLABE	Heat shock protein 90, putative OS=Plasmodium berghei (strain Anka) OX=5823 GN=PBANKA_0805700 PE=3 SV=1; Heat shock protein 90, putative OS=Plasmodium berghei OX=5821 GN=HSP90 PE=3 SV=1			0	99	GVVDSEDLPLNISR			-0.00305546	1512.78	757.395	1512.78	757.396	2	24	1.1.1.1353.16	21.381	46614.7	33715.4	21.44	0.13	29507.2
5	57.01	57.05	56.53	44.72	43.47	tr|A0A509ANB9|A0A509ANB9_PLABA; tr|A0A0Y9VY91|A0A0Y9VY91_PLABE	Heat shock protein 90, putative OS=Plasmodium berghei (strain Anka) OX=5823 GN=PBANKA_0805700 PE=3 SV=1; Heat shock protein 90, putative OS=Plasmodium berghei OX=5821 GN=HSP90 PE=3 SV=1			0	99	GVVDSEDLPLNISR			-0.00305546	1512.78	757.395	1512.78	757.396	2	22	1.1.1.1359.14	21.5394	46614.7	14655.5	21.44	0.13	15134.9
5	57.01	57.05	56.53	44.72	43.47	tr|A0A509ANB9|A0A509ANB9_PLABA; tr|A0A0Y9VY91|A0A0Y9VY91_PLABE	Heat shock protein 90, putative OS=Plasmodium berghei (strain Anka) OX=5823 GN=PBANKA_0805700 PE=3 SV=1; Heat shock protein 90, putative OS=Plasmodium berghei OX=5821 GN=HSP90 PE=3 SV=1			0	99	GVVDSEDLPLNISR			-0.00305546	1512.78	757.395	1512.78	757.396	2	20	1.1.1.1364.12	21.6705	46614.7	4187.28	21.44	0.13	6406.88
5	57.01	57.05	56.53	44.72	43.47	tr|A0A509ANB9|A0A509ANB9_PLABA; tr|A0A0Y9VY91|A0A0Y9VY91_PLABE	Heat shock protein 90, putative OS=Plasmodium berghei (strain Anka) OX=5823 GN=PBANKA_0805700 PE=3 SV=1; Heat shock protein 90, putative OS=Plasmodium berghei OX=5821 GN=HSP90 PE=3 SV=1			0	99	GYEVIYMVDPIDEYAVQQLK			0.000797372	2372.16	1187.09	2372.16	1187.09	2	18	1.1.1.1713.16	31.0304	5833.74	5345.67	31.01	0.11	6608.13
5	57.01	57.05	56.53	44.72	43.47	tr|A0A509ANB9|A0A509ANB9_PLABA; tr|A0A0Y9VY91|A0A0Y9VY91_PLABE	Heat shock protein 90, putative OS=Plasmodium berghei (strain Anka) OX=5823 GN=PBANKA_0805700 PE=3 SV=1; Heat shock protein 90, putative OS=Plasmodium berghei OX=5821 GN=HSP90 PE=3 SV=1			0	99	GYEVIYMVDPIDEYAVQQLK			0.000797372	2372.16	1187.09	2372.16	1187.09	2	17	1.1.1.1716.15	31.1095	5833.74	1459.54	31.01	0.11	4526.32
5	57.01	57.05	56.53	44.72	43.47	tr|A0A509ANB9|A0A509ANB9_PLABA; tr|A0A0Y9VY91|A0A0Y9VY91_PLABE	Heat shock protein 90, putative OS=Plasmodium berghei (strain Anka) OX=5823 GN=PBANKA_0805700 PE=3 SV=1; Heat shock protein 90, putative OS=Plasmodium berghei OX=5821 GN=HSP90 PE=3 SV=1			0	94.21	GYEVIYMVDPIDEYAVQQLK	Deamidated(Q)@17		-0.0215958	2373.12	792.048	2373.15	792.056	3	15	1.1.1.1716.9	31.1015	2096.8	731.61	30.98	0.13	9562.99
5	57.01	57.05	56.53	44.72	43.47	tr|A0A509ANB9|A0A509ANB9_PLABA; tr|A0A0Y9VY91|A0A0Y9VY91_PLABE	Heat shock protein 90, putative OS=Plasmodium berghei (strain Anka) OX=5823 GN=PBANKA_0805700 PE=3 SV=1; Heat shock protein 90, putative OS=Plasmodium berghei OX=5821 GN=HSP90 PE=3 SV=1			0	24.31	GYEVIYMVDPIDEYAVQQLK	Deamidated(Q)@18		-0.0215958	2373.12	792.048	2373.15	792.056	3	14	1.1.1.1716.9	31.1015	2096.8	731.61	30.98	0.13	9562.99
5	57.01	57.05	56.53	44.72	43.47	tr|A0A509ANB9|A0A509ANB9_PLABA; tr|A0A0Y9VY91|A0A0Y9VY91_PLABE	Heat shock protein 90, putative OS=Plasmodium berghei (strain Anka) OX=5823 GN=PBANKA_0805700 PE=3 SV=1; Heat shock protein 90, putative OS=Plasmodium berghei OX=5821 GN=HSP90 PE=3 SV=1			0	99	GYEVIYMVDPIDEYAVQQLKDFDGK			0.0125432	2934.41	979.145	2934.4	979.141	3	23	1.1.1.1769.14	32.5312	4613.63	2678.19	32.59	0.13	8175.55
5	57.01	57.05	56.53	44.72	43.47	tr|A0A509ANB9|A0A509ANB9_PLABA; tr|A0A0Y9VY91|A0A0Y9VY91_PLABE	Heat shock protein 90, putative OS=Plasmodium berghei (strain Anka) OX=5823 GN=PBANKA_0805700 PE=3 SV=1; Heat shock protein 90, putative OS=Plasmodium berghei OX=5821 GN=HSP90 PE=3 SV=1			0	92.5	GYEVIYMVDPIDEYAVQQLKDFDGKK	Deamidated(Q)@17		0.0444657	3063.52	766.888	3063.48	766.877	4	16	1.1.1.1702.7	30.7218	2819.68	2578.29	30.71	0.08	8786.85
5	57.01	57.05	56.53	44.72	43.47	tr|A0A509ANB9|A0A509ANB9_PLABA; tr|A0A0Y9VY91|A0A0Y9VY91_PLABE	Heat shock protein 90, putative OS=Plasmodium berghei (strain Anka) OX=5823 GN=PBANKA_0805700 PE=3 SV=1; Heat shock protein 90, putative OS=Plasmodium berghei OX=5821 GN=HSP90 PE=3 SV=1			0	99	HSEFISFPIK			0.00118	1203.63	602.822	1203.63	602.822	2	16	1.1.1.1328.9	20.7016	10424	6330.65	20.8	0.21	7655.4
5	57.01	57.05	56.53	44.72	43.47	tr|A0A509ANB9|A0A509ANB9_PLABA; tr|A0A0Y9VY91|A0A0Y9VY91_PLABE	Heat shock protein 90, putative OS=Plasmodium berghei (strain Anka) OX=5823 GN=PBANKA_0805700 PE=3 SV=1; Heat shock protein 90, putative OS=Plasmodium berghei OX=5821 GN=HSP90 PE=3 SV=1			0	99	HSEFISFPIK			0.00118	1203.63	602.822	1203.63	602.822	2	16	1.1.1.1331.8	20.7799	10424	9955.46	20.8	0.21	8838.86
5	57.01	57.05	56.53	44.72	43.47	tr|A0A509ANB9|A0A509ANB9_PLABA; tr|A0A0Y9VY91|A0A0Y9VY91_PLABE	Heat shock protein 90, putative OS=Plasmodium berghei (strain Anka) OX=5823 GN=PBANKA_0805700 PE=3 SV=1; Heat shock protein 90, putative OS=Plasmodium berghei OX=5821 GN=HSP90 PE=3 SV=1			0	99	HSEFISFPIK			0.00118	1203.63	602.822	1203.63	602.822	2	16	1.1.1.1334.7	20.8586	10424	8266.97	20.8	0.21	6845.4
5	57.01	57.05	56.53	44.72	43.47	tr|A0A509ANB9|A0A509ANB9_PLABA; tr|A0A0Y9VY91|A0A0Y9VY91_PLABE	Heat shock protein 90, putative OS=Plasmodium berghei (strain Anka) OX=5823 GN=PBANKA_0805700 PE=3 SV=1; Heat shock protein 90, putative OS=Plasmodium berghei OX=5821 GN=HSP90 PE=3 SV=1			0	99	IILHLKEDQLEYLEEKR			0.0013199	2168.19	543.054	2168.18	543.053	4	24	1.1.1.1287.9	19.6026	12070.1	9859.05	19.56	0.13	14766.8
5	57.01	57.05	56.53	44.72	43.47	tr|A0A509ANB9|A0A509ANB9_PLABA; tr|A0A0Y9VY91|A0A0Y9VY91_PLABE	Heat shock protein 90, putative OS=Plasmodium berghei (strain Anka) OX=5823 GN=PBANKA_0805700 PE=3 SV=1; Heat shock protein 90, putative OS=Plasmodium berghei OX=5821 GN=HSP90 PE=3 SV=1			0	99	IIPDKTNNTLTIEDSGIGMTK			0.00815262	2260.17	754.397	2260.16	754.395	3	20	1.1.1.1264.13	18.9881	12383.6	12369	19	0.19	18080.5
5	57.01	57.05	56.53	44.72	43.47	tr|A0A509ANB9|A0A509ANB9_PLABA; tr|A0A0Y9VY91|A0A0Y9VY91_PLABE	Heat shock protein 90, putative OS=Plasmodium berghei (strain Anka) OX=5823 GN=PBANKA_0805700 PE=3 SV=1; Heat shock protein 90, putative OS=Plasmodium berghei OX=5821 GN=HSP90 PE=3 SV=1			0	99	IIPDKTNNTLTIEDSGIGMTK			0.00815262	2260.17	754.397	2260.16	754.395	3	20	1.1.1.1267.14	19.07	12383.6	7951.89	19	0.19	14311.6
5	57.01	57.05	56.53	44.72	43.47	tr|A0A509ANB9|A0A509ANB9_PLABA; tr|A0A0Y9VY91|A0A0Y9VY91_PLABE	Heat shock protein 90, putative OS=Plasmodium berghei (strain Anka) OX=5823 GN=PBANKA_0805700 PE=3 SV=1; Heat shock protein 90, putative OS=Plasmodium berghei OX=5821 GN=HSP90 PE=3 SV=1			0	79.93	IIPDKTNNTLTIEDSGIGMTK			0.00815262	2260.17	754.397	2260.16	754.395	3	13	1.1.1.1260.15	18.8829	12383.6	5145.78	19	0.19	9768.35
5	57.01	57.05	56.53	44.72	43.47	tr|A0A509ANB9|A0A509ANB9_PLABA; tr|A0A0Y9VY91|A0A0Y9VY91_PLABE	Heat shock protein 90, putative OS=Plasmodium berghei (strain Anka) OX=5823 GN=PBANKA_0805700 PE=3 SV=1; Heat shock protein 90, putative OS=Plasmodium berghei OX=5821 GN=HSP90 PE=3 SV=1			0	99	IIPDKTNNTLTIEDSGIGMTKNDLINNLGTIAR			0.00528266	3554.87	889.724	3554.86	889.723	4	33	1.1.1.1514.14	25.6948	22671.3	19638.7	25.67	0.13	26013.5
5	57.01	57.05	56.53	44.72	43.47	tr|A0A509ANB9|A0A509ANB9_PLABA; tr|A0A0Y9VY91|A0A0Y9VY91_PLABE	Heat shock protein 90, putative OS=Plasmodium berghei (strain Anka) OX=5823 GN=PBANKA_0805700 PE=3 SV=1; Heat shock protein 90, putative OS=Plasmodium berghei OX=5821 GN=HSP90 PE=3 SV=1			0	99	IRYESITDTQK			-0.0065481	1352.69	677.351	1352.69	677.354	2	8	1.1.1.903.16	9.36178	531.94	354.31	9.39	0.08	1285.46
5	57.01	57.05	56.53	44.72	43.47	tr|A0A509ANB9|A0A509ANB9_PLABA; tr|A0A0Y9VY91|A0A0Y9VY91_PLABE	Heat shock protein 90, putative OS=Plasmodium berghei (strain Anka) OX=5823 GN=PBANKA_0805700 PE=3 SV=1; Heat shock protein 90, putative OS=Plasmodium berghei OX=5821 GN=HSP90 PE=3 SV=1			0	98.78	IRYESITDTQK			-0.00298635	1352.69	451.904	1352.69	451.905	3	8	1.1.1.910.3	9.53408	1436.01	899.76	9.42	0.16	2347.37
5	57.01	57.05	56.53	44.72	43.47	tr|A0A509ANB9|A0A509ANB9_PLABA; tr|A0A0Y9VY91|A0A0Y9VY91_PLABE	Heat shock protein 90, putative OS=Plasmodium berghei (strain Anka) OX=5823 GN=PBANKA_0805700 PE=3 SV=1; Heat shock protein 90, putative OS=Plasmodium berghei OX=5821 GN=HSP90 PE=3 SV=1			0	99	KPEEVTNEEYASFYK			0.00669122	1832.85	611.958	1832.85	611.956	3	20	1.1.1.1134.13	15.5163	22595	17087.4	15.55	0.16	22193
5	57.01	57.05	56.53	44.72	43.47	tr|A0A509ANB9|A0A509ANB9_PLABA; tr|A0A0Y9VY91|A0A0Y9VY91_PLABE	Heat shock protein 90, putative OS=Plasmodium berghei (strain Anka) OX=5823 GN=PBANKA_0805700 PE=3 SV=1; Heat shock protein 90, putative OS=Plasmodium berghei OX=5821 GN=HSP90 PE=3 SV=1			0	99	KPEEVTNEEYASFYK			0.00669122	1832.85	611.958	1832.85	611.956	3	15	1.1.1.1142.15	15.7322	22595	4909.26	15.55	0.16	9674.07
5	57.01	57.05	56.53	44.72	43.47	tr|A0A509ANB9|A0A509ANB9_PLABA; tr|A0A0Y9VY91|A0A0Y9VY91_PLABE	Heat shock protein 90, putative OS=Plasmodium berghei (strain Anka) OX=5823 GN=PBANKA_0805700 PE=3 SV=1; Heat shock protein 90, putative OS=Plasmodium berghei OX=5821 GN=HSP90 PE=3 SV=1			0	99	LQAEPEFFIR			-0.00922508	1248.64	625.328	1248.65	625.332	2	15	1.1.1.1422.8	23.217	50425.7	33270.1	23.15	0.16	19698.5
5	57.01	57.05	56.53	44.72	43.47	tr|A0A509ANB9|A0A509ANB9_PLABA; tr|A0A0Y9VY91|A0A0Y9VY91_PLABE	Heat shock protein 90, putative OS=Plasmodium berghei (strain Anka) OX=5823 GN=PBANKA_0805700 PE=3 SV=1; Heat shock protein 90, putative OS=Plasmodium berghei OX=5821 GN=HSP90 PE=3 SV=1			0	99	LQAEPEFFIR			-0.00922508	1248.64	625.328	1248.65	625.332	2	14	1.1.1.1428.7	23.377	50425.7	4984.05	23.15	0.16	8402.01
5	57.01	57.05	56.53	44.72	43.47	tr|A0A509ANB9|A0A509ANB9_PLABA; tr|A0A0Y9VY91|A0A0Y9VY91_PLABE	Heat shock protein 90, putative OS=Plasmodium berghei (strain Anka) OX=5823 GN=PBANKA_0805700 PE=3 SV=1; Heat shock protein 90, putative OS=Plasmodium berghei OX=5821 GN=HSP90 PE=3 SV=1			0	99	LQAEPEFFIR			-0.00922508	1248.64	625.328	1248.65	625.332	2	13	1.1.1.1425.9	23.2991	50425.7	11945.6	23.15	0.16	12062.3
5	57.01	57.05	56.53	44.72	43.47	tr|A0A509ANB9|A0A509ANB9_PLABA; tr|A0A0Y9VY91|A0A0Y9VY91_PLABE	Heat shock protein 90, putative OS=Plasmodium berghei (strain Anka) OX=5823 GN=PBANKA_0805700 PE=3 SV=1; Heat shock protein 90, putative OS=Plasmodium berghei OX=5821 GN=HSP90 PE=3 SV=1			0	99	LQAEPEFFIR			-0.00922508	1248.64	625.328	1248.65	625.332	2	14	1.1.1.1416.10	23.0585	50425.7	26042.8	23.15	0.16	18180.6
5	57.01	57.05	56.53	44.72	43.47	tr|A0A509ANB9|A0A509ANB9_PLABA; tr|A0A0Y9VY91|A0A0Y9VY91_PLABE	Heat shock protein 90, putative OS=Plasmodium berghei (strain Anka) OX=5823 GN=PBANKA_0805700 PE=3 SV=1; Heat shock protein 90, putative OS=Plasmodium berghei OX=5821 GN=HSP90 PE=3 SV=1			0	64.78	LQAEPEFFIR			-0.0139859	1248.64	625.325	1248.65	625.332	2	10	1.1.1.1434.7	23.5387	2467.77	1769.55	23.56	0.08	7140.53
5	57.01	57.05	56.53	44.72	43.47	tr|A0A509ANB9|A0A509ANB9_PLABA; tr|A0A0Y9VY91|A0A0Y9VY91_PLABE	Heat shock protein 90, putative OS=Plasmodium berghei (strain Anka) OX=5823 GN=PBANKA_0805700 PE=3 SV=1; Heat shock protein 90, putative OS=Plasmodium berghei OX=5821 GN=HSP90 PE=3 SV=1			0	99	NDLINNLGTIAR			0.00386704	1312.71	657.364	1312.71	657.362	2	15	1.1.1.1370.8	21.8257	12505.8	6722.26	21.76	0.13	9212.41
5	57.01	57.05	56.53	44.72	43.47	tr|A0A509ANB9|A0A509ANB9_PLABA; tr|A0A0Y9VY91|A0A0Y9VY91_PLABE	Heat shock protein 90, putative OS=Plasmodium berghei (strain Anka) OX=5823 GN=PBANKA_0805700 PE=3 SV=1; Heat shock protein 90, putative OS=Plasmodium berghei OX=5821 GN=HSP90 PE=3 SV=1			0	99	NDLINNLGTIAR			0.00386704	1312.71	657.364	1312.71	657.362	2	15	1.1.1.1364.7	21.6638	12505.8	5760.99	21.76	0.13	14993
5	57.01	57.05	56.53	44.72	43.47	tr|A0A509ANB9|A0A509ANB9_PLABA; tr|A0A0Y9VY91|A0A0Y9VY91_PLABE	Heat shock protein 90, putative OS=Plasmodium berghei (strain Anka) OX=5823 GN=PBANKA_0805700 PE=3 SV=1; Heat shock protein 90, putative OS=Plasmodium berghei OX=5821 GN=HSP90 PE=3 SV=1			0	99	NDLINNLGTIAR			0.00386704	1312.71	657.364	1312.71	657.362	2	13	1.1.1.1374.12	21.9377	12505.8	2138.75	21.76	0.13	6654.71
5	57.01	57.05	56.53	44.72	43.47	tr|A0A509ANB9|A0A509ANB9_PLABA; tr|A0A0Y9VY91|A0A0Y9VY91_PLABE	Heat shock protein 90, putative OS=Plasmodium berghei (strain Anka) OX=5823 GN=PBANKA_0805700 PE=3 SV=1; Heat shock protein 90, putative OS=Plasmodium berghei OX=5821 GN=HSP90 PE=3 SV=1			0	99	QLMSLIINTFYSNK			0.00278949	1670.87	836.444	1670.87	836.442	2	16	1.1.1.1744.9	31.857	11713.8	5016.77	31.95	0.16	7383.4
5	57.01	57.05	56.53	44.72	43.47	tr|A0A509ANB9|A0A509ANB9_PLABA; tr|A0A0Y9VY91|A0A0Y9VY91_PLABE	Heat shock protein 90, putative OS=Plasmodium berghei (strain Anka) OX=5823 GN=PBANKA_0805700 PE=3 SV=1; Heat shock protein 90, putative OS=Plasmodium berghei OX=5821 GN=HSP90 PE=3 SV=1			0	99	QLMSLIINTFYSNK			0.00278949	1670.87	836.444	1670.87	836.442	2	17	1.1.1.1750.12	32.0232	11713.8	8143.56	31.95	0.16	8908.08
5	57.01	57.05	56.53	44.72	43.47	tr|A0A509ANB9|A0A509ANB9_PLABA; tr|A0A0Y9VY91|A0A0Y9VY91_PLABE	Heat shock protein 90, putative OS=Plasmodium berghei (strain Anka) OX=5823 GN=PBANKA_0805700 PE=3 SV=1; Heat shock protein 90, putative OS=Plasmodium berghei OX=5821 GN=HSP90 PE=3 SV=1			0	99	QLMSLIINTFYSNK			0.00278949	1670.87	836.444	1670.87	836.442	2	15	1.1.1.1753.10	32.1002	11713.8	2655.61	31.95	0.16	5254.46
5	57.01	57.05	56.53	44.72	43.47	tr|A0A509ANB9|A0A509ANB9_PLABA; tr|A0A0Y9VY91|A0A0Y9VY91_PLABE	Heat shock protein 90, putative OS=Plasmodium berghei (strain Anka) OX=5823 GN=PBANKA_0805700 PE=3 SV=1; Heat shock protein 90, putative OS=Plasmodium berghei OX=5821 GN=HSP90 PE=3 SV=1			0	99	QLMSLIINTFYSNK	Gln->pyro-Glu@N-term		-0.00419549	1653.84	827.927	1653.84	827.929	2	14	1.1.1.2064.8	40.4721	3076.03	1612.53	40.54	0.19	2649.38
5	57.01	57.05	56.53	44.72	43.47	tr|A0A509ANB9|A0A509ANB9_PLABA; tr|A0A0Y9VY91|A0A0Y9VY91_PLABE	Heat shock protein 90, putative OS=Plasmodium berghei (strain Anka) OX=5823 GN=PBANKA_0805700 PE=3 SV=1; Heat shock protein 90, putative OS=Plasmodium berghei OX=5821 GN=HSP90 PE=3 SV=1			0	99	QLMSLIINTFYSNK	Gln->pyro-Glu@N-term		-0.00419549	1653.84	827.927	1653.84	827.929	2	12	1.1.1.2067.10	40.5561	3076.03	2980.8	40.54	0.19	3558.61
5	57.01	57.05	56.53	44.72	43.47	tr|A0A509ANB9|A0A509ANB9_PLABA; tr|A0A0Y9VY91|A0A0Y9VY91_PLABE	Heat shock protein 90, putative OS=Plasmodium berghei (strain Anka) OX=5823 GN=PBANKA_0805700 PE=3 SV=1; Heat shock protein 90, putative OS=Plasmodium berghei OX=5821 GN=HSP90 PE=3 SV=1			0	99	QLMSLIINTFYSNK	Gln->pyro-Glu@N-term		-0.00419549	1653.84	827.927	1653.84	827.929	2	14	1.1.1.2070.12	40.6397	3076.03	2028.87	40.54	0.19	2611.53
5	57.01	57.05	56.53	44.72	43.47	tr|A0A509ANB9|A0A509ANB9_PLABA; tr|A0A0Y9VY91|A0A0Y9VY91_PLABE	Heat shock protein 90, putative OS=Plasmodium berghei (strain Anka) OX=5823 GN=PBANKA_0805700 PE=3 SV=1; Heat shock protein 90, putative OS=Plasmodium berghei OX=5821 GN=HSP90 PE=3 SV=1			0	95.5	QLMSLIINTFYSNK	Deamidated(Q)@1		0.0127471	1671.87	836.941	1671.85	836.934	2	8	1.1.1.2067.11	40.5574	634.54	341.86	40.52	0.05	2698.52
5	57.01	57.05	56.53	44.72	43.47	tr|A0A509ANB9|A0A509ANB9_PLABA; tr|A0A0Y9VY91|A0A0Y9VY91_PLABE	Heat shock protein 90, putative OS=Plasmodium berghei (strain Anka) OX=5823 GN=PBANKA_0805700 PE=3 SV=1; Heat shock protein 90, putative OS=Plasmodium berghei OX=5821 GN=HSP90 PE=3 SV=1			0	99	QLMSLIINTFYSNKEIFLR			0.000877174	2329.25	777.424	2329.25	777.424	3	19	1.1.1.1835.9	34.2897	9148.03	3327.48	34.36	0.16	8342.16
5	57.01	57.05	56.53	44.72	43.47	tr|A0A509ANB9|A0A509ANB9_PLABA; tr|A0A0Y9VY91|A0A0Y9VY91_PLABE	Heat shock protein 90, putative OS=Plasmodium berghei (strain Anka) OX=5823 GN=PBANKA_0805700 PE=3 SV=1; Heat shock protein 90, putative OS=Plasmodium berghei OX=5821 GN=HSP90 PE=3 SV=1			0	99	QLMSLIINTFYSNKEIFLR			0.000877174	2329.25	777.424	2329.25	777.424	3	20	1.1.1.1841.8	34.4485	9148.03	5440.76	34.36	0.16	11457.8
5	57.01	57.05	56.53	44.72	43.47	tr|A0A509ANB9|A0A509ANB9_PLABA; tr|A0A0Y9VY91|A0A0Y9VY91_PLABE	Heat shock protein 90, putative OS=Plasmodium berghei (strain Anka) OX=5823 GN=PBANKA_0805700 PE=3 SV=1; Heat shock protein 90, putative OS=Plasmodium berghei OX=5821 GN=HSP90 PE=3 SV=1			0	99	QLMSLIINTFYSNKEIFLR			0.000877174	2329.25	777.424	2329.25	777.424	3	18	1.1.1.1844.9	34.53	9148.03	1767.55	34.36	0.16	8102.81
5	57.01	57.05	56.53	44.72	43.47	tr|A0A509ANB9|A0A509ANB9_PLABA; tr|A0A0Y9VY91|A0A0Y9VY91_PLABE	Heat shock protein 90, putative OS=Plasmodium berghei (strain Anka) OX=5823 GN=PBANKA_0805700 PE=3 SV=1; Heat shock protein 90, putative OS=Plasmodium berghei OX=5821 GN=HSP90 PE=3 SV=1			0	99	QLMSLIINTFYSNKEIFLR			-0.00516537	2329.25	777.422	2329.25	777.424	3	16	1.1.1.1848.9	34.6375	1298.62	1241.42	34.63	0.08	7044.9
5	57.01	57.05	56.53	44.72	43.47	tr|A0A509ANB9|A0A509ANB9_PLABA; tr|A0A0Y9VY91|A0A0Y9VY91_PLABE	Heat shock protein 90, putative OS=Plasmodium berghei (strain Anka) OX=5823 GN=PBANKA_0805700 PE=3 SV=1; Heat shock protein 90, putative OS=Plasmodium berghei OX=5821 GN=HSP90 PE=3 SV=1			0	99	RGYEVIYMVDPIDEYAVQQLKDFDGK	Deamidated(Q)@18		0.0438475	3091.53	1031.52	3091.48	1031.5	3	13	1.1.1.1684.16	30.2474	137.741	137.741			6503.86
5	57.01	57.05	56.53	44.72	43.47	tr|A0A509ANB9|A0A509ANB9_PLABA; tr|A0A0Y9VY91|A0A0Y9VY91_PLABE	Heat shock protein 90, putative OS=Plasmodium berghei (strain Anka) OX=5823 GN=PBANKA_0805700 PE=3 SV=1; Heat shock protein 90, putative OS=Plasmodium berghei OX=5821 GN=HSP90 PE=3 SV=1			0	80.67	RGYEVIYMVDPIDEYAVQQLKDFDGK			1.02786	3091.53	1031.52	3090.5	1031.17	3	16	1.1.1.1684.16	30.2474	137.741	137.741			6503.86
5	57.01	57.05	56.53	44.72	43.47	tr|A0A509ANB9|A0A509ANB9_PLABA; tr|A0A0Y9VY91|A0A0Y9VY91_PLABE	Heat shock protein 90, putative OS=Plasmodium berghei (strain Anka) OX=5823 GN=PBANKA_0805700 PE=3 SV=1; Heat shock protein 90, putative OS=Plasmodium berghei OX=5821 GN=HSP90 PE=3 SV=1			0	99	RVFIMDDCEEIIPEWLNFVK	Carbamyl(C)@8; Methyl(E)@9	Methyl(E)@369	0.00689357	2552.25	851.758	2552.24	851.755	3	16	1.1.1.1804.11	33.4699	4829.46	1849.87	33.42	0.11	5668.5
5	57.01	57.05	56.53	44.72	43.47	tr|A0A509ANB9|A0A509ANB9_PLABA; tr|A0A0Y9VY91|A0A0Y9VY91_PLABE	Heat shock protein 90, putative OS=Plasmodium berghei (strain Anka) OX=5823 GN=PBANKA_0805700 PE=3 SV=1; Heat shock protein 90, putative OS=Plasmodium berghei OX=5821 GN=HSP90 PE=3 SV=1			0	99	RVFIMDDCEEIIPEWLNFVK	Methyl(D)@7; Carbamyl(C)@8	Methyl(D)@367	0.00689357	2552.25	851.758	2552.24	851.755	3	17	1.1.1.1804.11	33.4699	4829.46	1849.87	33.42	0.11	5668.5
5	57.01	57.05	56.53	44.72	43.47	tr|A0A509ANB9|A0A509ANB9_PLABA; tr|A0A0Y9VY91|A0A0Y9VY91_PLABE	Heat shock protein 90, putative OS=Plasmodium berghei (strain Anka) OX=5823 GN=PBANKA_0805700 PE=3 SV=1; Heat shock protein 90, putative OS=Plasmodium berghei OX=5821 GN=HSP90 PE=3 SV=1			0	15.18	RVFIMDDCEEIIPEWLNFVK	Methyl(D)@6; Carbamyl(C)@8	Methyl(D)@366	0.00689357	2552.25	851.758	2552.24	851.755	3	16	1.1.1.1804.11	33.4699	4829.46	1849.87	33.42	0.11	5668.5
5	57.01	57.05	56.53	44.72	43.47	tr|A0A509ANB9|A0A509ANB9_PLABA; tr|A0A0Y9VY91|A0A0Y9VY91_PLABE	Heat shock protein 90, putative OS=Plasmodium berghei (strain Anka) OX=5823 GN=PBANKA_0805700 PE=3 SV=1; Heat shock protein 90, putative OS=Plasmodium berghei OX=5821 GN=HSP90 PE=3 SV=1			0	96.49	SFETLKAEYEGLCK	Methyl(C)@13; Carbamyl(K)@14	Methyl(C)@566	0.000674559	1673.8	558.94	1673.8	558.94	3	16	1.1.1.1303.7	20.028	4624.98	3609.32	20.05	0.29	8528.69
5	57.01	57.05	56.53	44.72	43.47	tr|A0A509ANB9|A0A509ANB9_PLABA; tr|A0A0Y9VY91|A0A0Y9VY91_PLABE	Heat shock protein 90, putative OS=Plasmodium berghei (strain Anka) OX=5823 GN=PBANKA_0805700 PE=3 SV=1; Heat shock protein 90, putative OS=Plasmodium berghei OX=5821 GN=HSP90 PE=3 SV=1			0	43.14	SFETLKAEYEGLCK	Methyl(L)@12; Carbamyl(K)@14	Methyl(L)@565	0.000674559	1673.8	558.94	1673.8	558.94	3	16	1.1.1.1303.7	20.028	4624.98	3609.32	20.05	0.29	8528.69
5	57.01	57.05	56.53	44.72	43.47	tr|A0A509ANB9|A0A509ANB9_PLABA; tr|A0A0Y9VY91|A0A0Y9VY91_PLABE	Heat shock protein 90, putative OS=Plasmodium berghei (strain Anka) OX=5823 GN=PBANKA_0805700 PE=3 SV=1; Heat shock protein 90, putative OS=Plasmodium berghei OX=5821 GN=HSP90 PE=3 SV=1			0	99	SGDEMIGLKDYVDR			0.00225765	1596.75	533.256	1596.75	533.256	3	20	1.1.1.1264.6	18.9788	17595.2	11870.1	19.02	0.11	14460.2
5	57.01	57.05	56.53	44.72	43.47	tr|A0A509ANB9|A0A509ANB9_PLABA; tr|A0A0Y9VY91|A0A0Y9VY91_PLABE	Heat shock protein 90, putative OS=Plasmodium berghei (strain Anka) OX=5823 GN=PBANKA_0805700 PE=3 SV=1; Heat shock protein 90, putative OS=Plasmodium berghei OX=5821 GN=HSP90 PE=3 SV=1			0	99	SLTNDWEDHLAVK			0.00528094	1526.74	509.921	1526.74	509.919	3	13	1.1.1.1279.6	19.383	13129.2	11723.6	19.32	0.19	9367.9
5	57.01	57.05	56.53	44.72	43.47	tr|A0A509ANB9|A0A509ANB9_PLABA; tr|A0A0Y9VY91|A0A0Y9VY91_PLABE	Heat shock protein 90, putative OS=Plasmodium berghei (strain Anka) OX=5823 GN=PBANKA_0805700 PE=3 SV=1; Heat shock protein 90, putative OS=Plasmodium berghei OX=5821 GN=HSP90 PE=3 SV=1			0	98.35	SLTNDWEDHLAVK			0.00528094	1526.74	509.921	1526.74	509.919	3	13	1.1.1.1276.5	19.3011	13129.2	10337.2	19.32	0.19	9537.62
5	57.01	57.05	56.53	44.72	43.47	tr|A0A509ANB9|A0A509ANB9_PLABA; tr|A0A0Y9VY91|A0A0Y9VY91_PLABE	Heat shock protein 90, putative OS=Plasmodium berghei (strain Anka) OX=5823 GN=PBANKA_0805700 PE=3 SV=1; Heat shock protein 90, putative OS=Plasmodium berghei OX=5821 GN=HSP90 PE=3 SV=1			0	99	VFIMDDCEEIIPEWLNFVK	Carbamyl(M)@4; Methyl(C)@7	Methyl(C)@368	0.00373341	2396.15	1199.08	2396.14	1199.08	2	18	1.1.1.1924.16	36.6966	4733.31	4562.38	36.7	0.08	5994.84
5	57.01	57.05	56.53	44.72	43.47	tr|A0A509ANB9|A0A509ANB9_PLABA; tr|A0A0Y9VY91|A0A0Y9VY91_PLABE	Heat shock protein 90, putative OS=Plasmodium berghei (strain Anka) OX=5823 GN=PBANKA_0805700 PE=3 SV=1; Heat shock protein 90, putative OS=Plasmodium berghei OX=5821 GN=HSP90 PE=3 SV=1			0	99	VFIMDDCEEIIPEWLNFVK	Carbamyl(M)@4; Methyl(D)@6	Methyl(D)@367	0.00373341	2396.15	1199.08	2396.14	1199.08	2	18	1.1.1.1924.16	36.6966	4733.31	4562.38	36.7	0.08	5994.84
5	57.01	57.05	56.53	44.72	43.47	tr|A0A509ANB9|A0A509ANB9_PLABA; tr|A0A0Y9VY91|A0A0Y9VY91_PLABE	Heat shock protein 90, putative OS=Plasmodium berghei (strain Anka) OX=5823 GN=PBANKA_0805700 PE=3 SV=1; Heat shock protein 90, putative OS=Plasmodium berghei OX=5821 GN=HSP90 PE=3 SV=1			0	99	VFIMDDCEEIIPEWLNFVK	Carbamyl(M)@4; Methyl(D)@5	Methyl(D)@366	0.00373341	2396.15	1199.08	2396.14	1199.08	2	18	1.1.1.1924.16	36.6966	4733.31	4562.38	36.7	0.08	5994.84
[truncated: 4,453 more rows]
