# Supplementary material for: Malaria parasite heme biosynthesis promotes and griseofulvin protects against cerebral malaria in mice
Source: Nat Commun. 2022 Jul 12;13:4028. doi: 10.1038/s41467-022-31431-z (PMC9276668; doi:10.1038/s41467-022-31431-z)
Supplement: Supplementary file 5 — Supplementary Data 3 [file 41467_2022_31431_MOESM5_ESM.xlsx]

## Sheet: Reaction 1
N	Unused	Total	% Cov (95)	Accession #	Name	Species	Peptides(95%)	PbWT1 115:114	PbFCKO1 116:114	PbFCKO2 117:114
1	25.93	25.93	74.7	tr|Q9CY06|Q9CY06_MOUSE	alpha-chain Hb; GLOBIN domain-containing protein OS=Mus musculus OX=10090 PE=2 SV=1	MOUSE	25	0.9831	4.0752	4.8315
2	22.06	22.05	65.3	tr|A8DUK7|A8DUK7_MOUSE	beta-chain Hb; Beta-globin OS=Mus musculus OX=10090 GN=Hbbt1 PE=3 SV=1	MOUSE	54	1.0426	3.4452	4.2117
3	8.82	8.82	3.1	tr|Q3UHS6|Q3UHS6_MOUSE	Uncharacterized protein OS=Mus musculus OX=10090 GN=Tln1 PE=2 SV=1	MOUSE	5	2.9892	4.3813	7.5291
4	7.76	7.87	23.3	tr|Q3U804|Q3U804_MOUSE	Uncharacterized protein OS=Mus musculus OX=10090 GN=Actb PE=2 SV=1	MOUSE	7	1.5156	3.5612	4.9322
5	4.09	4.09	2.5	tr|Q53ZN9|Q53ZN9_MOUSE	Anion exchange protein OS=Mus musculus OX=10090 GN=Slc4a1 PE=2 SV=1	MOUSE	2	3.1515	3.573	2.5534
6	3.85	3.89	7.3	tr|Q9JJ20|Q9JJ20_MOUSE	14-3-3 protein sigma OS=Mus musculus OX=10090 GN=Sfn PE=2 SV=1	MOUSE	2	1.0902	3.4153	4.1966
7	3.66	3.68	2	tr|Q80YQ1|Q80YQ1_MOUSE	Thrombospondin-1 OS=Mus musculus OX=10090 GN=Thbs1 PE=1 SV=1	MOUSE	2	1.8268	5.5593	9.1237
8	2.7	2.72	1.2	tr|Q3UGY4|Q3UGY4_MOUSE	Spectrin beta chain OS=Mus musculus OX=10090 GN=Sptb PE=2 SV=1	MOUSE	2	1.3551	6.481	5.6175
9	2.27	2.28	29.2	sp|Q64522|H2A2B_MOUSE	Histone H2A type 2-B OS=Mus musculus OX=10090 GN=H2ac21 PE=1 SV=3	MOUSE	3	3.8555	2.3144	2.7272
10	2.07	2.08	11.7	tr|B2RTM0|B2RTM0_MOUSE	Histone H4 OS=Mus musculus OX=10090 GN=Hist2h4 PE=1 SV=1	MOUSE	1	1.3576	0.8773	1.1488
11	2	2	5.3	tr|Q922A0|Q922A0_MOUSE	2-phospho-D-glycerate hydro-lyase (Fragment) OS=Mus musculus OX=10090 GN=Eno2 PE=2 SV=1	MOUSE	1	1.6383	4.8581	4.9544
12	2	2	2	sp|Q64727|VINC_MOUSE	Vinculin OS=Mus musculus OX=10090 GN=Vcl PE=1 SV=4	MOUSE	1	0.432	1.7634	3.6117
13	2	2	4	tr|Q99KA2|Q99KA2_MOUSE	Tubulin alpha chain (Fragment) OS=Mus musculus OX=10090 GN=Tuba1b PE=2 SV=1	MOUSE	1	1.0195	2.2353	10.7232
14	2	2	2.8	tr|Q811J9|Q811J9_MOUSE	Myh9 protein (Fragment) OS=Mus musculus OX=10090 GN=Myh9 PE=2 SV=1	MOUSE	1	0.3534	1.1148	0.8528
15	2	2	2.4	tr|Q58E64|Q58E64_MOUSE	Elongation factor 1-alpha OS=Mus musculus OX=10090 GN=Eef1a1 PE=1 SV=1	MOUSE	1	3.2308	2.9528	2.7495
16	2	2	28.7	tr|A0A5F8MPY2|A0A5F8MPY2_MOUSE	Uncharacterized protein OS=Mus musculus OX=10090 GN=Rplp2-ps1 PE=3 SV=1	MOUSE	1	2.173	7.7793	0.6708
17	2	2	12.4	tr|A0A0G2JGY4|A0A0G2JGY4_MOUSE	Malate dehydrogenase (Fragment) OS=Mus musculus OX=10090 GN=Mdh2 PE=1 SV=1	MOUSE	1	0.7003	4.2174	2.5198
18	2	2	2.8	sp|P56480|ATPB_MOUSE	ATP synthase subunit beta, mitochondrial OS=Mus musculus OX=10090 GN=Atp5f1b PE=1 SV=2	MOUSE	1	0.199	3.1772	0.5775
19	2	2	4.7	sp|A2AQ07|TBB1_MOUSE	Tubulin beta-1 chain OS=Mus musculus OX=10090 GN=Tubb1 PE=1 SV=1	MOUSE	1	1.4719	3.8246	3.8609
20	1.3	1.43	2.6	tr|Q6NXZ8|Q6NXZ8_MOUSE	Erythrocyte protein band 4.2 OS=Mus musculus OX=10090 GN=Epb42 PE=2 SV=1	MOUSE	2	4.8048	6.9888	3.0322
21	0.77	0.86	4	tr|Q3UVJ2|Q3UVJ2_MOUSE	Adenylyl cyclase-associated protein OS=Mus musculus OX=10090 GN=Cap1 PE=2 SV=1	MOUSE	2	0.8415	2.3815	4.6939
22	0.74	0.86	2.3	tr|Q08284|Q08284_MOUSE	Fibrinogen A-alpha-chain (Fragment) OS=Mus musculus OX=10090 PE=4 SV=1	MOUSE	1	1.2488	1.5581	4.3007
23	0.61	0.77	5.6	tr|Q5M9N9|Q5M9N9_MOUSE	Prdx2 protein OS=Mus musculus OX=10090 GN=Prdx2 PE=2 SV=1	MOUSE	1	3.2763	3.8094	3.0713
24	0.53	0.64	2.6	sp|P09411|PGK1_MOUSE	Phosphoglycerate kinase 1 OS=Mus musculus OX=10090 GN=Pgk1 PE=1 SV=4	MOUSE	1	1.9252	3.6693	3.7563

## Sheet: Reaction 2
N	Unused	Total	% Cov (95)	Accession #	Name	Species	Peptides(95%)	PbWT2 115:114	PbWT3 116:114	PbFCKO3 117:114
1	61.4	61.4	21.8	sp|P26039|TLN1_MOUSE	Talin-1 OS=Mus musculus OX=10090 GN=Tln1 PE=1 SV=2	MOUSE	45	2.5059	2.7203	7.6445
2	44.4	44.4	93.2	tr|A8DUK4|A8DUK4_MOUSE	beta-chain Hb; Beta-globin OS=Mus musculus OX=10090 GN=Hbb-bs PE=1 SV=1	MOUSE	109	3.4838	4.0079	9.5004
3	35.52	35.57	95.1	tr|Q8BPF4|Q8BPF4_MOUSE	alpha-chain Hb; GLOBIN domain-containing protein OS=Mus musculus OX=10090 PE=2 SV=1	MOUSE	70	2.5908	3.6935	7.8294
4	29.98	29.98	50.7	tr|Q4KL81|Q4KL81_MOUSE	Actin, gamma, cytoplasmic 1 OS=Mus musculus OX=10090 GN=Actg1 PE=2 SV=1	MOUSE	21	2.1862	3.0672	8.781
5	20.02	20.02	14.3	sp|Q64727|VINC_MOUSE	Vinculin OS=Mus musculus OX=10090 GN=Vcl PE=1 SV=4	MOUSE	12	1.827	2.3647	6.8943
6	20.01	20.01	7.6	sp|Q8VDD5|MYH9_MOUSE	Myosin-9 OS=Mus musculus OX=10090 GN=Myh9 PE=1 SV=4	MOUSE	11	1.9174	2.3649	6.8546
7	18	18	4.5	tr|B9EKP5|B9EKP5_MOUSE	Filamin, alpha OS=Mus musculus OX=10090 GN=Flna PE=2 SV=1	MOUSE	10	1.8166	2.4341	6.9962
8	12.11	12.11	6.1	tr|Q80YQ1|Q80YQ1_MOUSE	Thrombospondin-1 OS=Mus musculus OX=10090 GN=Thbs1 PE=1 SV=1	MOUSE	8	1.9999	2.3681	6.9916
9	11.72	11.77	20	sp|A2AQ07|TBB1_MOUSE	Tubulin beta-1 chain OS=Mus musculus OX=10090 GN=Tubb1 PE=1 SV=1	MOUSE	6	1.8557	2.4368	6.2134
10	10	10	6.8	tr|A1BN54|A1BN54_MOUSE	Alpha-actinin cytoskeletal isoform OS=Mus musculus OX=10090 GN=Actn1 PE=1 SV=1	MOUSE	5	2.447	2.9909	7.9616
11	9.89	9.89	43.7	sp|Q9WVA4|TAGL2_MOUSE	Transgelin-2 OS=Mus musculus OX=10090 GN=Tagln2 PE=1 SV=4	MOUSE	6	6.9474	7.2757	18.1181
12	8.86	8.88	11.3	tr|Q3ULM1|Q3ULM1_MOUSE	Uncharacterized protein OS=Mus musculus OX=10090 GN=Hspa8 PE=2 SV=1	MOUSE	6	2.0568	1.6845	6.3374
13	8.33	8.34	28.1	sp|P00920|CAH2_MOUSE	Carbonic anhydrase 2 OS=Mus musculus OX=10090 GN=Ca2 PE=1 SV=4	MOUSE	4	3.9191	3.4915	12.0384
14	8	8	12.2	tr|A0A0A0MQA5|A0A0A0MQA5_MOUSE	Tubulin alpha chain (Fragment) OS=Mus musculus OX=10090 GN=Tuba4a PE=1 SV=1	MOUSE	4	1.9264	2.1215	5.8228
15	7.51	7.54	17.7	tr|S4R1W1|S4R1W1_MOUSE	Glyceraldehyde-3-phosphate dehydrogenase OS=Mus musculus OX=10090 GN=Gm3839 PE=1 SV=1	MOUSE	4	2.3246	2.8279	7.4626
16	6.09	6.09	19.7	sp|Q61171|PRDX2_MOUSE	Peroxiredoxin-2 OS=Mus musculus OX=10090 GN=Prdx2 PE=1 SV=3	MOUSE	4	2.8147	1.9022	3.8819
17	5.82	5.85	15.3	sp|Q6IRU2|TPM4_MOUSE	Tropomyosin alpha-4 chain OS=Mus musculus OX=10090 GN=Tpm4 PE=1 SV=3	MOUSE	3	1.4895	2.6772	7.9417
18	4.36	4.36	12.7	tr|Q3UVJ2|Q3UVJ2_MOUSE	Adenylyl cyclase-associated protein OS=Mus musculus OX=10090 GN=Cap1 PE=2 SV=1	MOUSE	5	1.9946	3.0281	6.5729
19	4.25	6.32	14.6	tr|B2RSN3|B2RSN3_MOUSE	Tubulin beta chain OS=Mus musculus OX=10090 GN=Tubb2b PE=1 SV=1	MOUSE	4	2.8043	5.215	10.8755
20	4.06	4.06	17.1	tr|Q6P8R3|Q6P8R3_MOUSE	C-X-C motif chemokine OS=Mus musculus OX=10090 GN=Pf4 PE=2 SV=1	MOUSE	2	1.9208	2.2536	4.9441
21	4.03	4.03	19.2	tr|Q642K0|Q642K0_MOUSE	Myl6 protein OS=Mus musculus OX=10090 GN=Myl6 PE=2 SV=1	MOUSE	2	1.9592	2.6705	6.7347
22	4	4	20	tr|Q8CEH8|Q8CEH8_MOUSE	Profilin OS=Mus musculus OX=10090 GN=Pfn1 PE=2 SV=1	MOUSE	2	2.5209	2.3213	7.9757
23	4	4	6.4	tr|Q8C815|Q8C815_MOUSE	Integrin_alpha2 domain-containing protein OS=Mus musculus OX=10090 PE=2 SV=1	MOUSE	2	2.3973	3.4127	6.6697
24	4	4	10.2	tr|Q6NY00|Q6NY00_MOUSE	Fructose-bisphosphate aldolase OS=Mus musculus OX=10090 GN=Aldoa PE=2 SV=1	MOUSE	2	0.668	1.9872	5.2812
25	4	4	2.5	tr|Q61304|Q61304_MOUSE	Erythroid ankyrin (Fragment) OS=Mus musculus OX=10090 GN=Ank1 PE=2 SV=1	MOUSE	2	4.3487	2.6309	5.264
26	4	4	2.5	tr|Q53ZN9|Q53ZN9_MOUSE	Anion exchange protein OS=Mus musculus OX=10090 GN=Slc4a1 PE=2 SV=1	MOUSE	2	2.911	1.6016	2.9412
27	4	4	0.9	tr|Q3UGY4|Q3UGY4_MOUSE	Spectrin beta chain OS=Mus musculus OX=10090 GN=Sptb PE=2 SV=1	MOUSE	2	9.5853	2.6336	14.7381
28	4	4	5.3	tr|Q3TEE6|Q3TEE6_MOUSE	PH domain-containing protein OS=Mus musculus OX=10090 GN=Fermt3 PE=1 SV=1	MOUSE	2	2.1691	2.5673	7.721
29	4	4	4.5	sp|P52480|KPYM_MOUSE	Pyruvate kinase PKM OS=Mus musculus OX=10090 GN=Pkm PE=1 SV=4	MOUSE	2	1.8769	1.8431	6.4486
30	3.85	3.96	1.7	sp|P08032|SPTA1_MOUSE	Spectrin alpha chain, erythrocytic 1 OS=Mus musculus OX=10090 GN=Spta1 PE=1 SV=3	MOUSE	2	1.7137	1.064	2.9549
31	3.59	3.72	4.4	tr|Q08284|Q08284_MOUSE	Fibrinogen A-alpha-chain (Fragment) OS=Mus musculus OX=10090 PE=4 SV=1	MOUSE	2	2.8269	2.3337	7.0405
32	3.48	3.66	3.5	tr|Q8BNF8|Q8BNF8_MOUSE	Uncharacterized protein OS=Mus musculus OX=10090 GN=Vcp PE=2 SV=1	MOUSE	2	2.1234	6.3971	9.402
33	2.41	2.43	7.3	tr|Q9JJ20|Q9JJ20_MOUSE	14-3-3 protein sigma OS=Mus musculus OX=10090 GN=Sfn PE=2 SV=1	MOUSE	2	1.88	1.8913	3.818
34	2.16	2.16	4.4	tr|F8WI35|F8WI35_MOUSE	Histone H3 OS=Mus musculus OX=10090 GN=H3f3a PE=1 SV=1	MOUSE	1	2.3252	1.5265	2.4086
35	2.08	2.08	2.4	tr|Q58E64|Q58E64_MOUSE	Elongation factor 1-alpha OS=Mus musculus OX=10090 GN=Eef1a1 PE=1 SV=1	MOUSE	2	2.9462	1.914	6.0275
36	2	4.74	6.2	tr|Q3TU85|Q3TU85_MOUSE	Hspa1b protein OS=Mus musculus OX=10090 GN=Hspa1b PE=1 SV=1	MOUSE	3	4.5044	1.6946	4.029
37	2	2.61	3.7	tr|Q9DC41|Q9DC41_MOUSE	78 kDa glucose-regulated protein OS=Mus musculus OX=10090 GN=Hspa5 PE=2 SV=1	MOUSE	2	3.0733	2.5058	4.8784
38	2	2	6.5	tr|Q52L50|Q52L50_MOUSE	RAS related protein 1b OS=Mus musculus OX=10090 GN=Rap1b PE=1 SV=1	MOUSE	1	1.6729	3.1495	8.4959
39	2	2	2	tr|Q922Z3|Q922Z3_MOUSE	Trap1 protein (Fragment) OS=Mus musculus OX=10090 GN=Trap1 PE=2 SV=1	MOUSE	2	6.0012	2.785	12.8275
40	2	2	5.3	tr|Q922A0|Q922A0_MOUSE	2-phospho-D-glycerate hydro-lyase (Fragment) OS=Mus musculus OX=10090 GN=Eno2 PE=2 SV=1	MOUSE	1	4.1322	2.1381	5.6853
41	2	2	1.7	tr|Q91V38|Q91V38_MOUSE	Heat shock protein 90, beta (Grp94), member 1 OS=Mus musculus OX=10090 GN=Hsp90b1 PE=2 SV=1	MOUSE	2	9.5478	2.5725	10.3231
42	2	2	7	tr|Q8CGP4|Q8CGP4_MOUSE	Histone H2A OS=Mus musculus OX=10090 GN=H2ac1 PE=1 SV=1	MOUSE	1	2.4539	1.436	2.992
43	2	2	2.3	tr|Q546G4|Q546G4_MOUSE	Serum albumin OS=Mus musculus OX=10090 GN=Alb PE=1 SV=1	MOUSE	1	3.633	4.3543	9.2596
44	2	2	3.8	tr|Q3TML0|Q3TML0_MOUSE	Protein disulfide-isomerase A6 OS=Mus musculus OX=10090 GN=Pdia6 PE=1 SV=1	MOUSE	1	1.4104	2.3716	4.1201
45	2	2	17.8	tr|A0A0J9YUC8|A0A0J9YUC8_MOUSE	Arachidonate 5-lipoxygenase-activating protein OS=Mus musculus OX=10090 GN=Alox5ap PE=1 SV=1	MOUSE	1	4.8885	4.4932	7.1465
46	2	2	12.4	tr|A0A0G2JGY4|A0A0G2JGY4_MOUSE	Malate dehydrogenase (Fragment) OS=Mus musculus OX=10090 GN=Mdh2 PE=1 SV=1	MOUSE	1	1.4295	1.3233	2.7055
47	2	2	3.1	sp|O55222|ILK_MOUSE	Integrin-linked protein kinase OS=Mus musculus OX=10090 GN=Ilk PE=1 SV=2	MOUSE	1	1.2362	1.9683	7.9164
48	1.57	1.92	0.7	RRRRRtr|Q91Y19|Q91Y19_MOUSE	REVERSED Protocadherin alpha 11 OS=Mus musculus OX=10090 GN=Pcdha11 PE=1 SV=1	MOUSE	1	2.0892	1.3572	2.2075
49	0.59	18.97	27.9	tr|Q3TG92|Q3TG92_MOUSE	Uncharacterized protein OS=Mus musculus OX=10090 GN=Actc1 PE=2 SV=1	MOUSE	15	2.0841	2.7906	9.5779
50	0.42	0.48	23.8	tr|Q8K2H9|Q8K2H9_MOUSE	Uncharacterized protein (Fragment) OS=Mus musculus OX=10090 PE=2 SV=1	MOUSE	1	4.3992	2.0912	5.8106
51	0.29	0.34	1.8	tr|B1AT34|B1AT34_MOUSE	INO80 complex subunit D (Fragment) OS=Mus musculus OX=10090 GN=Ino80d PE=1 SV=1	MOUSE	1	3.1054	1.5417	2.0691
52	0.21	0.24	1.9	tr|Q3UWP8|Q3UWP8_MOUSE	Uncharacterized protein (Fragment) OS=Mus musculus OX=10090 GN=Calr PE=2 SV=1	MOUSE	1	4.1608	3.518	14.0923
