# Supplementary material for: Malaria parasite heme biosynthesis promotes and griseofulvin protects against cerebral malaria in mice
Source: Nat Commun. 2022 Jul 12;13:4028. doi: 10.1038/s41467-022-31431-z (PMC9276668; doi:10.1038/s41467-022-31431-z)
Supplement: Supplementary file 10 — Source Data [file 41467_2022_31431_MOESM10_ESM.zip]

Archive with 17 entries (16 files):
- Source Data/Figure 1 Source Data File.xlsx
- Source Data/Figure 10 Source Data File.xlsx
- Source Data/Figure 2 Source Data File.xlsx
- Source Data/Figure 3 Source Data File.xlsx
- Source Data/Figure 4 Source Data File.xlsx
- Source Data/Figure 5 Source Data File.xlsx
- Source Data/Figure 6 Source Data File.xlsx
- Source Data/Figure 7 Source Data File.xlsx
- Source Data/Figure 8 Source Data File.xlsx
- Source Data/Figure 9 Source Data File.xlsx
- Source Data/Figure S1 Source Data File.xlsx
- Source Data/Figure S3 Source Data File.xlsx
- Source Data/Figure S5 Source Data File.xlsx
- Source Data/Figure S6 Source Data File.xlsx
- Source Data/GCMS for Lipid Analysis/
- Source Data/GCMS for Lipid Analysis/Compound Report.pdf
- Source Data/GCMS for Lipid Analysis/TIC.pdf
