# Supplementary material for: Malaria parasite heme biosynthesis promotes and griseofulvin protects against cerebral malaria in mice
Source: Nat Commun. 2022 Jul 12;13:4028. doi: 10.1038/s41467-022-31431-z (PMC9276668; doi:10.1038/s41467-022-31431-z)
Supplement: Supplementary file 10 — Source Data [file 41467_2022_31431_MOESM10_ESM.zip › Source Data/Figure 1 Source Data File.xlsx]

## Sheet: Figure 1a
Days P.I.	PbWT											PbALASKO													PbFCKO
3	0	0	0	0	0	0	0	0	0	0		0	0	0	0	0	0	0	0	0	0	0	0		0	0	0	0	0	0	0	0	0	0	0	0
4	0.47	0.38	0.82	0.26	0.19	0.21	0.18	0	0.09	0.16		0	0	0	0	0.06	0	0	0	0	0	0	0		0.06	0	0	0.03	0.02	0	0	0	0.01	0	0	0
5	3.45	1.89	4.82	1.75	1.42	1.82	2.57	0.14	2.8	1.97		0.09	0.12	0.16	0.29	0.12	0.08	0.7	0.62	0.56	0.39	0.17	0.92		0.14	0.13	0.01	0.96	0.13	0.03	0.07	0.04	0.13	0.09	0.03	0.01
6	11.5	6.52	13.1	7.72	6.85	5.81	8.82	2.16	11.4	8.42		1.32	1.15	0.96	1.02	0.75	0.85	1.3	2.15	1.39	1.58	0.84	2.57		1.12	0.97	0.14	1.19	0.1	0.12	0.17	0.13	1.39	0.43	0.15	0.13
7	18.32	15.7	22.3	18.9	13.62	12.68	15.58	7.35	25.8	21.7		5.6	4.62	3.25	2.68	2.1	1.67	6.74	9.72	3.64	7.52	4.71	5.68		4.31	1.36	1.52	4.38	1.47	1.32	1.91	2.84	4.79	3.47	1.77	1.59
8	29.7			28.5	23.8	23.8	23.6	18.1				11.35	7.17	9.25	6.24	3.75	4.82	7.21	10.85	6.29	11.15	7.58	13.45		11.75	5.97	4.38	8.62	5.78	6.36	5.27	6.97	14.73	8.84	7.33	6.45
9				31.72		36.25		29.7				13.5	13.47	14.6	10.92	10.46	8.63	13.78	18.2	9.84	21.54	11.72	15.82		12.74	8.36	9.55	13.49	12.77	11.74	15.43	13.55	10.48	11.65	16.37	14.53
10				43.56		58.4						15.72	29.58	29.45	14.96	17.62	11.82	20.8	27.52	14.37	23.82	19.45	20.75		17.85	16.22	18.33	14.36	21.77	19.35	17.89	19.33	18.43	18.45	21.59	16.48
11				49.2		51.7						21.8	19.47	24.63	21.93	29.52	16.52	29.52	21.48	25.64	37.65	29.72	31.84		23.51	24.66	28.45	19.72	30.82	27.82	24.91	23.78	25.41	25.93	28.75	24.67
12				56.62		63.8						24.9	46.57	41.78	32.9	20.28	18.83	34.63	49.72	20.75	48.82	41.82	46.57		30.43	29.61	35.73	26.27	33.1	37.45	36.72	29.58	32.47	33.85	36.71	39.45
13						59.8						39.3	53.82	52.8	38.61	29.7	28.45	46.58	64.79	38.52	59.65	51.73	38.49		39.48	37.72	43.8	52.63	37.25	40.71	44.85	47.49	39.58	36.41	41.58	44.97
14						71.52						48.4	49.5	65.3	48.23	38.52	33.8	54.38	52.85	52.19	50.74	46.45	51.65		31.41	49.2	53.71	45.69	42.71	49.28	53.87	46.38	45.55	43	57	41
16												58.7	52.78	43.71	58.97	41.8	31.52	67.82	49.76	58.34	42.58	44.63	55.84		38.94	36.19	63.28	55.62	53.48	58.65	44.72	48.62	59.78	58.47	72.94	52.83
18												42.72	68.49	74.2	69.92	47.45	58.97	73.78	84.6	61.82	71.82	64.36	67.82		41.43	64.8	69.45	60.7	60.6	67.3	50.82	58.64	60.42	67.3	68.73	65.72
20												61.72	72.56	70.92	75.72	63.28	52.75	78.84		72.84	69.72	71.52	71.33		69.45	63.7	84.73	67.15	63.9	54.3	63.27	68.9	72.9	84.6	86.3	81.8
22												65.71	71.45	77.65	80.52	74.6	68.7			65.3	77.58	81.48	78.75		71.67	79.7	89.48	89.58	75.3	60.7	77.41	78.5	83.5	82.5	89.6	79.6
24												73.8	84.5	83.87	91.6	78.35	71.2			62.8	94.51	82.25	79.45		83.7	63.9	92.6		82.2	75.8	70.85	84.1				86.24
26												69.8	80.48			82.8	78.62			75.85		81.82			84.5	79.45	78.45		86.51	88.3	80.7
28												81.8				81.6	84.8								89.42	83.25				89.76	86.35

## Sheet: Figure 1b
Days P.I.	PbWT	PbALASKO	PbFCKO
8	1
8	1
7	1
13	1
9	1
15	1
8	1
8	1
9	1
7	1
8	1
28		1
26		1
25		1
25		1
28		1
28		1
21		1
19		1
28		1
25		1
28		1
25		1
28			1
29			1
26			1
22			1
26			1
28			1
28			1
24			1
23			1
23			1
23			1
25			1

## Sheet: Figure 1c
Days P.I.	PbWT						PbALASKO						PbFCKO
5	0.51	0.52	0.58	0.71	0.55		0.9	1.14	0.8	0.98	0.82		0.86	1.15	1.02	1	1.27
7	0.51	0.97	0.99	0.87	0.97		1.72	1.75	2.33	1.69	2		2.09	1.69	1.98	1.91	1.57
9	1.96	2.2	2.04				3.1	2.52	2.63	2.86			2.63	2.94	3.3	3.19

## Sheet: Figure 1d
Days P.I.	PbWT															PbALASKO															PbFCKO
3	0	0	0	0	0	0	0	0	0	0	0	0	0	0		0	0	0	0	0	0	0	0	0	0	0	0	0	0		0	0	0	0	0	0	0	0	0	0	0	0	0	0
4	0.97	1.4	0.52	1.3	1.9	1.7	0.82	1.1	2.3	2.8	3.1	0.67	2.6	3.7		0.89	1.8	1.7	0.7	1.2	1.8	1.8	2.3	0.4	0.32	1.78	0.47	0.96	0.38		0.51	1.1	1.25	2.3	1.8	1.2	0.51	3.5	2.5	1.7	0.89	1.3	0.05	1.3
5	2.71	3.26	2.9	4.7	7.3	3.89	2.79	2.89	5.21	4.28	5.94	2.78	5.84	6.94		4.7	4.6	4.6	2.3	3.2	3.1	4.8	9.1	4.7	3.25	4.78	2.28	1.25	2.72		1.4	3.9	6.1	10.5	8	7.3	4	14.6	6.4	6.12	4.9	4.5	0.5	6.5
6	7	7.8	5.9	8.42	15.1	7.5	5.3	4.7	7.2	9.38	12.8	4.1	13.3	11.2		5.1	4.1	5.8	4.9	4.7	5.9	7.9	11.9	5.9	8.4	9.82	5.68	3.84	6.75		6.9	4.5	5.8	10.2	7.3	6.1	7.3	9.7	7.2	5.4	5.7	6.3	6.1	9.5
7	15.9	18.2	11.9	11.8		15.4	12.5	7.9	15.6	17.6	19.4	14.2	14.8	15		6.9	11.3	8.6	8.5	5.5	5.3	11.1	17.92	11.8	21.7	15.7	8.52	9.72	13.2		5.7	8.9	9.37	9.9	9.2	7.9	5.5	11.3	3	8.3	11.2	13.5	5.12	13.7
8			14.2	24				9.6		19.8	25.32		20.2	24.1		8.3	15.9	15.8	16.1	14.6	9.2	16.6	26.5	26.8	44.3	22.9	14.2	13.45	24.2		11.3	7.1	12.3	17.7	15	10.4	17.4	14.1	18.2	16.3	27.2	22.6	12.7	19.4
9			18.5							26.4				32.4		10.4	29.5	23.7	27.9	24.9	11	22.4	28.9	37.3	39.3	20.1	18.8	21.9	33.8		21.2	13.2	15	12.9	18.1	21.1	29.4	24.3	27.3	32.2	40.6	29.9	15.6	28.4
10			31.7							34.2						17.2	38.2	39.4	45.6	32.6	27.4	29.3	38.5	35.6	45.8	34.1	22.5	33.2	42.5		27.9	29.1	21.9	19.5	27.4	28.4	36.9	31.5	35.2	36.4	34.2	39.6	28.4	37.4
11			44.4							46.9						25.8	43.8	45.4	32.8	44.2	39.3	38.2	41.3	41.8	59.7	44.8	34.6	48.54	52.8		32.9	37.8	28.3	24.8	32.9	31.9	43.4	37.3	41.4	41.25	42.9	30.2	22.8	40.2
12										53.8						31.9	34.6	40.4	35.8	32.7	32.7	45.8	50	53.2	68.2	54.3	44.9	59.4	63.9		45.6	52.3	38.4	33.4	35.9	35	48.1	49.4	48.4	37.2	53	51.9	44.9	41.9
14																45.6	51.3	62.2	45.1	53.2	38.2	49	56.6	56.3	74.2	62.1	50.8	68.4	72.56		44.3	40.7	44.8	41.9	39.7	44.8	64.7	51.5	55.7	42.6	51.3	47.2	62.8	47.2
16																40.4	51.5	57.6	63.2	44	29.6	68.7	61.7	72.2	88.8	72.8	52.4	78.2	73.78		52.7	42.8	43.1	43.8	51.8	38.5	62.4	51.5	58.6	52.3	55.6	51.3	49.4	55.8
18																71.85	77.2	84.6	74.4	95.3	63.9	68.5	47.2	68	81.8	75.4	68.8	83.6	85.4		68.7	54.9	49.7	49.4	62.8	47.4	60.7	68.4	73.3	62.8	66.6	60.1	55.6	62.8
20																78.42	71.45	87.2	69.26		68.9	64.5	57			83.2	72.8		88.62		72.3	62.3	59.2	68.3	85.93	63.88	74.2	67.5	72.5	70.3	71	78.6		79.4
22																82.7			82.8			77.2										65.9	76.5	81.3		82.66	89.2	78.9		73.1	77.4	75.7
24																																						83.5

## Sheet: Figure 1e
Days P.I.	PbWT	PbALASKO	PbFCKO
7	1
7	1
12	1
8	1
7	1
7	1
8	1
9	1
8	1
13	1
8	1
7	1
8	1
9	1
23		1
21		1
21		1
23		1
19		1
21		1
23		1
21		1
19		1
19		1
21		1
20		1
19		1
20		1
21			1
23			1
22			1
23			1
21			1
23			1
23			1
25			1
21			1
23			1
22			1
23			1
19			1
21			1

## Sheet: Figure 1f
Days P.I.	PbWT							PbALASKO							PbFCKO
5	25.4	20.7	15.2	18.2	10.5	13.1		13.2	12.8	18.4	21.7	16.1	14.2		20.2	18.1	25.2	15.5	11.8	18.5
7	20.8	14.5	16.5	11.9	19.5	12.6		16.6	21.5	20.1	12.5	15.8	13.5		13.8	17.2	15.6	19.3	20.8	20.4
9			8.3	7.7	9.4	5.4		10.8	12.5	6.3	9.4	9.6	13.2		7.8	4.9	11.3	5.9	8.4	10.9
11				11.3	7.5	11.2		20.4	24.7	25.3	19.4	15.8	17.4		24.5	20.8	23.2	19.4	22.6	16.6
13				19.7	15.9	18.5		25.6	28.3	20.8	27.5	23.2	28.4		29.7	30.5	31.9	20.5	37.9	27.8
15				20.7	28.2	23.5		32.5	33.5	27.6	34.8	39.7	23.1		31.7	39.4	28.5	31.7	25.4	33.8
17								34.8	37.3	39.8	26.3	40.5	36.7		31.8	30.7	36.3	25.7	29.4	35.8

## Sheet: Figure 1h
PbWT D7	PbALASKO D7	PbALASKO D14	PbFCKO D7	PbFCKO D14
2	18	13	17	12
5	18	16	17	14
5	19	17	18	13
0	19	16	17	16
1	17	16	19	13
2	17	12	17	13
5	17	15	19	12
5	17	14	19	16
	16	15	17	12
	17	12	17	12
	18	11	18	12
	17	16	17	15
