# Supplementary material for: Malaria parasite heme biosynthesis promotes and griseofulvin protects against cerebral malaria in mice
Source: Nat Commun. 2022 Jul 12;13:4028. doi: 10.1038/s41467-022-31431-z (PMC9276668; doi:10.1038/s41467-022-31431-z)
Supplement: Supplementary file 10 — Source Data [file 41467_2022_31431_MOESM10_ESM.zip › Source Data/Figure 10 Source Data File.xlsx]

## Sheet: Figure 10a
Gri (uM)	Pf3D7 Growth
1	102.2	98.8	100.9
10	101.1	99.4	105.4
100	92.3	95.8	96.5
250	79.1	81.3	73.9
500	76.9	70.5	61.3
1000	70.3	65.7	53.2

## Sheet: Figure 10b
Counts
Control	100 uM Griseofulvin	200 uM Griseofulvin				Phosphorimager Signal				Scanned TLC Image
324	173	73
395	184	77
295	136	56

## Sheet: Figure 10c
Hemozoin Levels
Control	100 uM Griseofulvin	200 uM Griseofulvin
7.27	5.01	1.88
6.36	4.09	2.81
8.25	4.52	2.79

## Sheet: Figure 10d
Heme Levels
Control	100 uM Griseofulvin	200 uM Griseofulvin
0.42	0.35	0.24
0.54	0.32	0.28
0.52	0.4	0.18

## Sheet: Figure 10f
Griseofulvin Conc	PfCam		PfK1		PfI-1		PfI-2		PfI-3
100 uM	46.2	41.8	38.6	35.8	33.7	38.5	41.5	46.2	30.5	37.8	Hz Heme
100 uM	20.7	17.3	28	22.5	16.2	20.1	19.1	21.8	17.5	22.3	Free Heme
100 uM	10.3	13.7	5.2	6.8	6.9	4.5	8.9	11.5	9.5	10.3	Growth
200 uM	67.7	76.8	64.5	70.8	59.4	54.6	69.4	72.7	57.8	64.6	Hz Heme
200 uM	41.8	46.9	43	37.5	39.4	36.5	40.5	39.6	39.6	38.7	Free Heme
200 uM	25.9	31.5	29.4	34.8	17.8	14.9	25.3	20.7	19.1	21.8	Growth
