# Supplementary material for: Malaria parasite heme biosynthesis promotes and griseofulvin protects against cerebral malaria in mice
Source: Nat Commun. 2022 Jul 12;13:4028. doi: 10.1038/s41467-022-31431-z (PMC9276668; doi:10.1038/s41467-022-31431-z)
Supplement: Supplementary file 10 — Source Data [file 41467_2022_31431_MOESM10_ESM.zip › Source Data/Figure 2 Source Data File.xlsx]

## Sheet: Figure 2g
Days P.I	PbControl Luc	PbALASKO Luc	PbFCKO Luc
7	1
7	1
8	1
8	1
13	1
19		1
23		1
20		1
24		1
22			1
24			1
23			1
21			1
22			1

## Sheet: Figure 2h
Days P.I.	PbWT							PbFCKO+FC							PbFCKOLuc
3	0	0	0	0	0	0		0	0	0	0	0	0		0	0	0	0	0
4	0.95	1.1	1.94	0.83	0.41	0.68		0.43	0.52	0.31	0.62	0.28	0.21		0.24	0.31	0.47	0.48	0.53
5	3.61	2.94	4.52	2.64	1.92	2.3		2.64	2.14	1.95	3.51	1.47	1.1		1.92	1.28	2.91	2.11	3.52
6	8.5	6.53	9.34	7.1	5.88	6.49		7.95	8.12	5.32	9.26	5.82	3.4		4.31	3.94	6.58	6.34	7.43
7	17.4	19.6	15.3	13.5	11.33	12.8		14.53	19.24	12.45	18.48	13.45	10.2		9.6	10.8	15.4	16.8	19.65
8				27.8	22.65	23.7				22.73	28.4	20.3	17.5		15.7	17.4	26.7	24.5	28.41
10						34.1						38.62	29.4		29.8	26.3	29.8	32.54	35.5
12						45.6						58.35	42.6		39.26	28.5	34.65	38.82	42.64
14						64.8							51.6		43.8	40.7	43.8	46.38	58.7
16															54.6	48.8	41.9	52.62	68.42
18															57.38	59.1	60.23	64.75	66.9
20																62.4	72.6	73.84	76.5
22																	82.6	84.61	82.8
24																		85.5

## Sheet: Figure 2i
Days P.I.	PbWT	PbFCKO+FC	PbFCKOLuc
7	1
7	1
7	1
8	1
8	1
14	1
7		1
7		1
8		1
8		1
12		1
15		1
19			1
22			1
23			1
24			1
24			1

## Sheet: Figure 2j
PbWT	PbFCKO+FC	PbFCKO Luc
4	2	17
3	4	16
5	5	14
3	4	15
3	4	17
2	6
