# Supplementary material for: Malaria parasite heme biosynthesis promotes and griseofulvin protects against cerebral malaria in mice
Source: Nat Commun. 2022 Jul 12;13:4028. doi: 10.1038/s41467-022-31431-z (PMC9276668; doi:10.1038/s41467-022-31431-z)
Supplement: Supplementary file 10 — Source Data [file 41467_2022_31431_MOESM10_ESM.zip › Source Data/Figure 3 Source Data File.xlsx]

## Sheet: Figure 3b
PbWT D7/8	PbALASKO D7	PbALASKO D14	PbFCKO D7	PbFCKO Day 14
0.843	0.102	0.065	0.094	0.052
0.647	0.091	0.093	0.059	0.112
0.587	0.084	0.084	0.049	0.097
1.2	0.081		0.086
0.932	0.045		0.041
1.117	0.031		0.037
