# Supplementary material for: Malaria parasite heme biosynthesis promotes and griseofulvin protects against cerebral malaria in mice
Source: Nat Commun. 2022 Jul 12;13:4028. doi: 10.1038/s41467-022-31431-z (PMC9276668; doi:10.1038/s41467-022-31431-z)
Supplement: Supplementary file 10 — Source Data [file 41467_2022_31431_MOESM10_ESM.zip › Source Data/Figure 4 Source Data File.xlsx]

## Sheet: Figure 4a
IL-6 (pg/ml)				TNF-a (pg/ml)				IFN-g (pg/ml)				G-CSF (pg/ml)				CCL3 (pg/ml)
PbWT	PbALASKO	PbFCKO		PbWT	PbALASKO	PbFCKO		PbWT	PbALASKO	PbFCKO		PbWT	PbALASKO	PbFCKO		PbWT	PbALASKO	PbFCKO
71.68	37.26	28.36		449.83	308.85	112.53		194.3	153.71	154.39		1629.11	1207.62	551.18		111.28	64.58	66.96
77.8	23.31	28.81		347.71	249.83	389.59		199.04	128.9	146.99		1706.73	771.31	566.3		110.42	97.66	57.23
110.42	26.33	30.12		533.54	389.59	363.51		436.12	119.41	80.93		1598.63	567.98	505.24		139.52	79.58	51.23
123.83	60.28	32.28		744.74	256.35	376.64		348.35	92.41	117.5		1691	738.35	709.83		151.88	89.86	52.4
52.34	19.98	27.02		599.62	257.82	265.09		176.53	109.69	62.83		3146.88	1433.39	791.55		244.14	81.79	76.43
CCL5 (pg/ml)				IL-4 (pg/ml)				IL-10 (pg/ml)				IL-13 (pg/ml)
PbWT	PbALASKO	PbFCKO		PbWT	PbALASKO	PbFCKO		PbWT	PbALASKO	PbFCKO		PbWT	PbALASKO	PbFCKO
921.36	156.56	350.78		11.29	16.51	24.96		199.42	601.97	1139.81		75.81	491.41	780.67
877.85	366.42	287.91		8.12	18.81	32.1		304.87	620.61	688.97		48.73	223.21	655.22
914.07	350.47	402.51		20.96	33.76	30.4		120.53	599.99	847.95		54.51	223.21	499.18
851.09	518.7	487.69		14.03	48.57	23.01		194.23	738.98	1416.66		43.21	112.07	440.49
769.04	306.17	211.11		18.81	37.47	36.96		325.33	485.83	732.42		156.07	415.72	330.72

## Sheet: Figure 4b
Host Parameters	ALASKO			FCKO
TNFa	0.392292	0.823591	0.429283	0.496546	0.230047	0.806642
IFNg	0.614625	0.876606	0.504794	0.368567	0.204476	0.269807
CXCL9	0.5	0.716978	0.532185	0.659754	0.578344	0.403321
CXCL10	0.578344	0.366021	0.456916	0.123279	0.15822	0.168404
CCL2	0.279322	0.41466	0.36651	0.060371	0.073812	0.026278
CCL5	0.554785	0.558644	0.360982	0.291183	0.296588	0.15822
CCL19	0.68302	0.972655	0.521233	0.817902	0.550953	0.61132
CCL20	0.907519	1.19748	1.04972	0.876606	1.15669	0.933033
CCL21	0.864537	0.895025	1.02811	0.757858	1.16473	0.721965
CXCR3	1.22264	1.10191	1.15669	1.07177	1.19748	1.17283
CCR7	0.907519	1.33793	1.08673	1.04972	1.16473	1.23114
perforin	0.650671	0.678302	0.82932	0.343886	0.312083	0.351111
granzyme B	0.348686	0.395021	0.566442	0.233258	0.234881	0.146604
ICAM-1	0.524858	0.535887	0.566442	0.4	0.167241	0.175556
p-selectin	0.473029	0.732043	0.959264	0.397768	0.376312	0.147624
HO-1	0.175556	0.25	0.169576	0.0733022	0.108819	0.0813339
HO-2	0.939523	1.39474	0.712025	0.858565	0.773783	0.574349

## Sheet: Figure 4c
Brain T Cells	PbWT						PbALASKO				PbFCKO
CD3+ CD4+	39575	36575	42754				8918	7497	7376		5390	6450	7264
CD3+ CD8+	73709	74650	73458	68060	73260		20391	24453	32055		17444	18940	17549
CD3+ CD8+ CD69+	59512	71031	72561				4104	5100	6892		1468	1938	2843
CD3+ CD8+ CXCR3+	47422	64060	46452				5609	6300	7453		2391	3229	5218
CD3+ CD8+ Perforin+	41874	25038	35172	54108	37476		2190	3511	1461		1412	1041	2062
CD3+ CD8+ Granzyme+	29778	25371	21428				1770	2741	2463		1099	1250	2297
CD3+ CD8+ TNFa+	32886	37244	40496				2910	3320	2746		1702	2063	2849
CD3+ CD8+ IFNg+	33537	31450	36452				4360	6946	3472		2987	1620	3244

## Sheet: Figure 4d
NF-kB					Caspase-1				IL-1b				Phospho NF-kB				Pro-IL-1b				NLRP3
Phospho-NLRP3					Procaspase-1					Actin
