# Supplementary material for: Malaria parasite heme biosynthesis promotes and griseofulvin protects against cerebral malaria in mice
Source: Nat Commun. 2022 Jul 12;13:4028. doi: 10.1038/s41467-022-31431-z (PMC9276668; doi:10.1038/s41467-022-31431-z)
Supplement: Supplementary file 10 — Source Data [file 41467_2022_31431_MOESM10_ESM.zip › Source Data/Figure 5 Source Data File.xlsx]

## Sheet: Figure 5d
PbWT	PbALASKO	PbFCKO
6.11	1.98	2.05
7.61	2.99	1.92
10.17	4.6	2.34
10.42	2.83	2.12
16.77	3.56	1.57
15.46	1.57	0.84
12.95	1.92	1.48
24.8	5.22	2.98
16.35	5.76	3.32
14.2	4.52	4.88
15.72
16.27

## Sheet: Figure 5e
PbWT	PbALASKO	PbFCKO
0.46	0.23	0.16
0.35	0.14	0.3
0.57	0.24	0.14
0.68	0.21	0.19
0.77	0.32	0.24
0.39	0.43	0.11
0.46	0.35	0.34
0.31	0.18	0.36
0.49	0.18	0.35
0.68	0.25	0.5
1.23

## Sheet: Figure 5f
PbWT	PbALASKO	PbFCKO
5.08	2.69	2.11
3.55	5.14	5.27
5.13	4.13	1.49
1.05	1.1	2.49
4.53	1.55	1.27
4.92	1.75	2.46
3.8	2.46	0.45
6.96	0.46	2.17
4.42	0.04	0.06
8.43	0.04	1.97
3.2	0.17	0.09
6.79

## Sheet: Figure 5g
PbWT	PbALASKO	PbFCKO
0.1009	0.0362	0.0586
0.1208	0.047	0.0103
0.0858	0.0097	0.0487
0.115	0.0622	0.0456
0.0793	0.1073	0.116
0.1008	0.09	0.0345
0.0224	0.0275	0.0567
0.1427	0.001	0.0013
0.0948	0.0008	0.0549
0.2068	0.0045	0.0513
0.072
0.1407

## Sheet: Figure 5h
PbWT	PbALASKO	PbFCKO
2.3	2.48	2.15
2.09	2.68	2.25
2.27	2.45	2.29
2.47	2.59	2.27
2.27	2.22	2.34
2.3	2.46	2.33
2.61	2.36	2.21
2.41	2.05	2.26
2.5	2.03	2.41
2.39	2.35	1.84
2.09	1.92	2
2.28
2.48

## Sheet: Figure 5i
PbWT	PbALASKO	PbFCKO
0.474	0.355	0.259
0.429	0.544	0.472
0.462	0.403	0.295
0.314	0.309	0.353
0.433	0.319	0.304
0.511	0.259	0.301
0.392	0.326	0.298
0.186	0.213	0.33
0.452	0.403	0.34
0.394	0.379	0.399
0.475	0.424	0.345
0.514
0.49

## Sheet: Figure 5j
PbWT	PbALASKO	PbFCKO
19.19	9.09	5.78
14.14	13.57	9.81
19.47	7.13	7.23
23.12	14.8	7.11
25	12.05	13.88
17.5	20.76	9.82
13.04	13.4	9.11
12.12	17.04	15.12
9.94	15.77	6
21.88		15.54
18.52		3.74
30.96		9.23
33.97		15.33
31.51

## Sheet: Figure 5k
PbWT	PbALASKO	PbFCKO
19.79	6.96	12.21
21.8	15.99	14.21
20.9	11.52	13.07
21.89	18.67	12.92
25.95	19	12.59
11.81	11.57	10.63
30.39	23.59	18
24.69	24.55	9.76
17.05	15.78	15.2
26.65		14.94
39.42		13.69
47.5		18.36
48.18		4.69
43.16
