# Supplementary material for: Malaria parasite heme biosynthesis promotes and griseofulvin protects against cerebral malaria in mice
Source: Nat Commun. 2022 Jul 12;13:4028. doi: 10.1038/s41467-022-31431-z (PMC9276668; doi:10.1038/s41467-022-31431-z)
Supplement: Supplementary file 10 — Source Data [file 41467_2022_31431_MOESM10_ESM.zip › Source Data/Figure 6 Source Data File.xlsx]

## Sheet: Figure 6a
Days P.I.	PbWT 1 mg					PbWT 0.4 mg					PbFCKO 1 mg					PbFCKO 0.4 mg
3	0.11	0.07	0.03	0.02		0.04	0.01	0.009	0.07		0.12	0.11	0.04	0.06		0.08	0.009	0.12	0.08
4	1.2	0.5	0.8	0.36		0.62	0.43	0.39	0.94		1.15	0.87	0.64	0.78		0.876	0.943	1.26	0.483
5	4.2	3.6	3.1	4.4		4.54	3.61	2.98	3.43		4.31	3.56	3.75	4.48		3.97	1.48	3.74	2.956
6	0.0004	0.004	0.0001	0.0003		0.005	0.003	0.006	0.005		0.0003	0.0001	0.0006	0.0001		0.003	0.007	0.004	0.003
7	0	0	0	0		0	0	0	0		0	0	0	0		0	0	0	0
8
9	0	0	0	0		0	0	0	0		0	0	0	0		0	0	0	0
10											0	0	0	0
11	0	0	0	0		0	0	0	0							0	0	0	0
12						0.0001	0.0005	0	0		0	0	0	0		0.0002	0.0005	0	0
13	0	0	0	0		0.005	0.009									0.003	0.008
14						0.13	0.09				0	0	0	0		0.09	0.13
15	0	0	0	0		1.6	1.15									1.12	1.8
16						8.9	4.73				0	0	0	0		5.46	4.52
17	0	0	0	0		11.48	8.75									9.47	8.53
18						7.38	4.69				0	0	0	0		11.77	9.68
19	0	0	0	0		14.53	13.78									4.79	7.63
20											0	0	0	0		5.58	6.72
21	0	0	0	0		34.68	23.48									13.14	11.68
22											0	0	0	0
23	0	0	0	0		45.4	53.7									25.85	20.8
24											0	0	0	0
25	0	0	0	0		53.52	65.72									38.43	45.32
27											0	0	0	0
29	0	0	0	0		69.85										45.4	54.72
								No recrudescence; Protected	No recrudescence; Protected									No recrudescence; Protected	No recrudescence; Protected

## Sheet: Figure 6b
Days P.I.	PbWT 1 mg	PbWT 0.4 mg	PbFCKO 1 mg	PbFCKO 0.4 mg
40	0
40	0
40	0
40	0
27		1
29		1
40		0
40		0
40			0
40			0
40			0
40			0
31				1
34				1
40				0
40				0

## Sheet: Figure 6c
Days P.I.	PbWT 25 mg/Kg					PbWT 10 mg/Kg					PbFCKO 25mg/Kg					PbFCKO 10 mg/Kg
3	0.13	0.15	0.08	0.09		0.08	0.05	0.06	0.07		0.04	0.05	0.09	0.14		0.05	0.06	0.03	0.08
4	1	0.2	0.75	0.84		1.1	0.5	0.83	1.3		1.1	1.2	1.25	0.95		2	1	0.98	1.1
5	3.3	5.3	3.4	4.7		7.3	6.5	4.4	3.9		2	2.36	4.58	5.84		2.6	2.3	5.15	4.65
6	0.1	0.05	0.02	0.07		0.01	0.05	0.08	0.03		0.04	0.01	0.03	0.01		0.02	0.01	0.03	0.01
7	0	0	0	0		0	0	0	0		0	0	0	0		0	0	0	0
8	0	0	0	0		0	0	0	0		0	0	0	0		0	0	0	0
9	0	0	0	0		0	0	0	0		0	0	0	0		0	0.0004	0	0.0002
10	0	0	0	0		0	0	0	0		0	0	0	0		0.007	0.008	0.003	0.009
11	0	0	0	0		0	0	0	0		0	0	0	0		0.13	0.12	0.09	0.07
12	0	0	0	0		0.0001	0	0	0		0	0.001	0.002	0		1.4	0.8	1.1	1.6
13	0	0	0	0		0.001	0.008	0	0.007		0.006	0.01	0.04	0.006		6	9.25	8.4	7.5
14	0	0	0	0		0.01	0.02	0.005	0.03		0.13	0.11	0.08	0.06		10.2	13.3	15.4	11.9
15	0	0	0	0.001		0.1	0.08	0.13	0.23		7.6	3.1	5.49	8.62		17.5	10	13.5	16.7
16	0.004	0.001	0.008	0.09		1.3	1	0.8	1.9		11.1	10	14.4	17.28		24	28.5	21.8	25.9
17	0.02	0.01	0.09	0.86		7.8	10	9.6	5.6		12.7	18.3	17.3	11.84		32.4	33.8	29.73	34.8
18	1.25	1.6	1.42	3.75		12	15	17	11.8							40.3	41.6	45.6	49.8
19	10	12.2	8.73	12.65		10	27.5	18.5	15.7		27.4	37.2	25.2	24.5
20	22	16.5	15.4	24.6		15		35.8	22.8							48	55.3	62.4	41.5
21	25.6	24.6	26.3
22						57.8			48.2		45.8	50.6	39.4	44.8		62.8	61.5	54.6	42.4
23	28.5	37.5	27.4
24						75.4			59.8		58.4	55.2	59.7	60.8		63.8	64.8	68.7	54.9
25	50	45.6	65.7
26									82.6		68.5	71.3	67.9	74.5		75.8	64.3	74	77.5
28		75.7
30													78.4	75.8			70.5	80	72

## Sheet: Figure 6d
Days P.I.	PbWT 25mg/kg	PbWT 10mg/kg	PbFCKO 25mg/kg	PbFCKO 10mg/kg
21	1
25	1
26	1
29	1
19		1
19		1
24		1
26		1
30			1
30			1
32			1
35			1
28				1
28				1
30				1
31				1
