# Supplementary material for: Malaria parasite heme biosynthesis promotes and griseofulvin protects against cerebral malaria in mice
Source: Nat Commun. 2022 Jul 12;13:4028. doi: 10.1038/s41467-022-31431-z (PMC9276668; doi:10.1038/s41467-022-31431-z)
Supplement: Supplementary file 10 — Source Data [file 41467_2022_31431_MOESM10_ESM.zip › Source Data/Figure 7 Source Data File.xlsx]

## Sheet: Figure 7b
PbWT (ET)	PbFCKO (ET)	PbWT (MT)	PbFCKO (MT)	PbWT (LT)	PbFCKO (LT)	PbWT (S)	PbFCKO (S)
31364	12316	73207	17335	95493	57950	158794	82722
35109	6427	54118	17544	155440	54583	90990	91759
18475	12703	61631	18233	122078	43072	122680	53615
26497	6900	62414	24116	91393	55313	137695	76269
25984	4714	63308	27919	83139	65505	86227	51373
22218	11742	43990	25922	73123	43668	186395	71895
10014	13031	58207	27251	125014	43048	140199	46880
27101	6791	34492	25562	83403	45650	85890	76166
37621	11868	65375	20006	82738	67542	205292	136835
37595	14240	62798	28966	131839	55598	112936	110729
18331	4033	43775	26097	136465	49895	172974	45354
20577	14142	73158	32163	128136	58717	259796	96567
33904	3917	61387	14509	101657	51838	154603	49023
25485	14945	46020	34086	107269	46942	132196	82845
18140	5248	71489	19490	75343		93554	81837
15461	12492	70062	18318	86519		128621	41386
18503	15051	60429	16547	125446		90401	95149
25621	14809	74779	26126	97502		98667	80249
44933	18846	64529	15095	125869		132360	119346
31868	10056	42266	26104			86284	72119
11732	18074	40309	18625			112519	66437
17368	15158	42167	25978			182722	67018
18955		72579	20785				85910
19697		64191	19912
31208		50050	18554
33337		79517	24368
23244		50503	28102
22512		70454	24356
12923		80098	34086
22454		80739	26785
17873		53677	32465
17870		57168	31681
19438		43587	22795
12863		72702	17941
		61979	19613
		65235	28263
		44047	26303
		43741	33914
		70560	27001
		44564	22143
		68649	20606
		50060	23599
		61824	15566
		50479	25600
		54068	22205
			16501
			30225
			26344
			22967
			19254
			17419
			24038
			33961
			31594
			22106
			24089
			25551
			21996
			21933

## Sheet: Figure 7d
Total Parasites						Food Vacuole
PbWT PE	PbFCKO PE	PbWT PI	PbFCKO PI	PbWT PC	PbFCKO PC	PbWT PE	PbFCKO PE	PbWT PI	PbFCKO PI	PbWT PC	PbFCKO PC
26261	28821	1913	3677	5811	8411	8415	8821	284	752	5375	6001
23740	22198	1819	737	6148	6870	3706	4659	301	211	6122	6707
14720	15062	495	2243	8613	11451	5741	2874	369	510	6273	5168
15815	17852	593	968	10035	11941	7239	6036	952	854	7360	7324

## Sheet: Figure 7g
PbWT (ET)	PbFCKO (ET)	PbWT (MT)	PbFCKO (MT)	PbWT (LT)	PbFCKO (LT)	PbWT (S)	PbFCKO (S)
32363	30888	46529	35209	74039	87312	29645	45443
25117	10401	72307	51964	117576	110895	99039	38787
36367	7556	51162	13094	132824	90774	32363	73249
10419	24638	36920	69518	113949	91102	48701	44291
2713	65118	31954	39783	99382	81503	51255	50037
13298	23078	25941	31564	41610	88653	105482	61482
13685	11425	26307	50848	66531	90185	58938	68989
15618	2411	25921	27615	91762	115730	45508	69836
13540	19297	36586	3610	53932	90774	50483	73257
14995	16023	35625	30787	65428	46131	89119	47254
19309	22806	33513	27399	99039	41610	68666	49996
13149	15895	21813	22806	41610	160967	52504	60717
12507	9985	31954	36402	73930	58918	52988	82304
11863	12630	69523	63845	65428	42449	90286	40706
46123	14553	17365	18477	104999	42636	76144
18282	7847	15762	37443	37669	40760
23636	11656	26303	33843	84586	88653
17605	14741	30889	29342	48053	91102
30889	8383	37766	25058	45387	81503
30825	23327	30411	14741
37479	22755	19596	31577
12614	6509	30758	29492
10799	7544	25941	35055
20028		26308	57703
		25921	34330
		25130	35307

## Sheet: Figure 7h
PbWT (ET)	PbFCKO (ET)	PbWT (MT)	PbFCKO (MT)	PbWT (LT)	PbFCKO (LT)	PbWT (S)	PbFCKO (S)
15693	35039	98846	55873	210533	131768	204498	153994
13259	23246	44395	62239	136797	145211	104913	191993
18503	11156	101547	73778	316631	146959	179723	146974
22714	20503	98851	89647	204667	266073	104918	110744
26701	19550	103465	82435	183341	191589	134693	198699
13715	13223	85369	109738	159091	120841	220384	135205
29834	24152	81669	96927	124023	258327	202286	272974
15610	36711	108634	64933	144500	149606	192924	120185
25076	11119	93420	88544	123695	176646	303779	136784
27902	20382	82080	74075	123721	132068	299561	198296
18051	13340	89902	67717	159091	216602	191993	123721
17871	13753	68256	86399	166565	139897	142045	189237
19038	24775	61401	85389	143738	273782	120750	145902
24215	34181	61098	69647	123060	150331	128075	139589
10558	35039	104829	73778	273782	149961
46620	28719	81023	50199	70111	119757
27044	46721	90303	97003	138370	139930
34042	19029	62586	67254	37878	213234
42292	16772	117144	68296	203024	105127
43406	13250	67753	102365
27021	21670	58771	60896
29975	40639	73027	94902
37967	25587	54404	70608
46471	46997	60599	95034
	33310	71454	77114
			89161
