# Supplementary material for: Malaria parasite heme biosynthesis promotes and griseofulvin protects against cerebral malaria in mice
Source: Nat Commun. 2022 Jul 12;13:4028. doi: 10.1038/s41467-022-31431-z (PMC9276668; doi:10.1038/s41467-022-31431-z)
Supplement: Supplementary file 10 — Source Data [file 41467_2022_31431_MOESM10_ESM.zip › Source Data/Figure 8 Source Data File.xlsx]

## Sheet: Figure 8b
Total Parasites
PbWT SAME	PbFCKO SAME	PbWT OAME	PbFCKO OAME	PbWT PU-FAME	PbFCKO PU-FAME
18562	16744	6444	1640	1968	562
20352	19500	8820	1062	1865	1413
18777	22414	7100	1542	2100	1429

## Sheet: Figure 8c
Food Vacuoles
PbWT SAME	PbFCKO SAME	PbWT OAME	PbFCKO OAME	PbWT PU-FAME	PbFCKO PU-FAME
18404	15760	6486	602	776	163
19257	15578	6437	155	661	42
16003	12339	5541	790	1026	392

## Sheet: Figure 8f
PbWT V-ATPase SubA	PbFCKO V-ATPase SubA	PbWT V-ATPase SubB	PbFCKO V-ATPase SubB	PbWT V-ATPase SubG	PbFCKO V-ATPase SubG	PbWT Berghepain-2	PbFCKO Berghepain-2
2.72037	3.59358	3.24464	3.81884	2.73893	4.21107	1.11979	1.76534
3.93672	3.22099	3.6962	4.04128	3.96869	4.41777	2.41774	1.3026
3.74595	3.43027	3.87179	3.95134	4.04431	3.95497	2.36114	1.20538

## Sheet: Figure 8g
Total Parasites
	V-ATPase Subunit B				V-ATPase Subunit A				GAPDH
Food Vacuoles
	V-ATPase Subunit B				V-ATPase Subunit A				GAPDH
