# Supplementary material for: Malaria parasite heme biosynthesis promotes and griseofulvin protects against cerebral malaria in mice
Source: Nat Commun. 2022 Jul 12;13:4028. doi: 10.1038/s41467-022-31431-z (PMC9276668; doi:10.1038/s41467-022-31431-z)
Supplement: Supplementary file 10 — Source Data [file 41467_2022_31431_MOESM10_ESM.zip › Source Data/Figure 9 Source Data File.xlsx]

## Sheet: Figure 9a
Days P.I	Control	2 mg; 1 dose/day (D4,5,6,7,8)	2 mg; 1 dose/day; (D5,6,7,8)	2 mg; 1 dose; (D6,7,8)	1 mg; 1 dose/day; (D4,5,6,7,8)	1 mg; 2 dose/day; (D4,5,6,7,8)
7	1			1	1
8	1			1	1	1
8	1		1	1
8	1
9	1	1	1			1
16	1
8	1
8	1
8	1
9	1	1			1
17	1
7	1
30		1
25		1				1
20		1			1	1
26		1
23		1		1		1
20		1	1	1	1	1
21		1		1	1	1
23		1	1
26		1	1
22		1	1			1
24		1				1
21		1
19			1			1

## Sheet: Figure 9b
Days P.I.	Pb WT Untreated													PbWT Griseofulvin Treated
3	0	0	0	0	0	0	0	0	0	0	0	0		0	0	0	0	0	0	0	0	0	0	0	0
4	1.1	1.38	0.75	2.14	1.86	1.98	1.18	0.82	1.328	0.56	0.84	0.58		0.63	1.94	0.45	1.25	1.35	1.98	0.56	0.43	1.28	1.72	2.32	2.1
5	4.3	4.37	4.85	8.28	6.4	3.29	5.8	2.5	3.59	2.95	1.56	2.35		2.15	5.12	2.75	5.68	4.22	4.75	2.72	2.12	3.75	4.52	5.28	4.88
6	12	7.2	9.8	16	11.82	12	11.45	12	18.22	7.83	9.45	5.63		9.4	11.7	7.85	9.45	8.72	10	8.64	9.72	11.3	12.31	16.5	9.76
7	24	15	21	26	15.75	18.5	16.28	25	19.75	14.75	19.62	11.89		16.8	17.34	11.73	13.75	11.25	21.25	14.84	19.52	18.52	21.75	33.6	18.4
8		24			28	24	21	33	31.38	28.52	34.8	28.5		22.22	20	20	28.75	21.73	30	29.35	30.52	28.28	43.28	43.8	32.5
9						31.2	30	42	46.45					30.8	34	26.6	42	31.81	36	38.75	46.3	35.92	56.24	55.3	47.6
10														38	41	38	53	40.52	48	46.45	51.8	49.65	65.72	54.8	48.2
11						48.4		51	58.24					45	45	50	63.63	43.75
14						63.6		60	63.25					52	55	44.32	69	47	63	54.82	63.85	48.52	53.6	67.5	54.5
16									69.75					64	63	56.58	73	55	75	62.54	72.45	58.61	52.8	68.52	52.8
18														61	54	64	71	63	88	65.78	80.45	63.75	66.2	72.5	60.8
20														76				78	82	71.3		71.5	68.9	64.5	74.7
21															85	71.8			89

## Sheet: Figure 9c
Control	Treated
2260	860			Phosphorimager Signal					Scanned TLC Image
1760	980
1480	520

## Sheet: Figure 9d
Control	Treated
0.715	0.118
0.826	0.083
0.928	0.098

## Sheet: Figure 9k
Control	Treated
12.33	5.4
11.6	6.79
12.59	7.66
13.405	4.32
16.35	4.91
14.2
15.72
11.27

## Sheet: Figure 9l
Control	Treated
0.77	0.2
0.55	0.14
0.43	0.16
0.83	0.27
0.55	0.33

## Sheet: Figure 9m
Control	Treated
4.64	0.68
5.68	0.12
5.6	0.46
5.9	2.44
5.74	1.08
5.72	0.56

## Sheet: Figure 9n
Control	Treated
3	3.32
2.9	3.36
3.04	2.85
3.06	3.2
2.73	3.14
2.67	2.85

## Sheet: Figure 9o
Control	Treated
0.088	0.012
0.112	0.002
0.105	0.009
0.11	0.043
0.12	0.02
0.122	0.011

## Sheet: Figure 9p
Control	Treated
0.471	0.299
0.492	0.367
0.409	0.353
0.417	0.635
0.423	0.5146
0.398	0.359

[truncated: 1 more sheets: Figure 9q]
