# Supplementary material for: Malaria parasite heme biosynthesis promotes and griseofulvin protects against cerebral malaria in mice
Source: Nat Commun. 2022 Jul 12;13:4028. doi: 10.1038/s41467-022-31431-z (PMC9276668; doi:10.1038/s41467-022-31431-z)
Supplement: Supplementary file 10 — Source Data [file 41467_2022_31431_MOESM10_ESM.zip › Source Data/Figure S1 Source Data File.xlsx]

## Sheet: Figure S1a
Days P.I.	PbWT							PbALASKO							PbFCKO
3	0	0	0	0	0	0		0	0	0	0	0	0		0	0	0	0	0	0
5	2.4	3.95	2.5	2.1	3.3	2.89		0.53	0.47	0.38	0.25	0.28	0.45		0.28	0.33	0.21	0.17	0.42	0.41
6	10.9	7.5	10.7	9.7	5	7.4		2.51	1.85	1.42	1.29	1.15	1.23		1.44	1.93	1.89	1.12	2.15	1.79
7	12.1	10.6	11.8	18.9	10.35	11.4		7.35	3.78	4.55	3.5	5.5	5.3		3.32	4.75	4.35	3.85	5.27	4.85
8	28.35	23.4	28.7	22.6	28.4	20.6		8.3	11.9	10.8	7.9	11.4	8.8		7.18	8.81	7.8	6.84	9.73	7.65
9	27.4	21.4	25.8	34.4	25.9	32.6		13.5	17.3	14.7	13.9	15.8	13.6		12.5	16.2	9.85	10.7	18.3	14.7
10	45.8	25.8	33.7	49.8	38.5	42.7		28.5	24.7	24.8	27.5	24.9	19.8		27.3	23.6	16.4	17.5	27.4	21.75
11	53.7	33.8	69.7	51.8	58.4	66.5		31.7	27.4	27.6	31.5	29.6	21.9		37.2	27.8	23.9	27.3	38.37	33.8
12	62.8	41.8	73.5	64.8	62.8	78.5		48.3	34.6	41.8	33.8	44.5	38.6		49.5	44.68	39.54	37.65	48.52	44.9
13	78.5	56.4	70.6	71.5	75.3										57.2	50.8	58.5	48.6	53.5	49.5
14		68.8		74.73	70.8			63.5	52.9	58.5	49.7	57.5	45.8		67.6	65.8	69.7	52.5	54.8	54.55
15				68.9
16								65.9	67.35	74.8	77.3	45.8	43.9		75.7	61.9	72.9	59.54	64.8	68.62
18								75.45	78.42	69.73	71.8	65.6	64.7		83.55	78.5	80.5	67.5	78.6	71.8
20									77.4	83.5	78.9	77.3	68.9			72.8	82.8	75.8	67.8	78.55
22									76.3				79.8			65.8		72.5	77.45	73.45
24																84.5				72.66

## Sheet: Figure S1b
Days P.I	PbWT	PbALASKO	PbFCKO
13	1
14	1
14	1
14	1
15	1
16	1
20		1
23		1
21		1
21		1
22		1
23		1
19			1
25			1
21			1
23			1
23			1
24			1

## Sheet: Figure S1i
	GAPDH
