# Supplementary material for: Malaria parasite heme biosynthesis promotes and griseofulvin protects against cerebral malaria in mice
Source: Nat Commun. 2022 Jul 12;13:4028. doi: 10.1038/s41467-022-31431-z (PMC9276668; doi:10.1038/s41467-022-31431-z)
Supplement: Supplementary file 10 — Source Data [file 41467_2022_31431_MOESM10_ESM.zip › Source Data/Figure S3 Source Data File.xlsx]

## Sheet: Figure S3a
PbWT SMAC	PbFCKO SMAC	PbWT MAHRP1a	PbFCKO MAHRP1a	PbWT SBP1	PbFCKO SBP1
3.70504	3.70628	7.17656	6.7899	6.92	7.99
4.47653	4.37454	7.82776	6.95002	6.03	7.38
4.06	2.84	4.93584	5.28457	7.27754	6.42888
2.8	4.48	5.06523	6.17393	7.68105	8.6409

## Sheet: Figure S3c
PbWTLuc	PbFCKOLuc
143	224
161	113
113	227
165	219
204	139
103	283
174	241
108	195
192	205
181	253
315	217
224	361
277	177
359	137
184	208
276	265
298	245
248	241
93	163
282	187
201	209
188	252
278	105
157	232
259	194
203	197
178	162
301	94
248	235
373	219

## Sheet: Figure S3d
PbWT	PbFCKO
11.9	3.86
7.89	4.8
11.3	2.87

## Sheet: Figure S3e
PbWT	PbFCKO
0.87	0.34
0.72	0.26
0.53	0.44

## Sheet: Figure S3f
PbFCKOLuc	PbFCKO+FC
3.92	13.47
4.36	11.84
2.98	10.94

## Sheet: Figure S3h
PbFCKOLuc	PbFCKO+FC
0.15	0.691
0.261	0.746
0.295	0.649

## Sheet: Figure S3i
PbWT	PbFCKO+FC	PbFCKOLuc
0.749	0.696	0.072
0.834	0.615	0.041
0.975	1.032	0.033
