# Supplementary material for: Malaria parasite heme biosynthesis promotes and griseofulvin protects against cerebral malaria in mice
Source: Nat Commun. 2022 Jul 12;13:4028. doi: 10.1038/s41467-022-31431-z (PMC9276668; doi:10.1038/s41467-022-31431-z)
Supplement: Supplementary file 10 — Source Data [file 41467_2022_31431_MOESM10_ESM.zip › Source Data/Figure S5 Source Data File.xlsx]

## Sheet: Figure S5a
Total Parasites		Food Vacuoles
PbWT	PbFCKO	PbWT	PbFCKO
96500	88720	15700	12860
124700	140420	19680	10480
135280	169180	17580	18440

## Sheet: Figure S5c
Total Parasites		Food Vacuoles
PbWT	PbFCKO	PbWT	PbFCKO
989825	770100	141450	44850
694300	703450	115250	72500
649200	390750	148700	93650
