# Supplementary material for: Malaria parasite heme biosynthesis promotes and griseofulvin protects against cerebral malaria in mice
Source: Nat Commun. 2022 Jul 12;13:4028. doi: 10.1038/s41467-022-31431-z (PMC9276668; doi:10.1038/s41467-022-31431-z)
Supplement: Supplementary file 10 — Source Data [file 41467_2022_31431_MOESM10_ESM.zip › Source Data/Figure S6 Source Data File.xlsx]

## Sheet: Figure S6a
Proteins	PbWT Food Vacuoles	PbFCKO Food Vacuoles
Plasmepsin IV	569146	513931
Exp 1	61680	36869
Exp 2	10249	38383
M17 leucyl aminopeptidase	119348	68318
M1-family alanyl aminopeptidase	64115	57398
Fructose-bisphosphate aldolase	763829	482850
GAPDH	4678433	3383586
LDH	1761672	1785210
Total Peptide Intensity	109945283	122768353

## Sheet: Figure S6b
Proteins	PbWT Food Vacuoles	PbFCKO Food Vacuoles
Plasmepsin IV	420515	343716
Exp 1	124800	80520
Exp 2	13145	44593
M17 leucyl aminopeptidase	121486	100832
M1-family alanyl aminopeptidase	90326	71720
Fructose-bisphosphate aldolase	787637	563003
GAPDH	1942879	1466436
LDH	987672	965718
Total MS2 Counts	42893507	40924492

## Sheet: Figure S6d
Hb alpha-Chain	Hb beta-chain
4.145	3.304
4.914	4.039
2.491	2.536

## Sheet: Figure S6f
Days P.I	Control	1 mg Arteether	0.4 mg arteether	0.25 mg arteether
7	1
7	1
8	1
8	1
13	1
30		0
30		0
30		0
30		0
30		0
23			1
24			1
26			1
30			0
30			0
7				1
8				1
8				1
19				1
21				1

## Sheet: Figure S6g
Days P.I.	0.25 mg arteether										0.25 mg arteether + 2 doses of griseofulvin (2 mg)
3	0.06	0.1	0.04	0.09	0.04	0.18	0.06	0.02	0.08		0.04	0.01	0.03	0.12	0.12	0.01	0.11	0.05	0.04
4	0.81	1.2	0.23	1.08	0.55	0.98	0.74	0.26	0.43		0.31	0.28	0.26	1.49	1.74	0.29	1.63	0.47	0.29
5	3.51	6.45	2.96	3.72	2.1	3.89	4.12	3.84	2.97		2.74	3.21	3.14	4.12	3.85	2.79	5.61	2.48	3.21
6	9.31	12.8	7.49	10.46	9.48	9.72	11.3	9.64	10.46		8.45	9.31	7.68	11.6	10.07	8.72	12.42	8.47	9.71
7	0		0		0.02	0	0.07	0	0		0	0	0	0	0	0	0	0	0
8	0		0		0			0	0		0	0	0	0	0	0	0	0	0
9			0					0.01	0.008		0	0	0.003	0	0	0	0.001	0	0
10			0.008					0.13	0.092		0.02	0.003	0.02	0.08	0.009	0.03	0.03	0.008	0.07
12			1.75					5.43	2.79		1.02	0.83	2.21	1.11	1.36	0.62	1.49	0.97	1.76
14			8.32					12.7	11.38		7.64	4.73	10.37	6.45	8.37	3.62	8.51	3.29	7.18
16			20.85					33.84	29.42		21.8	18.5	33.8	19.4	24.7	14.8	19.8	20.5	28.3
18			43.72					54.8	38.49		44.3	49.5	64.9	48.5	38.3	25.8	33.6	31.9	34.9
20			67.3						49.32					63.8	44.6	52.5	57.6	52.9	64.8
22									61.75						83.5		72.6	73.6	82.1
	(Died due to ECM)	(Died due to ECM)		(Died due to ECM)	(Died due to ECM)	(Died due to ECM)	(Died due to ECM)

## Sheet: Figure S6h
0.25 mg arteether	0.25 mg arteether + 2 doses of griseofulvin (2 mg)
3.9297	3.15956
4.13008	4.64085
3.93458	2.76158
4.62076	3.83326
3.4333	4.97009
3.32194	3.86614
